# Supplementary material for: Exposure of intestinal explants to NX, but not to DON, enriches the secretome in mitochondrial proteins
Source: Arch Toxicol. 2022 Jun 8;96(9):2609–19. doi: 10.1007/s00204-022-03318-x (PMC9325857; doi:10.1007/s00204-022-03318-x)
Supplement: Supplementary file 1 — Supplementary file1 Table S1: Proteomic evaluation of secretomes from control and mycotoxin-treated cells, investigated in 2D-DIGE approach. Ratios of paired samples (mycotoxin-treated cell supernatants/controls); bold values represent proteins with at least 50% fold-change between treatments (XLSX 14 KB) [file 204_2022_3318_MOESM1_ESM.xlsx]

## Sheet: regulated spots (DIGE)
Supplemental Table S1
Proteomic evaluation of secretomes from control and mycotoxin treated cells, investigated in 2D-DIGE approach.
Ratios of paired samples (mycotoxin-treated cell supernatants / controls); bold values represent proteins with at least 50% fold change between treatments.
Identified protein		DON					NX
full name	gene symbol	animal A	animal C	animal D	animal E	animal F	animal A	animal C	animal D	animal E	animal F
E-cadherin	CDH1	0.933304	0.685561	1.37732	0.451358	m.v.	0.791423	0.637003	0.998152	m.v.	m.v.
ER chaperone BiP	HSPA5	1.25848	0.616097	0.756656	0.532888	1.26335	0.943502	0.679875	0.796464	0.404419	1.18923
T-complex protein 1 subunit theta	CCT8	0.871155	1.26578	1.96292	1.04274	0.911864	0.661124	1.02468	1.07199	0.880948	1.07273
SERPIN domain-containing protein	SERPINA3	m.v.	m.v.	1.07435	0.654929	1.40336	0.9582	m.v.	1.07904	0.729619	1.11143
ATP synthase subunit beta	ATP5F1B	0.753789	0.890249	0.994231	0.799493	0.428694	0.511635	0.751282	0.766755	0.833788	0.497496
Aminopeptidase	ANPEP	1.21597	1.04304	2.9714	0.878797	0.799583	0.834761	1.06232	0.804673	0.721243	0.82169
Apolipoprotein A-IV	APOA4	0.553396	0.920257	0.924565	0.83575	0.964546	0.608533	0.837118	0.910589	0.856769	0.801227
Tropomyosin alpha-1 chain	TPM1	1.18612	1	0.728142	1.51216	0.967431	1.1811	1.00753	m.v.	1.18693	0.720664
Enolase 1	ENO1	0.892168	1.0478	0.59317	1.34965	1.28824	0.732498	0.92861	1.12106	1.34657	1.06026
Aldose 1-epimerase	GALM	0.837995	1.14564	0.602163	0.922033	1.3408	0.971349	1.10744	1.02434	1.18688	1.14738
Tropomyosin beta-chain	TPM2	1.23957	1.06495	0.627815	1.82503	1.21563	1.20062	0.90099	1.05345	1.14807	1.02326
Malate dehydrogenase, cytoplasmic	MDH1	0.931945	0.988816	4.11718	0.764346	1.5239	1.00825	1.07272	1.01303	0.707208	1.25394
Glutathione S-transferase	GSTM	1.46349	1.02343	11.5298	0.709699	0.413269	1.2888	0.876944	1.56177	0.874619	0.779707
Phosphatidylethanolamine-binding protein 1	PEBP1	0.922279	1.23029	0.673356	1.24127	1.12014	0.80845	1.25395	0.982451	1.51619	1.13355
Transgelin, spot a	TAGLNa	1.19435	1.23863	0.392931	1.76366	1.16703	0.687788	1.2056	0.807574	1.2979	1.39906
Transgelin, spot b	TAGLNb	1.15403	1.27658	0.373884	1.77203	1.21342	0.981732	1.36495	0.708691	1.35836	1.34825
Fatty acid-binding protein, intestinal	FABP	0.675678	0.884579	1.12326	1.04942	0.779971	0.665609	0.837858	1.13083	1.34525	1
Hemoglobin subunit beta	HBB	0.945992	1.02587	0.821241	0.494323	0.695083	1.86547	0.792949	1.077	0.961563	1.02146
m.v., missing values
in bold: fold change above 1.5 or below 0.67
