# Supplementary material for: Exposure of intestinal explants to NX, but not to DON, enriches the secretome in mitochondrial proteins
Source: Arch Toxicol. 2022 Jun 8;96(9):2609–19. doi: 10.1007/s00204-022-03318-x (PMC9325857; doi:10.1007/s00204-022-03318-x)
Supplement: Supplementary file 2 — Supplementary file2 Table S2: Identification of proteins in spots from DIGE-experiment. Spots had been selected from 2D-gels based on their regulation (see Supplemental Table S1) and proteins identified by LC-MS/MS. For position of spots in the gels see Fig. 1 (XLSX 12 KB) [file 204_2022_3318_MOESM2_ESM.xlsx]

## Sheet: DIGE protein identification
Supplemental Table S2
Protein identifications in gel spots (silverstained 2D-DIGE gels)
Spots had been selected from 2D-gels based on their regulation (see Supplemental Table S1) and proteins identified by LC-MS/MS.
For position of spots in the gels see Figure 1.
Abbreviations:
Score Sequest HT	protein score calculated by summing the individual Xcorr values of each peptide
# PSMs	peptide spectrum matches; the number of MS/MS spectra that were matched to peptide sequences for a given protein
# AAs	number of amino acids of this protein
MW	molecular weight
calc. pI	calculated isoelectric point
Gene name	Accession	Description	Score Sequest HT	Coverage [%]	# Peptides	# PSMs	# Unique Peptides	# AAs	MW [kDa]	calc. pI
CDH1	A0A287BPL8	E-cadherin	21.75	15	8	13	8	925	101.6	4.86
HSPA5	A0A4X1UFV5	Endoplasmic reticulum chaperone BiP	102.2	35	20	61	20	654	72.2	5.16
CCT8	A0A480X895	T-complex protein 1 subunit theta	36.44	24	9	17	9	535	58.2	5.45
SERPINA3	A0A4X1SG20	SERPIN domain-containing protein	191.58	50	20	91	5	423	46.7	6.37
ATP5F1B	A0A481D232	ATP synthase subunit beta	161.91	72	25	79	25	534	56.9	5.27
ANPEP	U3R8H0	Aminopeptidase OS=Sus scrofa	89.92	20	18	49	18	961	108.5	5.43
APOA4	A0A4X1T1L0	Apolipoprotein A-IV	133.65	58	21	86	21	382	43.4	5.68
TPM1	A0A287B5N7	Tropomyosin alpha-1 chain	147.36	54	24	81	17	351	40	4.75
ENO1	I3LK59	Enolase 1	80.72	45	17	41	17	434	47.1	7.14
GALM	A0A480TMR5	Aldose 1-epimerase	97.49	49	13	61	13	334	36.9	7.12
TPM2	A0A4X1VY40	Tropomyosin beta-1 chain	171.64	60	23	95	11	284	33	4.67
MDH1	A0A5G2QFC2	Malate dehydrogenase, cytoplasmic	88.4	41	13	44	4	352	38.6	6.21
GSTM	A0A4X1URQ5	Glutathione S-transferase	185.6	65	15	90	2	230	26.5	5.39
PEBP1	A0A4X1TTH9	Phosphatidylethanolamine-binding protein 1	287.51	83	16	121	16	187	21	7.49
TAGLN	A0A4X1SX44	Transgelin	254.43	79	25	107	25	201	22.6	8.84
TAGLN	A0A4X1SX44	Transgelin	225.98	74	18	106	18	201	22.6	8.84
FABP	Q45KW7	Fatty acid-binding protein, intestinal	474.35	90	17	267	17	132	15.2	7.24
HBB	F1RII7	Hemoglobin subunit beta	729.99	96	16	281	6	147	16.2	7.25
