# Supplementary material for: Exposure of intestinal explants to NX, but not to DON, enriches the secretome in mitochondrial proteins
Source: Arch Toxicol. 2022 Jun 8;96(9):2609–19. doi: 10.1007/s00204-022-03318-x (PMC9325857; doi:10.1007/s00204-022-03318-x)
Supplement: Supplementary file 3 — Supplementary file3 Table S3: Identification and quantification of proteins in the label-free LC-MS/MS approach (one sheet per mycotoxin, starting with the significantly regulated DAPs) (XLSX 318 KB) [file 204_2022_3318_MOESM3_ESM.xlsx]

## Sheet: DON vs Control
Supplemental Table S3a
Label-free proteomics, DON vs. Control
Protein names and numbers in bold for protein ratio changes of more than factor 2 in either direction
Abbreviations:
Adj. P-Value	significance value of the protein (error rate due to multiple testing is managed by adjusting the p-value according to the Benjamini-Hochberg method)
Sum PEP Score	protein score calculated as the negative logarithms of the posterior error probability (PEP) values of the connected PSMs
# PSMs	peptide spectrum matches; the number of MS/MS spectra that were matched to peptide sequences for a given protein
# AAs	number of amino acids of this protein
MW	molecular weight
calc. pI	calculated isoelectric point
Score Sequest HT	protein score calculated by summing the individual Xcorr values of each peptide
Gene name	Accession	Description	Abundance Ratio: (NX) / (Control)	Abundance Ratio Adj. P-Value: (NX) / (Control)	Sum PEP Score	Coverage [%]	# Peptides	# PSMs	# Unique Peptides	# AAs	MW [kDa]	calc. pI	Score Sequest HT
MMP1	C9VZX4	Matrix metallopeptidase 1 OS=Sus scrofa OX=9823 GN=MMP1 PE=3 SV=1	0.499	1.03845e-11	21.26	11	4	37	4	469	53.7	5.48	8.3
ALB	A0A286ZT13	Serum albumin OS=Sus scrofa OX=9823 GN=ALB PE=1 SV=1	1.094	0.878137	1017.58	81	68	18213	51	595	68.1	6.38	24601.8
	A0A480K1P6	Filamin-A isoform 1 OS=Sus scrofa OX=9823 PE=4 SV=1	1.317	0.0293671	897.443	50	84	2030	78	2639	279.7	6.11	3221.16
TF	P09571	Serotransferrin OS=Sus scrofa OX=9823 GN=TF PE=1 SV=2	1.032	0.988877	703.276	70	48	4340	44	696	76.9	7.14	7971.62
C3	A0A4X1VPY5	Complement C3 OS=Sus scrofa OX=9823 GN=C3 PE=4 SV=1	1.021	0.992057	699.86	51	72	2027	72	1661	186.9	6.54	2631.04
FCGBP	A0A4X1SS34	Uncharacterized protein OS=Sus scrofa OX=9823 GN=FCGBP PE=4 SV=1	1.185	0.421888	606.284	30	46	1216	46	2504	265.2	5.02	1788.99
	A0A480YXA1	Filamin-B isoform 2 OS=Sus scrofa OX=9823 PE=4 SV=1	0.953	0.967437	590.477	38	68	1321	61	2650	282.8	5.71	2071.4
FASN	A0A4X1U8L3	Fatty acid synthase OS=Sus scrofa OX=9823 GN=FASN PE=4 SV=1	1.197	0.354494	451.891	29	52	880	40	2540	274.7	6.44	1085.17
	A0A481CZZ1	Talin-1 OS=Sus scrofa OX=9823 PE=4 SV=1	1.191	0.386845	449.98	29	44	784	44	2541	269.7	6.11	1041.29
ACTN4	A0A0B8S0C5	Actinin, alpha 4 OS=Sus scrofa domesticus OX=9825 GN=ACTN4 PE=4 SV=1	0.938	0.937359	423.814	56	44	974	29	911	104.8	5.41	1584.84
HSP90AA1	A0A4X1TS37	Heat shock protein HSP 90-alpha OS=Sus scrofa OX=9823 GN=HSP90AA1 PE=3 SV=1	0.988	0.992834	420.237	49	36	1821	21	789	90.6	5.02	2995.28
SPTAN1	A0A0B8RZ36	Spectrin, alpha, non-erythrocytic 1 OS=Sus scrofa domesticus OX=9825 GN=SPTAN1 PE=4 SV=1	1.055	0.971579	413.612	31	60	892	60	2452	281.9	5.3	1168.17
VIL1	A0A4X1UFH8	Villin-1 OS=Sus scrofa OX=9823 GN=VIL1 PE=4 SV=1	0.843	0.359833	385.523	48	36	1377	2	827	92.7	5.87	2114.53
PKM	A0A4X1TD39	Multifunctional fusion protein OS=Sus scrofa OX=9823 GN=PKM PE=3 SV=1	0.911	0.843927	383.921	29	27	1314	4	1117	124.1	8.25	1541.31
PZP	A0A287BN06	Uncharacterized protein OS=Sus scrofa OX=9823 GN=PZP PE=1 SV=2	0.936	0.895593	375.561	34	35	816	2	1416	158.1	7.83	1089.09
	A0A480HYV8	Fibronectin OS=Sus scrofa OX=9823 PE=4 SV=1	0.939	0.937555	370.915	26	39	735	39	2177	239.6	6.05	1015.75
CLTC	A0A5K1U8P1	Clathrin heavy chain OS=Sus scrofa OX=9823 GN=CLTC PE=1 SV=1	1.018	0.992834	370.912	32	38	754	38	1681	192.6	5.77	1049.96
	A0A480ECX1	Heat shock cognate 71 kDa protein isoform X1 OS=Sus scrofa OX=9823 PE=3 SV=1	0.993	0.998308	364.164	47	26	1992	21	646	70.8	5.52	3598.86
AHNAK	A0A4X1VKL9	AHNAK nucleoprotein OS=Sus scrofa OX=9823 GN=AHNAK PE=4 SV=1	1.503	9.81262e-05	335.941	26	43	648	10	5347	569.4	6.05	923.32
LMNA	A0A480NRZ3	Lamin isoform A OS=Sus scrofa OX=9823 GN=LMNA PE=1 SV=1	1.004	0.999693	334.071	44	33	969	33	704	77.9	7.87	1649.17
VCP	F1SIH8	Transitional endoplasmic reticulum ATPase OS=Sus scrofa OX=9823 GN=VCP PE=1 SV=3	0.963	0.98023	329.605	46	32	749	32	820	90.9	5.62	1087.27
HSPA5	A0A4X1UFV5	Endoplasmic reticulum chaperone BiP OS=Sus scrofa OX=9823 GN=HSPA5 PE=3 SV=1	0.988	0.992834	312.484	50	28	777	26	654	72.2	5.16	1256.45
EEF2	A0A4X1VST4	Tr-type G domain-containing protein OS=Sus scrofa OX=9823 GN=EEF2 PE=4 SV=1	0.976	0.988877	309.797	46	32	1038	31	858	95.3	6.83	1498.99
	A0A481CGG0	Alpha-actinin-1 OS=Sus scrofa OX=9823 PE=4 SV=1	1.178	0.457254	306.018	50	37	797	19	892	102.9	5.41	1047.29
	A0A480K625	Plastin-1 OS=Sus scrofa OX=9823 PE=4 SV=1	0.911	0.842544	305.71	50	27	683	25	630	70.6	5.25	1250.38
HSP90AB1	A0A287BDM6	Heat shock protein 90 alpha family class B member 1 OS=Sus scrofa OX=9823 GN=HSP90AB1 PE=1 SV=1	1.02	0.992834	303.719	43	30	1047	13	735	84.2	5.02	1771.85
	A0A480R622	Alpha-enolase isoform 1 OS=Sus scrofa OX=9823 PE=3 SV=1	1.002	0.999693	290.239	61	21	1327	19	447	48.7	7.14	2221.86
FLNC	F1SMN5	Filamin C OS=Sus scrofa OX=9823 GN=FLNC PE=1 SV=1	1.329	0.0224977	287.16	22	38	556	30	2720	290.2	5.96	709.93
VCL	A0A4X1SRF3	Vinculin OS=Sus scrofa OX=9823 GN=VCL PE=4 SV=1	1.234	0.194686	286.167	39	32	625	32	1066	116.7	6.09	1003.59
TF	I3LBF1	Serotransferrin OS=Sus scrofa OX=9823 GN=TF PE=3 SV=2	0.935	0.926612	279.315	49	26	575	23	704	77.6	6.29	902.13
HSPA1A	A5A8V6	Heat shock 70kDa protein 1A OS=Sus scrofa OX=9823 GN=HSPA1A PE=3 SV=1	0.894	0.730069	274.28	44	19	867	11	641	70.1	5.82	1372.81
	I3VKE6	Ceruloplasmin OS=Sus scrofa OX=9823 PE=2 SV=1	1.052	0.972068	270.066	30	26	715	24	1100	125.5	6.07	1086.09
ATP1A1	A0A4X1SW39	Sodium/potassium-transporting ATPase subunit alpha OS=Sus scrofa OX=9823 GN=ATP1A1 PE=3 SV=1	1.072	0.939811	268.109	33	26	639	17	1018	112.3	5.68	913.76
	A0A480TYA2	Myosin-9 isoform X1 OS=Sus scrofa OX=9823 PE=3 SV=1	0.886	0.69002	267.8	24	36	471	23	1960	226.3	5.6	548.91
KRT20	F1RXG4	Keratin, type I cytoskeletal 20 OS=Sus scrofa OX=9823 GN=KRT20 PE=1 SV=3	0.944	0.950657	261.397	67	23	697	17	430	49	5.52	1273.52
LCT	F1S0D7	Uncharacterized protein OS=Sus scrofa OX=9823 GN=LCT PE=1 SV=4	0.944	0.924758	259.783	23	35	728	2	1898	214.6	6.18	981.13
FABP1	P49924	Fatty acid-binding protein, liver OS=Sus scrofa OX=9823 GN=FABP1 PE=2 SV=1	0.85	0.421367	254.64	79	11	2523	2	127	14.1	7.18	5858.14
ACO2	A0A0B8RTA5	Aconitate hydratase, mitochondrial OS=Sus scrofa domesticus OX=9825 GN=ACO2 PE=3 SV=1	0.933	0.924758	246.914	43	26	485	26	781	85.5	7.83	694.99
LCP1	A0A287ANV7	Lymphocyte cytosolic protein 1 OS=Sus scrofa OX=9823 GN=LCP1 PE=1 SV=1	0.899	0.757267	242.324	54	26	547	24	636	71.2	5.39	693.04
	A0A287ALC1	Uncharacterized protein OS=Sus scrofa OX=9823 PE=4 SV=2	1.03	0.990681	242.093	46	15	524	13	491	53.4	5.6	805.99
CFH	A0A287BD18	Uncharacterized protein OS=Sus scrofa OX=9823 GN=CFH PE=4 SV=1	0.991	0.992834	241.318	38	30	510	30	1234	138.5	6.68	555.56
ALDH9A1	Q29228	4-trimethylaminobutyraldehyde dehydrogenase OS=Sus scrofa OX=9823 GN=ALDH9A1 PE=2 SV=2	0.957	0.972068	241.069	47	20	870	20	494	53.9	6.07	1112.67
ALDOA	A0A4X1U0N5	Fructose-bisphosphate aldolase OS=Sus scrofa OX=9823 GN=ALDOA PE=3 SV=1	1.117	0.792754	239.625	57	19	676	2	416	45	8.09	1117.24
	A0A480YNX2	Spectrin beta chain OS=Sus scrofa OX=9823 PE=3 SV=1	1.037	0.980399	239.458	19	34	496	34	2373	275.5	5.59	655.5
LTA4H	A0A4X1SLI2	Leukotriene A(4) hydrolase OS=Sus scrofa OX=9823 GN=LTA4H PE=3 SV=1	0.948	0.957691	238.465	44	21	567	21	611	69.1	6.2	980.44
CKB	A0A5G2R6X7	Creatine kinase B-type OS=Sus scrofa OX=9823 GN=CKB PE=3 SV=1	1.025	0.992028	230.223	47	15	887	15	403	44.8	6	1144.64
CLCA1	A0A287A0E9	Calcium-activated chloride channel regulator 1 OS=Sus scrofa OX=9823 GN=CLCA1 PE=1 SV=1	1.176	0.468554	230.185	35	27	752	8	915	100.1	6.25	1436.4
ALDH1A1	I3LRS5	Aldehyde dehydrogenase 1 family member A1 OS=Sus scrofa OX=9823 GN=ALDH1A1 PE=1 SV=2	0.944	0.950657	230.034	57	23	869	21	501	54.8	7.59	1014.22
HBB	F1RII7	Hemoglobin subunit beta OS=Sus scrofa OX=9823 GN=HBB PE=1 SV=1	0.944	0.950657	229.245	88	14	1760	6	147	16.2	7.25	3154.29
ADA	A0A4X1TTU1	Adenosine deaminase OS=Sus scrofa OX=9823 GN=ADA PE=4 SV=1	0.863	0.521785	228.503	65	19	645	19	392	43.9	5.78	917.86
WDR1	A0A4X1SGI0	WD_REPEATS_REGION domain-containing protein OS=Sus scrofa OX=9823 GN=WDR1 PE=4 SV=1	0.992	0.996108	226.663	49	20	473	20	606	66.1	6.7	825.83
GDI2	A0A5G2QSK4	Rab GDP dissociation inhibitor OS=Sus scrofa OX=9823 GN=GDI2 PE=1 SV=1	0.971	0.980399	224.242	67	27	569	23	454	51.4	6.99	690.07
FABP	B1PMB0	Liver fatty acid binding protein OS=Sus scrofa OX=9823 GN=FABP PE=2 SV=1	0.936	0.928522	221.81	74	10	1881	2	127	14.1	8.09	4094.22
tkt	A8U4R4	Transketolase OS=Sus scrofa OX=9823 GN=tkt PE=2 SV=1	1.009	0.998308	221.768	46	20	715	20	623	67.8	7.49	931.99
RRBP1	I3LGC2	Ribosome binding protein 1 OS=Sus scrofa OX=9823 GN=RRBP1 PE=1 SV=2	1.049	0.972068	221.653	21	28	539	28	1497	160.7	9.04	750.23
P4HB	A0A4X1UBN3	Protein disulfide-isomerase OS=Sus scrofa OX=9823 GN=P4HB PE=3 SV=1	0.986	0.992057	219.42	56	22	623	22	508	56.4	4.89	919.11
MUC2	A0A5G2QSD1	Uncharacterized protein OS=Sus scrofa OX=9823 GN=MUC2 PE=1 SV=1	1.07	0.941049	216.693	13	24	396	8	3289	350.2	5.57	346.41
PGM2	M3TYI1	Phosphoglucomutase 2 OS=Sus scrofa OX=9823 GN=PGM2 PE=2 SV=1	1.001	0.999693	215.062	37	20	574	20	615	68.7	6.54	704.32
FGB	A0A5G2RHA4	Fibrinogen beta chain OS=Sus scrofa OX=9823 GN=FGB PE=1 SV=1	0.871	0.565809	213.582	46	18	552	18	489	55.6	7.9	758.5
GC	A0A4X1T9I2	Uncharacterized protein OS=Sus scrofa OX=9823 GN=GC PE=4 SV=1	1.035	0.980399	213.41	44	22	595	22	473	53.1	5.54	880.17
PDIA4	F1SAD9	Protein disulfide-isomerase OS=Sus scrofa OX=9823 GN=PDIA4 PE=1 SV=1	1.057	0.967437	212.572	47	24	447	24	646	72.9	5.15	490.41
CFB	K7GPT9	Complement factor B OS=Sus scrofa OX=9823 GN=CFB PE=1 SV=1	1.026	0.992028	212.212	31	22	504	22	851	95.6	7.66	724.28
C4A	A0A4X1VBD2	Uncharacterized protein OS=Sus scrofa OX=9823 GN=C4A PE=4 SV=1	1.082	0.923216	209.893	22	26	463	26	1740	192.2	7.15	606.75
CDH17	A0A4X1U8C3	Uncharacterized protein OS=Sus scrofa OX=9823 GN=CDH17 PE=4 SV=1	0.934	0.924758	209.536	40	20	396	20	803	89.1	4.94	604.3
APOA4	A0A4X1T1L0	Apolipoprotein A-IV OS=Sus scrofa OX=9823 GN=APOA4 PE=3 SV=1	0.857	0.468554	207.142	63	23	570	23	382	43.4	5.68	1128
PEPD	A0A5G2QM19	Peptidase D OS=Sus scrofa OX=9823 GN=PEPD PE=1 SV=1	0.832	0.284389	206.408	44	19	471	19	526	58.4	6.37	706.71
PGK1	F1RPH0	Phosphoglycerate kinase OS=Sus scrofa OX=9823 GN=PGK1 PE=1 SV=3	0.922	0.886457	206.108	44	14	656	14	417	44.5	7.9	1062.33
CNDP2	F1SNL7	Carnosine dipeptidase 2 OS=Sus scrofa OX=9823 GN=CNDP2 PE=1 SV=1	0.903	0.799262	205.727	57	18	730	18	475	52.7	5.48	738.62
SCIN	A0A4X1TM50	Adseverin OS=Sus scrofa OX=9823 GN=SCIN PE=4 SV=1	0.921	0.878137	203.059	36	18	416	18	656	73.8	5.22	739.03
SI	A0A4X1VHW3	Sucrase-isomaltase, intestinal OS=Sus scrofa OX=9823 GN=SI PE=4 SV=1	1.095	0.878137	201.357	18	25	541	25	1790	205.9	5.33	477.91
CAP1	A0A4X1VTS1	Adenylyl cyclase-associated protein OS=Sus scrofa OX=9823 GN=CAP1 PE=3 SV=1	0.996	0.998308	200.823	49	16	499	2	474	51.3	7.28	741.94
APOA1	K7GM40	Apolipoprotein A-I OS=Sus scrofa OX=9823 GN=APOA1 PE=3 SV=2	1.018	0.992834	200.018	59	18	1009	18	265	30.3	5.5	1812.99
	K7GRY0	Ubiquitin-like modifier-activating enzyme 1 isoform X2 OS=Sus scrofa OX=9823 PE=3 SV=2	0.969	0.980399	199.356	28	21	452	21	1058	117.7	5.85	518.8
FGG	F1RX35	Fibrinogen gamma chain OS=Sus scrofa OX=9823 GN=FGG PE=1 SV=4	1.01	0.998308	199.179	45	15	526	15	451	51.3	6.06	1046.23
TPI1	A0A288CFT0	Triosephosphate isomerase OS=Sus scrofa OX=9823 GN=TPI1 PE=1 SV=1	0.954	0.971579	198.949	65	14	589	14	285	30.5	7.71	1095.82
	A0A480S836	Glucose-6-phosphate isomerase OS=Sus scrofa OX=9823 PE=3 SV=1	0.972	0.980399	198.536	33	15	498	15	558	63.1	7.99	567.92
TUBB	F2Z5B2	Tubulin beta chain OS=Sus scrofa OX=9823 GN=TUBB PE=1 SV=2	1.01	0.998308	197.735	49	16	713	3	459	51.2	7.28	1119.78
UGDH	A0A5G2Q7H2	UDP-glucose 6-dehydrogenase OS=Sus scrofa OX=9823 GN=UGDH PE=1 SV=1	0.907	0.824815	194.768	58	18	267	18	427	47.6	5.81	390.43
	A0A480Y2J3	Inter-alpha-trypsin inhibitor heavy chain H4 isoform 1 (Fragment) OS=Sus scrofa OX=9823 PE=4 SV=1	1.069	0.980399	190.211	31	20	410	2	899	99.3	6.81	468.72
GBP1	A0A287BSF6	GB1/RHD3-type G domain-containing protein OS=Sus scrofa OX=9823 GN=GBP1 PE=1 SV=2	0.918	0.877831	190.116	35	18	390	6	595	68.1	6.01	496.35
DHX9	K7GND3	ATP-dependent RNA helicase A OS=Sus scrofa OX=9823 GN=DHX9 PE=1 SV=2	1.005	0.999693	187.8	25	26	434	26	1384	149.6	6.98	501.91
FGA	F1RX36	Fibrinogen alpha chain OS=Sus scrofa OX=9823 GN=FGA PE=1 SV=4	0.85	0.343152	187.099	29	20	592	3	924	101	6.3	813.59
APN	U3R8H0	Aminopeptidase OS=Sus scrofa OX=9823 GN=APN PE=2 SV=1	1.016	0.996768	185.244	23	19	706	19	961	108.5	5.43	891.57
	A0A480J3V8	Keratin, type I cytoskeletal 19 OS=Sus scrofa OX=9823 PE=3 SV=1	0.959	0.972068	184.758	61	24	684	18	404	44.2	5.14	1080.9
	A0A480NAY0	Tubulin alpha chain OS=Sus scrofa OX=9823 PE=3 SV=1	1.017	0.999693	184.245	43	12	429	2	449	50.1	5.1	587.27
	A0A481B9I4	Carbamoyl-phosphate synthase ammonia, mitochondrial OS=Sus scrofa OX=9823 PE=3 SV=1	0.94	0.939195	184.013	22	26	292	26	1500	164.5	6.76	274.95
IGHG	L8B0W0	IgG heavy chain OS=Sus scrofa OX=9823 GN=IGHG PE=2 SV=1	0.961	0.972068	183.676	37	12	988	3	460	50.7	8.15	1885.75
PLEC	A0A287B217	Plectin OS=Sus scrofa OX=9823 GN=PLEC PE=1 SV=2	0.97	0.980399	183.491	10	36	423	19	4516	512.7	5.88	417.64
GSTP1	M3V836	Glutathione S-transferase pi 1 OS=Sus scrofa OX=9823 GN=GSTP1 PE=2 SV=1	1.195	0.397305	182.542	55	10	1021	2	208	23.6	7.8	1883.74
CFL1	P10668	Cofilin-1 OS=Sus scrofa OX=9823 GN=CFL1 PE=1 SV=3	1.002	0.999693	182.249	65	13	761	12	166	18.5	8	1405.49
MTTP	A0A5G2R2S8	Microsomal triglyceride transfer protein large subunit OS=Sus scrofa OX=9823 GN=MTTP PE=4 SV=1	0.736	0.00722958	180.868	32	23	331	23	888	99.1	8.38	463.03
TAGLN	A0A4X1SX44	Transgelin OS=Sus scrofa OX=9823 GN=TAGLN PE=3 SV=1	1.328	0.0233906	180.117	72	17	1596	17	201	22.6	8.84	2780.19
	A0A480TFQ0	Tubulin beta chain OS=Sus scrofa OX=9823 PE=3 SV=1	0.992	0.994146	179.964	54	17	630	3	446	49.9	4.86	951.95
ATP5B	Q0QEM6	ATP synthase subunit beta (Fragment) OS=Sus scrofa OX=9823 GN=ATP5B PE=2 SV=1	0.662	5.15368e-05	179.955	47	15	310	15	437	47.1	5.11	306.47
LAP3	I3LD43	Cytosol aminopeptidase OS=Sus scrofa OX=9823 GN=LAP3 PE=1 SV=2	0.942	0.941049	179.079	45	19	526	19	519	56	6.7	1004.3
PGAM1	A0A287AJQ2	Phosphoglycerate mutase OS=Sus scrofa OX=9823 GN=PGAM1 PE=1 SV=1	0.917	0.875387	178.509	66	12	560	12	254	28.8	7.18	972.14
IQGAP1	A0A4X1UKT5	Uncharacterized protein OS=Sus scrofa OX=9823 GN=IQGAP1 PE=4 SV=1	1.081	0.924758	177.905	20	25	364	25	1661	189.8	6.64	363
NCL	A0A4X1TI48	Uncharacterized protein OS=Sus scrofa OX=9823 GN=NCL PE=4 SV=1	1.17	0.503797	176.16	30	18	482	18	699	75.2	4.63	756.62
	A0A287BCY4	Amine oxidase OS=Sus scrofa OX=9823 PE=3 SV=1	1.006	0.999693	175.4	29	17	423	17	824	92.7	7.91	492.96
	A0A480X8T8	L-lactate dehydrogenase OS=Sus scrofa OX=9823 PE=3 SV=1	0.914	0.856613	174.477	40	16	560	15	374	41.1	8.62	683.78
RNH1	P10775	Ribonuclease inhibitor OS=Sus scrofa OX=9823 GN=RNH1 PE=1 SV=1	1.007	0.999693	172.881	54	15	284	15	456	49	4.86	329.61
ACO1	A0A4X1UMC0	Uncharacterized protein OS=Sus scrofa OX=9823 GN=ACO1 PE=3 SV=1	1.028	0.992028	171.045	37	22	389	22	889	98.2	6.68	383.98
	A0A481B9A6	Histidine-rich glycoprotein OS=Sus scrofa OX=9823 PE=4 SV=1	1.058	0.962736	170.685	32	16	491	16	553	61.5	7.61	662.86
14-3-3zeta	A0A480PLY3	14-3-3 protein zeta/delta OS=Sus scrofa OX=9823 GN=14-3-3zeta PE=1 SV=1	0.967	0.980399	170.074	62	15	946	12	245	27.7	4.79	1389.68
PFN1	A0A4X1UWL6	Profilin OS=Sus scrofa OX=9823 GN=PFN1 PE=3 SV=1	1.027	0.992028	168.83	84	10	1121	10	140	15	8.28	1126.78
ILF3	K7GL83	Interleukin enhancer binding factor 3 OS=Sus scrofa OX=9823 GN=ILF3 PE=1 SV=3	1.059	0.962736	168.531	30	21	426	21	889	95.7	8.78	551
CKMT1A	A0A4X1VA58	Uncharacterized protein OS=Sus scrofa OX=9823 GN=CKMT1A PE=3 SV=1	0.894	0.72822	164.668	41	14	622	14	416	46.9	8.34	873.26
ALDOB	A0A286ZZC9	Fructose-bisphosphate aldolase OS=Sus scrofa OX=9823 GN=ALDOB PE=1 SV=2	0.9	0.767539	164.082	53	14	650	13	348	38	8.34	1314.14
EEF1A1	A0A4X1TYS6	Elongation factor 1-alpha OS=Sus scrofa OX=9823 GN=EEF1A1 PE=3 SV=1	1.022	0.992057	163.691	45	13	638	13	450	49	8.87	916.98
DYNC1H1	A0A4X1TL82	Uncharacterized protein OS=Sus scrofa OX=9823 GN=DYNC1H1 PE=4 SV=1	1.048	0.97317	163.148	10	35	361	35	4614	528.1	6.44	181.87
GSDMB	A0A287BJU5	Gasdermin B OS=Sus scrofa OX=9823 GN=GSDMB PE=1 SV=1	0.991	0.992895	162.694	58	18	282	18	404	45.9	5.54	311.24
	A0A0E3M2Q4	Transmembrane secretory component poly-Ig receptor (Fragment) OS=Sus scrofa OX=9823 PE=2 SV=1	1.088	0.891415	161.308	45	21	336	21	614	67.3	6.4	436.7
SYNCRIP	F2Z5D4	Synaptotagmin binding cytoplasmic RNA interacting protein OS=Sus scrofa OX=9823 GN=SYNCRIP PE=1 SV=3	0.988	0.992057	159.958	28	13	360	10	623	69.5	8.59	564.1
COPG1	A0A4X1U2U2	Coatomer subunit gamma OS=Sus scrofa OX=9823 GN=COPG1 PE=3 SV=1	1.038	0.980399	159.488	40	22	335	22	853	95.2	5.38	242.26
	F1SMZ7	60 kDa heat shock protein, mitochondrial OS=Sus scrofa OX=9823 PE=3 SV=3	0.954	0.9714	159.072	50	19	235	19	573	60.9	5.87	352.02
MYH14	A0A4X1VXH2	Uncharacterized protein OS=Sus scrofa OX=9823 GN=MYH14 PE=3 SV=1	0.827	0.254889	158.473	13	21	198	17	2006	228.7	5.55	266.53
DSG2	A0A4X1VM59	Desmoglein 2 OS=Sus scrofa OX=9823 GN=DSG2 PE=4 SV=1	0.99	0.992834	158.113	30	22	268	22	1119	122.6	5.2	383.18
CALR	P28491	Calreticulin OS=Sus scrofa OX=9823 GN=CALR PE=1 SV=3	0.915	0.863832	157.586	56	14	320	14	417	48.3	4.46	178.93
GFPT1	A0A4X1W4B8	Uncharacterized protein OS=Sus scrofa OX=9823 GN=GFPT1 PE=4 SV=1	0.934	0.924758	156.866	35	19	397	19	681	76.7	6.84	657.05
CTNNA1	A0A5G2R7Z4	Catenin alpha 1 OS=Sus scrofa OX=9823 GN=CTNNA1 PE=1 SV=1	1.044	0.980399	155.856	33	19	243	12	906	100	6.29	209.65
ITIH1	A0A4X1VPQ2	Inter-alpha-trypsin inhibitor heavy chain H1 OS=Sus scrofa OX=9823 GN=ITIH1 PE=4 SV=1	1.005	0.999693	153.448	26	16	314	16	902	100	7.36	540.59
	A0A480YP74	Triokinase/FMN cyclase OS=Sus scrofa OX=9823 PE=4 SV=1	0.906	0.818838	152.87	39	15	402	15	578	59	7.77	459.21
ANXA2	P19620	Annexin A2 OS=Sus scrofa OX=9823 GN=ANXA2 PE=1 SV=4	1.037	0.980399	151.007	48	17	361	17	339	38.5	6.93	598.64
SERPINB1	A0A4X1SRT1	Leukocyte elastase inhibitor OS=Sus scrofa OX=9823 GN=SERPINB1 PE=3 SV=1	0.918	0.877831	150.449	49	17	404	16	378	42.5	6.57	482.91
	A0A480YNR0	Ornithine aminotransferase, mitochondrial isoform 1 (Fragment) OS=Sus scrofa OX=9823 PE=3 SV=1	0.917	0.875387	150.156	43	14	311	14	438	48.2	6.02	527.37
GAPDH	P00355	Glyceraldehyde-3-phosphate dehydrogenase OS=Sus scrofa OX=9823 GN=GAPDH PE=1 SV=4	1.043	0.980399	149.148	53	12	553	12	333	35.8	8.35	623.51
HP	Q8SPS7	Haptoglobin OS=Sus scrofa OX=9823 GN=HP PE=1 SV=1	1.011	0.998308	148.93	49	15	389	15	347	38.5	6.96	511.19
HBA	P01965	Hemoglobin subunit alpha OS=Sus scrofa OX=9823 GN=HBA PE=1 SV=1	0.93	0.916634	147.948	59	7	1130	7	141	15	8.7	2044.46
	A0A480KXE8	Maltase-glucoamylase, intestinal OS=Sus scrofa OX=9823 PE=4 SV=1	1.091	0.887739	146.684	14	20	394	20	1826	206.8	5.2	522.27
COPA	A0A4X1VUA7	Coatomer subunit alpha OS=Sus scrofa OX=9823 GN=COPA PE=4 SV=1	1.06	0.962736	144.779	23	23	337	23	1224	138.3	7.66	404.23
EZR	A0A4X1VQ22	FERM domain-containing protein OS=Sus scrofa OX=9823 GN=EZR PE=4 SV=1	0.945	0.950657	144.667	39	21	357	12	585	69.3	6.02	458.75
SND1	A0A4X1W1R6	Staphylococcal nuclease domain-containing protein OS=Sus scrofa OX=9823 GN=SND1 PE=4 SV=1	1.002	0.999693	143.109	30	17	259	17	910	101.8	7.14	203.3
AHSG	P29700	Alpha-2-HS-glycoprotein (Fragment) OS=Sus scrofa OX=9823 GN=AHSG PE=1 SV=1	1.024	0.992028	143.034	31	8	502	8	362	38.4	5.85	885.52
MDH2	A0A5G2RGL7	Malate dehydrogenase OS=Sus scrofa OX=9823 GN=MDH2 PE=3 SV=1	0.894	0.729432	142.82	51	15	316	15	395	42	9.19	515.75
ZCCHC10	A0A4X1UY89	Uncharacterized protein OS=Sus scrofa OX=9823 GN=ZCCHC10 PE=4 SV=1	1.021	0.992057	139.835	33	18	271	18	840	94.4	5.21	273.23
	A0A480LAQ8	Catenin beta-1 isoform X3 OS=Sus scrofa OX=9823 PE=4 SV=1	1.148	0.623863	139.546	25	14	182	12	738	81	6.67	228.35
	A0A480W191	1-phosphatidylinositol 4,5-bisphosphate phosphodiesterase OS=Sus scrofa OX=9823 PE=4 SV=1	0.927	0.897159	139.432	20	15	233	15	1227	138.4	5.99	216.4
STAT1	A0A286ZN85	Signal transducer and activator of transcription OS=Sus scrofa OX=9823 GN=STAT1 PE=1 SV=1	0.977	0.988877	139.252	25	17	328	17	856	99.4	6.55	578.46
HSPA9	F1RGJ3	Heat shock protein family A (Hsp70) member 9 OS=Sus scrofa OX=9823 GN=HSPA9 PE=1 SV=4	0.931	0.923216	138.183	35	15	196	15	644	70.1	5.6	268.9
GSR	F1RX66	Glutathione reductase OS=Sus scrofa OX=9823 GN=GSR PE=1 SV=3	0.929	0.909926	136.942	38	11	278	11	519	56.2	8.27	491.74
HPX	P50828	Hemopexin OS=Sus scrofa OX=9823 GN=HPX PE=1 SV=1	1.058	0.962736	136.483	31	11	464	3	459	51.3	7.06	861.95
COMT	A0A4X1URU2	Catechol O-methyltransferase OS=Sus scrofa OX=9823 GN=COMT PE=3 SV=1	0.934	0.924758	135.666	67	11	166	11	270	30	5.63	129.14
PEBP1	A0A4X1TTH9	Uncharacterized protein OS=Sus scrofa OX=9823 GN=PEBP1 PE=4 SV=1	1.034	0.986638	135.603	76	11	414	11	187	21	7.49	938.17
ACTG2	A0A4X1W7V5	Uncharacterized protein OS=Sus scrofa OX=9823 GN=ACTG2 PE=3 SV=1	1.57	8.44985e-06	135.25	48	13	1307	5	360	40.2	5.48	1704.68
BPNT1	A0A4X1TP94	Uncharacterized protein OS=Sus scrofa OX=9823 GN=BPNT1 PE=4 SV=1	0.892	0.719123	134.91	59	13	337	13	339	36.4	5.69	578.53
IGHG	L8B0W4	IgG heavy chain OS=Sus scrofa OX=9823 GN=IGHG PE=2 SV=1	0.914	0.856613	134.875	29	11	389	2	481	52.8	8.29	466.59
EIF4A2	A0A4X1UBF3	Uncharacterized protein OS=Sus scrofa OX=9823 GN=EIF4A2 PE=3 SV=1	1.082	0.92237	134.565	32	12	301	7	405	46.1	5.48	593.11
	A0A480QMD5	IgM OS=Sus scrofa OX=9823 PE=4 SV=1	1.073	0.937555	133.608	42	10	425	5	356	38.1	5.67	657.99
SOD1	Q95ME5	Superoxide dismutase 1 (Fragment) OS=Sus scrofa OX=9823 GN=SOD1 PE=2 SV=1	0.9	0.770123	133.525	73	7	487	7	147	15.2	6.52	677.43
PDZK1	A0A5G2R3Z4	PDZ domain containing 1 OS=Sus scrofa OX=9823 GN=PDZK1 PE=1 SV=1	0.897	0.743908	133.327	39	14	273	14	509	56.1	5.45	531.99
GSN	A0A286ZIC1	Gelsolin OS=Sus scrofa OX=9823 GN=GSN PE=4 SV=1	0.982	0.992028	133.114	30	14	305	6	731	80.7	5.85	404.19
	G9F6X9	Dihydropyrimidinase-like 2 OS=Sus scrofa OX=9823 PE=2 SV=1	1.125	0.738113	132.889	35	12	253	11	572	62.3	6.16	416.56
CAPZA1	A0A4X1T8I3	F-actin-capping protein subunit alpha OS=Sus scrofa OX=9823 GN=CAPZA1 PE=3 SV=1	0.953	0.967708	132.792	57	10	286	8	286	33	5.82	475.78
GOT1	P00503	Aspartate aminotransferase, cytoplasmic OS=Sus scrofa OX=9823 GN=GOT1 PE=1 SV=3	0.947	0.957691	132.126	46	14	294	14	413	46.4	7.2	499.73
	A0A480ZCA0	Protein disulfide-isomerase A6 OS=Sus scrofa OX=9823 PE=3 SV=1	1.061	0.962736	130.955	46	14	239	14	432	47.2	5.08	372.22
DPP3	F1RU52	Dipeptidyl peptidase 3 OS=Sus scrofa OX=9823 GN=DPP3 PE=1 SV=1	0.923	0.887491	130.898	32	14	229	14	737	82.7	5.16	256.68
	A0A480VY55	Lactase-phlorizin hydrolase preproprotein-like OS=Sus scrofa OX=9823 PE=3 SV=1	1.16	0.612738	130.039	32	17	328	2	551	62.2	5.58	454.53
PGM1	A0A4X1TAN5	Uncharacterized protein OS=Sus scrofa OX=9823 GN=PGM1 PE=3 SV=1	0.983	0.992028	128.935	39	18	356	18	562	61.6	7.01	479.97
IGHG	L8AXM5	IgG heavy chain OS=Sus scrofa OX=9823 GN=IGHG PE=2 SV=1	0.914	0.814451	127.811	27	10	563	2	472	51.7	7.09	833.93
	A0A480QG19	Peptidylprolyl isomerase OS=Sus scrofa OX=9823 PE=4 SV=1	1	0.999693	127.58	46	15	287	15	456	51.3	5.44	415.94
HNRNPF	A0A4X1U566	Uncharacterized protein OS=Sus scrofa OX=9823 GN=HNRNPF PE=4 SV=1	0.936	0.928398	126.695	43	11	292	9	414	45.6	5.5	467.91
PPA1	A0A5G2QKC9	Pyrophosphatase (inorganic) 1 OS=Sus scrofa OX=9823 GN=PPA1 PE=1 SV=1	0.922	0.886302	126.191	55	12	241	12	289	32.8	5.73	338.61
EPHX1	A0A4X1T8J4	Epoxide hydrolase 1 OS=Sus scrofa OX=9823 GN=EPHX1 PE=4 SV=1	0.98	0.992028	126.069	28	11	213	11	545	62.5	8.65	334.14
	A0A480HNH3	Glutathione S-transferase omega-1 isoform 1 OS=Sus scrofa OX=9823 PE=3 SV=1	0.858	0.470716	126.007	55	17	595	17	303	34.3	7.27	834.5
CASP3	A0A0B8RTV8	Caspase 3, apoptosis-related cysteine peptidase OS=Sus scrofa domesticus OX=9825 GN=CASP3 PE=3 SV=1	0.912	0.851276	125.925	45	13	269	12	278	31.3	7.37	473.22
TCP1	F1SB63	Uncharacterized protein OS=Sus scrofa OX=9823 GN=TCP1 PE=1 SV=2	0.961	0.967437	125.173	38	16	258	6	559	60.6	6.13	299.25
ARHGDIA	A0A287AQC2	Rho GDP dissociation inhibitor alpha OS=Sus scrofa OX=9823 GN=ARHGDIA PE=4 SV=1	0.876	0.610811	124.111	43	9	339	9	270	30.2	6.33	597.8
CLIC1	A0A0B8S0A2	Chloride intracellular channel protein OS=Sus scrofa domesticus OX=9825 GN=CLIC1 PE=3 SV=1	1.018	0.992834	123.632	77	12	315	12	241	27	5.27	381.06
	A0A480PFL9	Alcohol dehydrogenase NADP(+) OS=Sus scrofa OX=9823 PE=4 SV=1	0.974	0.982832	123.305	53	16	532	16	325	36.6	7.24	765.25
PRDX1	A0A4X1WA21	Peroxiredoxin 1 OS=Sus scrofa OX=9823 GN=PRDX1 PE=4 SV=1	0.969	0.980399	122.97	49	11	825	8	224	25.1	8.62	1286.36
EPS8L2	A0A4X1VXX0	SH3 domain-containing protein OS=Sus scrofa OX=9823 GN=EPS8L2 PE=4 SV=1	0.956	0.971579	122.792	31	16	186	16	712	79.8	7.27	212.53
	A0A480THB8	Glutathione S-transferase A1 isoform 1 OS=Sus scrofa OX=9823 PE=4 SV=1	0.668	7.98707e-05	121.579	50	12	910	3	223	25.4	8.78	774.62
S100G	F1SQR2	Protein S100 OS=Sus scrofa OX=9823 GN=S100G PE=1 SV=2	0.764	0.0279413	120.824	52	8	1547	8	108	12.1	4.88	2540.24
PABPC1	A0A286ZZL8	Polyadenylate-binding protein OS=Sus scrofa OX=9823 GN=PABPC1 PE=1 SV=1	1.144	0.647408	120.439	36	17	386	17	522	58.5	9.26	615.6
	A0A480LG53	14-3-3 protein beta/alpha (Fragment) OS=Sus scrofa OX=9823 PE=3 SV=1	0.987	0.992057	120.087	39	9	633	6	307	35.1	7.87	938.29
AP1B1	A0A4X1V9X2	AP complex subunit beta OS=Sus scrofa OX=9823 GN=AP1B1 PE=3 SV=1	1.005	0.999693	117.072	24	17	293	8	891	99.1	5.19	357.06
PYCARD	A0A0B8RTB5	PYD and CARD domain containing OS=Sus scrofa domesticus OX=9825 GN=PYCARD PE=4 SV=1	0.927	0.893214	116.786	43	8	261	8	196	21.9	6.93	340.18
A1BG	A0A286ZUY9	Alpha-1B-glycoprotein OS=Sus scrofa OX=9823 GN=A1BG PE=1 SV=1	1.048	0.974963	116.331	31	13	285	13	693	75	7.25	428.55
	A0A4X1W4W4	Ig-like domain-containing protein OS=Sus scrofa OX=9823 PE=4 SV=1	1.077	0.928398	115.948	51	9	546	7	215	23.7	8.06	876.69
	A0A5G2R4D9	Glutathione S-transferase OS=Sus scrofa OX=9823 PE=1 SV=1	0.98	0.990863	114.924	50	15	357	3	348	41	7.05	505.48
IGHG	L8B0S2	IgG heavy chain OS=Sus scrofa OX=9823 GN=IGHG PE=2 SV=1	1.003	0.998308	114.377	31	9	309	2	469	51.5	6.92	688.9
	A0A480J9N1	Myosin-11 OS=Sus scrofa OX=9823 PE=3 SV=1	1.283	0.158689	114.279	14	21	179	9	1931	223.2	5.58	249.44
ITIH2	A0A5G2QEV5	Inter-alpha-trypsin inhibitor heavy chain H2 OS=Sus scrofa OX=9823 GN=ITIH2 PE=4 SV=1	1.031	0.990236	113.97	14	11	293	11	847	94.4	7.21	367.35
HNRNPA2B1	A0A287AW32	Heterogeneous nuclear ribonucleoprotein A2/B1 OS=Sus scrofa OX=9823 GN=HNRNPA2B1 PE=4 SV=1	0.966	0.980399	112.951	34	13	445	12	361	38.4	9.07	721.42
IDH1	A0A287A8M1	Isocitrate dehydrogenase [NADP] OS=Sus scrofa OX=9823 GN=IDH1 PE=1 SV=1	0.952	0.962736	111.767	53	18	406	17	452	51.2	8	445.16
CALM3	A0A287AHS0	Uncharacterized protein OS=Sus scrofa OX=9823 GN=CALM3 PE=1 SV=1	1.028	0.992028	111.061	58	9	415	2	148	16.7	4.22	524.67
CRK	A0A287A2R9	CRK proto-oncogene, adaptor protein OS=Sus scrofa OX=9823 GN=CRK PE=1 SV=1	0.945	0.953733	110.746	60	15	763	13	255	29.2	4.74	952.62
SORD	A0A4X1VDW7	Sorbitol dehydrogenase OS=Sus scrofa OX=9823 GN=SORD PE=3 SV=1	0.864	0.521785	110.698	41	9	259	9	356	38	7.24	337.21
TAGLN2	A0A287BK36	Transgelin OS=Sus scrofa OX=9823 GN=TAGLN2 PE=1 SV=1	0.969	0.980399	110.354	61	11	295	11	210	23.5	8.25	286.75
MYLK	A0A287BBZ8	Myosin light chain kinase, smooth muscle OS=Sus scrofa OX=9823 GN=MYLK PE=1 SV=2	1.468	0.000330798	110.002	10	15	302	11	1957	213.8	6.09	546.01
COPB1	D2SW95	Coatomer subunit beta OS=Sus scrofa OX=9823 GN=COPB1 PE=2 SV=1	0.955	0.971579	109.158	25	16	225	16	953	107.1	6.13	190.62
SERPINC1	A0A5G2QUE0	SERPIN domain-containing protein OS=Sus scrofa OX=9823 GN=SERPINC1 PE=1 SV=1	0.989	0.992834	108.964	33	10	314	10	431	48.9	6	479.75
CCT2	A0A4X1W256	Uncharacterized protein OS=Sus scrofa OX=9823 GN=CCT2 PE=3 SV=1	0.926	0.890091	108.522	31	11	196	11	535	57.4	6.54	237.28
	A0A4X1T3W7	Heterogeneous nuclear ribonucleoprotein U OS=Sus scrofa OX=9823 PE=4 SV=1	1.15	0.614045	108.486	25	12	188	12	825	90.6	5.86	231.19
	A0A480N9U1	Desmin OS=Sus scrofa OX=9823 PE=3 SV=1	1.732	1.32933e-08	108.456	37	17	293	14	480	54.6	5.34	477.08
EEF1D	A0A480KYX1	Eukaryotic translation elongation factor 1 delta OS=Sus scrofa OX=9823 GN=EEF1D PE=4 SV=1	0.872	0.575643	108.384	34	13	173	13	615	65.5	7.02	289.17
CP alpha2	A0PFK6	F-actin-capping protein subunit alpha OS=Sus scrofa OX=9823 GN=CP alpha2 PE=2 SV=1	1.052	0.972068	108.198	57	11	168	9	286	33	5.85	364.02
Capzb	A9XFX6	F-actin-capping protein subunit beta OS=Sus scrofa OX=9823 GN=Capzb PE=1 SV=1	0.949	0.960974	107.983	54	12	300	5	272	30.6	6	525.8
PPP2R1A	A0A4X1UI38	Serine/threonine-protein phosphatase 2A 65 kDa regulatory subunit A alpha isoform OS=Sus scrofa OX=9823 GN=PPP2R1A PE=4 SV=1	1.043	0.980399	107.691	26	10	187	10	590	65.5	5.16	190.06
CKM	Q5XLD3	Creatine kinase M-type OS=Sus scrofa OX=9823 GN=CKM PE=2 SV=1	1.446	0.000679299	107.482	36	13	319	13	381	43	7.09	608.59
	P62802	Histone H4 OS=Sus scrofa OX=9823 PE=1 SV=2	1.172	0.494318	106.986	57	10	1007	10	103	11.4	11.36	1512.63
EEF1D	A0A4X1USK2	Uncharacterized protein OS=Sus scrofa OX=9823 GN=EEF1D PE=4 SV=1	1.082	0.923216	106.816	57	13	286	3	314	34.3	5.15	516.95
VIM	P02543	Vimentin OS=Sus scrofa OX=9823 GN=VIM PE=1 SV=2	1.189	0.399027	105.484	37	18	368	15	466	53.6	5.12	282.76
	A0A4X1SG20	SERPIN domain-containing protein OS=Sus scrofa OX=9823 PE=3 SV=1	0.992	0.994637	105.41	30	13	478	5	423	46.7	6.37	703.61
JUP	A0A4X1U6G5	Uncharacterized protein OS=Sus scrofa OX=9823 GN=JUP PE=4 SV=1	1.034	0.983106	105.236	23	13	180	11	752	82	7.08	247
RACK1	A0A4X1U2X6	Receptor of-activated protein C kinase 1 OS=Sus scrofa OX=9823 GN=RACK1 PE=4 SV=1	1.003	0.999693	105.08	53	10	249	10	276	30.5	7.39	360.39
CALM3	A0A4X1SGS5	Uncharacterized protein OS=Sus scrofa OX=9823 GN=CALM3 PE=3 SV=1	1.028	0.992028	104.865	58	9	413	2	149	16.8	4.22	526.14
HNRNPR	M3V815	Heterogeneous nuclear ribonucleoprotein R OS=Sus scrofa OX=9823 GN=HNRNPR PE=1 SV=1	0.969	0.980399	104.409	22	12	274	9	633	70.9	8.13	317.37
SYNM	A0A4X1UKQ2	Synemin OS=Sus scrofa OX=9823 GN=SYNM PE=3 SV=1	1.561	1.17229e-05	104.096	11	11	160	11	1551	172.5	5.05	177.41
GSTA1	A0A287AXU5	Uncharacterized protein OS=Sus scrofa OX=9823 GN=GSTA1 PE=1 SV=1	0.822	0.158689	103.96	44	11	668	2	223	25.4	8.94	642.08
EEF1G	F1RPW9	Elongation factor 1-gamma OS=Sus scrofa OX=9823 GN=EEF1G PE=4 SV=3	0.951	0.962736	103.784	31	11	307	11	436	49.9	6.57	505.94
ANXA4	A0A287AYJ2	Annexin OS=Sus scrofa OX=9823 GN=ANXA4 PE=3 SV=1	1.026	0.992028	101.981	38	10	199	10	321	36.1	5.87	312.46
PSME1	Q64L94	Proteasome activator complex subunit 1 OS=Sus scrofa OX=9823 GN=PSME1 PE=2 SV=1	0.983	0.992028	101.845	57	12	314	12	249	28.6	6.02	413.82
CSRP1	I3LL97	Cysteine and glycine rich protein 1 OS=Sus scrofa OX=9823 GN=CSRP1 PE=4 SV=2	1.436	0.000940386	100.723	41	7	258	7	220	23.1	8.35	403.02
HNRNPA1	A0A286ZPE3	Heterogeneous nuclear ribonucleoprotein A1 OS=Sus scrofa OX=9823 GN=HNRNPA1 PE=1 SV=1	0.978	0.990236	100.488	32	10	485	9	373	38.8	9.13	725.96
CCT4	A0A4X1WBL9	T-complex protein 1 subunit delta OS=Sus scrofa OX=9823 GN=CCT4 PE=3 SV=1	0.91	0.840891	100.412	29	11	158	10	539	58	7.83	144
DDX17	A0A4X1VS48	Uncharacterized protein OS=Sus scrofa OX=9823 GN=DDX17 PE=3 SV=1	0.991	0.994146	100.226	28	16	267	12	672	75	8.78	392.8
	B5APU4	Actin-related protein 3-like protein OS=Sus scrofa OX=9823 PE=2 SV=1	0.991	0.994146	100.133	36	11	236	11	418	47.4	5.88	283.13
	A0A480P4D2	Complement factor I isoform 1 preproprotein OS=Sus scrofa OX=9823 PE=3 SV=1	1.066	0.953733	100.131	33	14	248	14	602	67.1	7.72	207.76
	A0A481C0L2	Dehydrogenase/reductase SDR family member 11 OS=Sus scrofa OX=9823 PE=3 SV=1	0.904	0.803251	99.302	32	8	248	8	330	35.3	7.44	375.44
PRDX2	A0A287AJ76	Peroxiredoxin-2 OS=Sus scrofa OX=9823 GN=PRDX2 PE=1 SV=1	0.958	0.972068	97.9	54	10	351	10	214	23.3	5.29	520.94
GulDH	D6BV38	L-gulonate 3-dehydrogenase OS=Sus scrofa OX=9823 GN=GulDH PE=2 SV=1	1.011	0.998308	97.692	41	9	179	9	322	35	6.18	305.94
LMNB1	A0A5G2R367	Lamin B1 OS=Sus scrofa OX=9823 GN=LMNB1 PE=1 SV=1	1.155	0.582928	97.03	30	15	233	14	545	61.8	5.38	373.34
TPM3	A0A4X1W2B1	Tropomyosin alpha-3 chain OS=Sus scrofa OX=9823 GN=TPM3 PE=4 SV=1	1.016	0.996768	96.848	47	14	388	11	227	26.4	4.78	653.03
PYGM	A0A287B6I2	Alpha-1,4 glucan phosphorylase OS=Sus scrofa OX=9823 GN=PYGM PE=3 SV=2	1.414	0.00192587	96.843	11	14	142	12	1369	154.2	8.13	190.61
HNRNPK	A0A287A699	Heterogeneous nuclear ribonucleoprotein K isoform X1 OS=Sus scrofa OX=9823 GN=HNRNPK PE=1 SV=2	1.027	0.992028	96.739	33	11	400	11	440	48.5	5.45	537.7
	A0A480YSA5	6-phosphogluconate dehydrogenase, decarboxylating OS=Sus scrofa OX=9823 PE=3 SV=1	0.903	0.800927	96.637	29	11	314	11	483	53.2	7.11	302.68
FSCN1	A0A4X1TSZ4	Fascin OS=Sus scrofa OX=9823 GN=FSCN1 PE=3 SV=1	0.962	0.98023	96.344	33	12	198	12	493	54.6	6.48	191.08
YWHAQ	A0A5G2QM17	Tyrosine 3-monooxygenase/tryptophan 5-monooxygenase activation protein theta OS=Sus scrofa OX=9823 GN=YWHAQ PE=1 SV=1	1.042	0.980399	96.078	46	10	652	7	246	27.8	4.82	949.52
TXNRD1	A0A4X1T8P3	Thioredoxin reductase 1, cytoplasmic OS=Sus scrofa OX=9823 GN=TXNRD1 PE=3 SV=1	0.951	0.962736	95.801	31	12	181	12	606	66.6	6.83	144.47
	A0A287A1M4	Uncharacterized protein OS=Sus scrofa OX=9823 PE=4 SV=2	1.068	0.94592	95.581	21	4	467	3	323	33.4	4.81	798.18
EIF5A	A0A286ZUV8	Eukaryotic translation initiation factor 5A OS=Sus scrofa OX=9823 GN=EIF5A PE=1 SV=1	0.989	0.992834	95.266	79	8	317	8	154	16.8	5.24	376.95
ILF2	A0A4X1W191	Uncharacterized protein OS=Sus scrofa OX=9823 GN=ILF2 PE=4 SV=1	0.98	0.992028	95.252	41	9	265	9	390	43	5.26	347.08
	A0A4X1SEW9	Alpha-1,4 glucan phosphorylase OS=Sus scrofa OX=9823 PE=3 SV=1	0.969	0.980399	95.027	17	14	245	11	888	101.4	8.12	255.29
	A0A481D8J3	Aspartyl aminopeptidase isoform X1 OS=Sus scrofa OX=9823 PE=3 SV=1	0.867	0.546128	94.663	33	10	168	10	471	51.9	7.01	123.64
YWHAH	F2Z4Y1	Tyrosine 3-monooxygenase/tryptophan 5-monooxygenase activation protein eta OS=Sus scrofa OX=9823 GN=YWHAH PE=1 SV=1	1.012	0.998308	94.416	47	11	635	9	246	28.2	4.89	931.22
	A0A5K1UCS8	3-hydroxy-3-methylglutaryl coenzyme A synthase OS=Sus scrofa OX=9823 PE=2 SV=1	0.965	0.980399	94.266	30	12	168	12	520	57.6	5.58	182.28
TWF1	A0A4X1TXZ7	Uncharacterized protein OS=Sus scrofa OX=9823 GN=TWF1 PE=4 SV=1	1.026	0.992028	94.092	28	8	177	8	357	41	6.86	272.67
LGALS1	A0A286ZRI5	Galectin OS=Sus scrofa OX=9823 GN=LGALS1 PE=1 SV=1	1.336	0.0188542	93.871	52	5	206	5	135	14.7	4.94	318.17
	A0A480EUM4	Desmoplakin isoform I OS=Sus scrofa OX=9823 PE=4 SV=1	0.985	0.992057	93.805	9	20	220	20	2885	331.6	6.9	148.33
AFM	F1RUM1	Afamin OS=Sus scrofa OX=9823 GN=AFM PE=1 SV=2	1.008	0.998555	93.518	30	15	188	15	604	69.1	5.5	118.43
PARK7	A0A4X1W8H4	DJ-1_PfpI domain-containing protein OS=Sus scrofa OX=9823 GN=PARK7 PE=4 SV=1	1.024	0.992028	93.276	46	9	241	9	189	19.9	6.79	443.06
	G1FJ20	ATP-citrate synthase OS=Sus scrofa OX=9823 PE=2 SV=1	1.11	0.843927	93.138	17	14	188	14	1091	119.8	7.44	119.31
KPNB1	F1RWJ5	Importin subunit beta-1 OS=Sus scrofa OX=9823 GN=KPNB1 PE=1 SV=3	1.022	0.992057	92.762	20	12	177	12	876	97.2	4.78	110.96
	A0A4X1UXP5	Proteasome subunit alpha type OS=Sus scrofa OX=9823 PE=3 SV=1	0.966	0.980399	92.317	47	8	227	8	248	27.8	8.68	329.97
GANAB	P79403	Neutral alpha-glucosidase AB OS=Sus scrofa OX=9823 GN=GANAB PE=1 SV=1	1	0.998308	92.306	19	14	134	14	944	106.6	6.02	161.51
LOC100737183	A0A4X1VA39	Uncharacterized protein OS=Sus scrofa OX=9823 GN=LOC100737183 PE=3 SV=1	0.858	0.47208	92.294	39	12	222	11	469	53.9	5.78	326.91
PTBP1	A0A4X1VUR2	Polypyrimidine tract-binding protein 1 OS=Sus scrofa OX=9823 GN=PTBP1 PE=4 SV=1	1.013	0.998308	92.038	19	10	231	10	668	72.1	9.06	368.6
SLC9A3R1	A0A4X1SHQ2	Na(+)/H(+) exchange regulatory cofactor NHE-RF OS=Sus scrofa OX=9823 GN=SLC9A3R1 PE=4 SV=1	0.888	0.707761	91.644	55	12	219	12	365	39.3	5.39	363.58
HIST1H1D	A0A5G2QML3	Histone H2B OS=Sus scrofa OX=9823 GN=HIST1H1D PE=1 SV=1	1.056	0.980399	91.298	28	9	1109	2	322	33.5	10.74	1668.19
HNRNPH1	A0A287BL05	Heterogeneous nuclear ribonucleoprotein H1 OS=Sus scrofa OX=9823 GN=HNRNPH1 PE=4 SV=2	0.942	0.941049	91.277	25	8	233	6	479	51.9	6.8	330.18
	A0A4X1VDC5	Thioredoxin domain-containing protein OS=Sus scrofa OX=9823 PE=4 SV=1	1.063	0.957691	91.257	57	12	251	12	224	25	6.01	330.22
LOC106504545	F1SCC9	SERPIN domain-containing protein OS=Sus scrofa OX=9823 GN=LOC106504545 PE=1 SV=2	1.023	0.992057	90.54	27	13	402	6	417	46.4	6.55	532.58
ACAT2	A0A0B8RZS7	Sterol O-acyltransferase 2 OS=Sus scrofa domesticus OX=9825 GN=ACAT2 PE=3 SV=1	0.974	0.983106	90.425	26	6	142	6	397	41.3	7.43	307.62
NPM1	I3LUP6	Nucleophosmin OS=Sus scrofa OX=9823 GN=NPM1 PE=1 SV=2	1.15	0.614045	90.355	36	6	171	6	294	32.6	4.77	199.28
AK2	A0A5G2QNB5	Adenylate kinase 2, mitochondrial OS=Sus scrofa OX=9823 GN=AK2 PE=1 SV=1	1.019	0.992834	90.201	38	8	305	8	267	29.4	7.43	318.81
NPEPPS	A0A5G2R745	Aminopeptidase OS=Sus scrofa OX=9823 GN=NPEPPS PE=1 SV=1	1	0.999693	90.196	22	15	196	15	944	106.1	5.78	215.72
PPP1CC	Q2EHH7	Serine/threonine-protein phosphatase OS=Sus scrofa OX=9823 GN=PPP1CC PE=1 SV=1	0.967	0.9714	90.109	39	10	224	2	323	37	6.54	192.57
PREP	A0A287AZX9	Prolyl endopeptidase OS=Sus scrofa OX=9823 GN=PREP PE=4 SV=1	0.966	0.980399	89.613	26	13	176	13	731	82.9	6.21	190.18
CD2AP	M3VH74	CD2-associated protein OS=Sus scrofa OX=9823 GN=CD2AP PE=1 SV=1	1.014	0.998308	88.996	33	14	162	14	639	71.1	6.24	50.29
DDC	A0A4X1TC39	Aromatic-L-amino-acid decarboxylase OS=Sus scrofa OX=9823 GN=DDC PE=3 SV=1	0.884	0.670608	88.701	24	10	226	4	486	53.9	6.9	317.09
ATOX1	A0A4X1TUA6	HMA domain-containing protein OS=Sus scrofa OX=9823 GN=ATOX1 PE=4 SV=1	0.991	0.992834	88.486	54	6	265	6	107	11.7	6.48	513.41
PPP1CA	A0A4X1T6I4	Serine/threonine-protein phosphatase OS=Sus scrofa OX=9823 GN=PPP1CA PE=3 SV=1	1.004	0.992834	88.422	40	11	236	3	330	37.5	6.33	203.4
CCT3	F1RP17	T-complex protein 1 subunit gamma OS=Sus scrofa OX=9823 GN=CCT3 PE=1 SV=3	0.913	0.853813	88.291	35	16	193	16	500	55.8	5.95	183.86
	A0A4X1UCW4	Cystathionine gamma-lyase OS=Sus scrofa OX=9823 PE=3 SV=1	0.851	0.425139	88.008	39	13	190	13	420	46.1	7.01	183.21
PA2G4	A0A4X1W958	Peptidase_M24 domain-containing protein OS=Sus scrofa OX=9823 GN=PA2G4 PE=4 SV=1	1.016	0.994146	87.829	36	10	245	10	394	43.8	6.55	372.43
GLOD4	A0A4X1TY74	Glyoxalase domain containing 4 OS=Sus scrofa OX=9823 GN=GLOD4 PE=4 SV=1	0.941	0.941049	87.324	48	12	160	12	295	32.9	5.47	250.31
DSC2	A0A287A191	Desmocollin 2 OS=Sus scrofa OX=9823 GN=DSC2 PE=1 SV=2	0.917	0.875387	87.287	18	10	148	10	911	100.9	5.27	191.38
EEF1D	F1SEV8	Eukaryotic translation elongation factor 1 delta OS=Sus scrofa OX=9823 GN=EEF1D PE=1 SV=4	1.101	0.924758	86.316	28	12	227	2	542	59.5	6.89	406.78
USO1	A0A4X1T1W0	Uncharacterized protein OS=Sus scrofa OX=9823 GN=USO1 PE=4 SV=1	0.982	0.992028	86.088	16	10	158	10	905	101.3	4.74	205.5
	A0A480ZZ47	Kunitz-type protease inhibitor 1 isoform 2 OS=Sus scrofa OX=9823 PE=4 SV=1	0.899	0.764452	85.943	23	9	149	9	509	57.3	6.23	202.78
EIF4A1	A0A287A8V1	Eukaryotic translation initiation factor 4A1 OS=Sus scrofa OX=9823 GN=EIF4A1 PE=1 SV=1	1.022	0.992057	85.675	26	9	175	4	390	44.5	5.57	329.12
CLCA4	A0A287B1R1	Chloride channel accessory 4 OS=Sus scrofa OX=9823 GN=CLCA4 PE=1 SV=1	0.831	0.217547	85.658	22	13	186	7	922	100.4	5.35	227.91
SELENBP1	F1ST01	Selenium binding protein 1 OS=Sus scrofa OX=9823 GN=SELENBP1 PE=1 SV=2	1.03	0.990681	85.245	33	13	224	13	505	56	7.01	317.68
HSPH1	A0A4X1TGQ2	Uncharacterized protein OS=Sus scrofa OX=9823 GN=HSPH1 PE=4 SV=1	1.051	0.972068	85.124	20	11	169	10	815	91.9	5.55	222.98
MSN	A0A4X1VJV5	Moesin OS=Sus scrofa OX=9823 GN=MSN PE=4 SV=1	1.127	0.729432	84.892	27	17	246	9	612	71.8	6.38	232.76
	A0A480QPE7	40S ribosomal protein S12 OS=Sus scrofa OX=9823 PE=3 SV=1	0.985	0.992057	84.43	42	4	215	4	132	14.5	7.21	284.13
SFPQ	A0A287A4F2	Splicing factor proline and glutamine rich OS=Sus scrofa OX=9823 GN=SFPQ PE=4 SV=1	1.009	0.998308	84.06	22	11	172	11	702	75.5	9.44	130.28
	A0A480VZY0	Plectin isoform 1c OS=Sus scrofa OX=9823 PE=4 SV=1	0.898	0.749022	83.718	11	14	164	2	1972	217.2	5.81	100.79
ACTN2	F1RHL9	Alpha-actinin-2 isoform 1 OS=Sus scrofa OX=9823 GN=ACTN2 PE=1 SV=1	1.803	2.35692e-06	83.397	19	15	214	2	894	103.7	5.45	248.13
PLG	A0A4X1VQL9	Plasminogen OS=Sus scrofa OX=9823 GN=PLG PE=3 SV=1	0.859	0.480519	82.813	21	13	220	4	809	90.6	7.28	272.14
CASP1	A0A5G2QK90	Caspase-1 OS=Sus scrofa OX=9823 GN=CASP1 PE=1 SV=1	0.97	0.980399	82.764	23	7	112	7	406	45.3	6.11	39.12
CAT	F1SGS9	Catalase OS=Sus scrofa OX=9823 GN=CAT PE=1 SV=3	0.909	0.836941	81.87	24	10	128	10	550	62.5	6.81	231.84
IQGAP2	K9J6M1	Ras GTPase-activating-like protein IQGAP2 OS=Sus scrofa OX=9823 GN=IQGAP2 PE=2 SV=1	0.959	0.972068	81.715	9	11	155	11	1575	180.9	5.92	146.28
BDH2	A0A286ZSA7	3-hydroxybutyrate dehydrogenase 2 OS=Sus scrofa OX=9823 GN=BDH2 PE=1 SV=1	0.967	0.980399	81.175	43	8	180	8	240	26.2	7.15	276.92
RBP2	F1SL53	Retinol-binding protein 2 OS=Sus scrofa OX=9823 GN=RBP2 PE=1 SV=1	0.953	0.96647	81.121	68	8	376	8	134	15.7	5.44	446.3
	A0A480Q815	Xaa-Pro aminopeptidase 1 isoform 9 OS=Sus scrofa OX=9823 PE=3 SV=1	0.882	0.660081	81.08	28	13	264	13	647	72.7	5.76	178.96
	A0A480SUZ7	Fetuin-B isoform 1 OS=Sus scrofa OX=9823 PE=4 SV=1	1.081	0.924758	80.741	35	8	239	8	377	41.2	7.52	164.61
ALDOC	A0A4X1TPV9	Fructose-bisphosphate aldolase OS=Sus scrofa OX=9823 GN=ALDOC PE=3 SV=1	1.525	7.65109e-05	80.538	20	7	176	4	434	46.9	7.01	211.99
HEPH	A0A4X1VNP6	Uncharacterized protein OS=Sus scrofa OX=9823 GN=HEPH PE=3 SV=1	0.959	0.972068	80.495	12	9	149	9	1157	129.9	6.25	150.58
CCT6A	A0A5G2QHR6	Uncharacterized protein OS=Sus scrofa OX=9823 GN=CCT6A PE=1 SV=1	0.874	0.591616	80.473	31	12	266	12	508	55.6	6.76	345.9
	A0A480KNJ7	Programmed cell death 6-interacting protein isoform 1 OS=Sus scrofa OX=9823 PE=4 SV=1	1.044	0.980399	80.158	24	14	177	14	774	86.2	6.19	160.35
	A0A481C947	1,5-anhydro-D-fructose reductase isoform 1 OS=Sus scrofa OX=9823 PE=4 SV=1	0.932	0.924758	80.067	44	9	213	8	301	34.1	6.93	311.52
HDLBP	A0A0B8S073	High density lipoprotein binding protein OS=Sus scrofa domesticus OX=9825 GN=HDLBP PE=4 SV=1	1.074	0.938694	79.567	13	11	161	11	1268	141.5	6.96	168.97
PFKP	F1RX49	ATP-dependent 6-phosphofructokinase OS=Sus scrofa OX=9823 GN=PFKP PE=1 SV=4	1.003	0.999693	79.377	15	10	184	10	835	90.9	8.18	234.46
COPE	A0A4X1U6K8	Coatomer subunit epsilon OS=Sus scrofa OX=9823 GN=COPE PE=3 SV=1	1.003	0.998308	79.332	33	6	116	5	319	35.2	5.66	106.77
RARS	F1RR89	Arginine--tRNA ligase, cytoplasmic OS=Sus scrofa OX=9823 GN=RARS PE=1 SV=3	1.055	0.971579	79.175	22	13	170	13	660	75.3	7.18	166.58
GDI1	I3L893	Rab GDP dissociation inhibitor OS=Sus scrofa OX=9823 GN=GDI1 PE=3 SV=2	1.091	0.887739	78.842	45	14	144	10	425	48.1	5.4	117.86
CCT7	A0A4X1W7V3	T-complex protein 1 subunit eta OS=Sus scrofa OX=9823 GN=CCT7 PE=3 SV=1	0.905	0.813013	78.445	27	11	177	11	543	59.4	7.15	162.61
RNPEP	A0A5G2QNZ0	Arginyl aminopeptidase OS=Sus scrofa OX=9823 GN=RNPEP PE=1 SV=1	0.949	0.960974	78.332	29	12	206	12	623	69.2	5.77	347
PGLS	A0A4X1UGK7	6-phosphogluconolactonase OS=Sus scrofa OX=9823 GN=PGLS PE=3 SV=1	0.978	0.990681	78.167	52	9	173	9	258	27.5	6.05	189.65
SLA-2	A0A287AEH7	Ig-like domain-containing protein OS=Sus scrofa OX=9823 GN=SLA-2 PE=1 SV=1	1.001	0.990681	78.16	32	9	162	2	394	43.4	5.16	133.88
SARS	A0A287BJI6	Seryl-tRNA synthetase OS=Sus scrofa OX=9823 GN=SARS PE=1 SV=2	1.025	0.992028	78.134	26	11	159	11	537	61.1	6.71	186.41
	Q29014	Alpha-1 acid glycoprotein (Fragment) OS=Sus scrofa OX=9823 PE=2 SV=1	1.01	0.998308	78.066	44	8	346	8	183	20.9	6.21	537.5
	A0A481DMC0	T-complex protein 1 subunit theta OS=Sus scrofa OX=9823 PE=3 SV=1	0.954	0.971382	77.569	27	11	120	11	553	60.2	5.74	151.16
	A0A480TCT8	Lysine--tRNA ligase OS=Sus scrofa OX=9823 PE=3 SV=1	1.004	0.999693	77.016	23	12	167	12	597	67.8	6.35	175.95
	A0A480E3E2	Unconventional myosin-Ia OS=Sus scrofa OX=9823 PE=3 SV=1	0.93	0.923216	76.894	14	10	152	10	1042	118.4	9.36	105.88
ASS1	A0A287AK65	Argininosuccinate synthase 1 OS=Sus scrofa OX=9823 GN=ASS1 PE=1 SV=1	0.893	0.720777	76.776	34	12	238	12	376	42.4	8.02	411.3
AKR7A2	A0A5G2R0M9	Aldo_ket_red domain-containing protein OS=Sus scrofa OX=9823 GN=AKR7A2 PE=1 SV=1	0.819	0.209865	76.713	21	5	137	5	336	37.3	9.16	337.67
ATP5F1A	A0A287AGU2	ATP synthase subunit alpha OS=Sus scrofa OX=9823 GN=ATP5F1A PE=1 SV=1	0.856	0.46024	76.42	26	10	118	10	550	59.4	8.9	209.6
ASRGL1	A0A4X1VNE4	Uncharacterized protein OS=Sus scrofa OX=9823 GN=ASRGL1 PE=4 SV=1	0.934	0.924758	76.386	48	10	173	10	309	32.1	6.93	234.15
WARS	A0A4X1TN96	WHEP-TRS domain-containing protein OS=Sus scrofa OX=9823 GN=WARS PE=3 SV=1	0.966	0.980399	76.281	28	8	184	8	482	54.4	6.11	218.42
COPB2	A0A4X1TXD8	Coatomer subunit beta' OS=Sus scrofa OX=9823 GN=COPB2 PE=3 SV=1	1.032	0.988877	76.021	16	10	168	10	902	101.8	5.24	182.57
	A0A480QGN2	Pyridoxal kinase OS=Sus scrofa OX=9823 PE=4 SV=1	0.867	0.546128	76.019	27	7	157	7	312	34.8	6.54	293.3
AHCY	A0A287B4J2	Adenosylhomocysteinase OS=Sus scrofa OX=9823 GN=AHCY PE=3 SV=1	0.996	0.998308	75.842	24	10	192	9	481	52.6	6.65	261.21
	A0A4X1T2K0	Uncharacterized protein OS=Sus scrofa OX=9823 PE=4 SV=1	1.067	0.950657	75.625	19	9	121	9	623	67.9	8.56	70.63
	A0A480TAI8	Caldesmon isoform X1 OS=Sus scrofa OX=9823 PE=4 SV=1	1.771	2.37696e-09	75.238	24	9	184	9	537	62.4	6.19	249.37
SEC31A	A0A287AKV0	SEC31 homolog A, COPII coat complex component OS=Sus scrofa OX=9823 GN=SEC31A PE=1 SV=1	0.988	0.992057	75.167	10	9	162	9	1220	132.2	6.8	219.8
	A0A480K0D5	Cullin-associated NEDD8-dissociated protein 1 isoform 1 OS=Sus scrofa OX=9823 PE=4 SV=1	1.073	0.937555	75.148	12	12	174	12	1230	136.3	5.78	204.73
	A0A480IR83	Nuclear autoantigenic sperm protein isoform 2 OS=Sus scrofa OX=9823 PE=4 SV=1	1.027	0.992028	74.86	26	11	169	11	776	83.3	4.28	144.45
APEH	F1SPS7	Acylamino-acid-releasing enzyme OS=Sus scrofa OX=9823 GN=APEH PE=4 SV=3	1.038	0.980399	74.759	20	10	150	10	737	81.7	5.62	153.84
ACADM	P41367	Medium-chain specific acyl-CoA dehydrogenase, mitochondrial OS=Sus scrofa OX=9823 GN=ACADM PE=1 SV=3	0.958	0.972068	74.67	33	9	76	9	421	46.5	8.28	80.14
AGR2	A0A287AM82	Anterior gradient 2, protein disulphide isomerase family member OS=Sus scrofa OX=9823 GN=AGR2 PE=4 SV=2	0.942	0.941049	74.654	38	6	387	6	206	23.3	9.11	239.56
PRKAR2A	A0A4X1T0V7	cAMP-dependent protein kinase type II-alpha regulatory subunit OS=Sus scrofa OX=9823 GN=PRKAR2A PE=4 SV=1	1.05	0.972068	74.587	33	10	135	10	401	45.1	4.96	174.47
MAP4	A0A287AY86	Microtubule-associated protein OS=Sus scrofa OX=9823 GN=MAP4 PE=1 SV=1	1.01	0.998308	74.549	7	10	159	10	2220	235.7	6.02	176.15
LOC396684	A0A4X1SGC8	SERPIN domain-containing protein OS=Sus scrofa OX=9823 GN=LOC396684 PE=3 SV=1	1.082	0.962736	74.533	36	10	162	2	415	46.6	6.67	122.97
TXNDC5	A0A4X1SHE8	Thioredoxin domain containing 5 OS=Sus scrofa OX=9823 GN=TXNDC5 PE=4 SV=1	1.004	0.998308	74.452	23	9	120	9	440	48	6.38	155.78
ARCN1	A0A4X1SPC1	Coatomer subunit delta OS=Sus scrofa OX=9823 GN=ARCN1 PE=3 SV=1	1.011	0.998308	74.33	21	11	167	11	500	56.2	5.95	304.75
EEF1B2	F1SHD6	Uncharacterized protein OS=Sus scrofa OX=9823 GN=EEF1B2 PE=1 SV=1	0.934	0.928398	74.31	51	7	109	6	225	24.8	4.67	160.13
ANP32A	A0A4X1T7J4	LRRcap domain-containing protein OS=Sus scrofa OX=9823 GN=ANP32A PE=4 SV=1	1.133	0.712679	73.96	24	7	173	6	245	27.6	4.02	290.59
SERPINA1	P50447	Alpha-1-antitrypsin OS=Sus scrofa OX=9823 GN=SERPINA1 PE=2 SV=1	0.957	0.972068	73.784	26	8	155	8	421	47.2	5.85	292.09
DBI	A0A4X1SLV1	Acyl-CoA-binding protein OS=Sus scrofa OX=9823 GN=DBI PE=4 SV=1	0.885	0.678541	73.47	41	3	261	3	102	11.5	7.24	316.95
PRDX5	A0A5G2R9D6	Peroxiredoxin OS=Sus scrofa OX=9823 GN=PRDX5 PE=1 SV=1	0.967	0.980399	73.466	54	9	255	9	157	16.7	5.99	250.94
MUC13B	G3M434	Mucin 13B (Fragment) OS=Sus scrofa OX=9823 GN=MUC13B PE=4 SV=1	1.105	0.878137	73.42	27	7	98	7	414	44.9	4.98	101.5
GPD1L	A0A4X1UFJ9	Glycerol-3-phosphate dehydrogenase [NAD(+)] OS=Sus scrofa OX=9823 GN=GPD1L PE=3 SV=1	0.972	0.980399	73.049	43	11	133	11	351	38.2	6.77	157.74
	A0A480W0D4	Heterogeneous nuclear ribonucleoprotein A3 isoform a OS=Sus scrofa OX=9823 PE=4 SV=1	1.036	0.980399	73.014	22	8	212	7	378	39.6	9.01	308.97
HNRNPAB	A0A4X1VR88	Uncharacterized protein OS=Sus scrofa OX=9823 GN=HNRNPAB PE=4 SV=1	1.054	0.971955	72.76	24	7	189	6	347	37.1	6.95	283.24
RAB1A	F2Z5U4	Ras-related protein Rab-1A OS=Sus scrofa OX=9823 GN=RAB1A PE=1 SV=2	0.867	0.447317	72.69	57	8	142	3	205	22.7	6.21	191.07
	A0A481D0P1	Nucleoside diphosphate kinase (Fragment) OS=Sus scrofa OX=9823 PE=3 SV=1	1.131	0.716956	72.208	42	7	244	3	191	21	9.26	329.53
CDHR2	A0A4X1SIB2	Uncharacterized protein OS=Sus scrofa OX=9823 GN=CDHR2 PE=4 SV=1	1.048	0.98023	72.195	12	11	159	11	1342	146	4.55	212.17
TPM2	A1X899	Beta-tropomyosin OS=Sus scrofa OX=9823 GN=TPM2 PE=2 SV=1	1.51	7.65109e-05	72.036	33	11	253	4	287	33.3	4.65	386.45
EPRS	A0A4X1TS76	Uncharacterized protein OS=Sus scrofa OX=9823 GN=EPRS PE=3 SV=1	1.016	0.998308	71.92	14	14	97	14	1519	170.7	7.39	32.95
RPL3	A0A4X1VVA3	60S ribosomal protein L3 OS=Sus scrofa OX=9823 GN=RPL3 PE=3 SV=1	1.236	0.187083	71.428	19	6	123	6	400	45.7	10.18	151.94
	A0A480TMR5	Aldose 1-epimerase OS=Sus scrofa OX=9823 PE=3 SV=1	1.012	0.998308	71.351	27	7	178	7	334	36.9	7.12	361.26
AP2B1	A0A4X1T854	AP complex subunit beta OS=Sus scrofa OX=9823 GN=AP2B1 PE=3 SV=1	1.004	0.999693	71.048	19	15	219	6	951	105.6	5.31	248.49
LDHB	P00336	L-lactate dehydrogenase B chain OS=Sus scrofa OX=9823 GN=LDHB PE=1 SV=3	1.116	0.800344	70.875	30	9	210	6	334	36.6	5.86	286.78
APOH	A0A4X1SU46	Uncharacterized protein OS=Sus scrofa OX=9823 GN=APOH PE=4 SV=1	1.088	0.891415	70.741	43	8	192	8	287	31.9	8.07	219.9
PSMA6	A0A4X1TAA0	Proteasome subunit alpha type OS=Sus scrofa OX=9823 GN=PSMA6 PE=3 SV=1	0.968	0.980399	70.596	35	8	197	8	246	27.4	6.76	319.29
DDX1	M3TYC8	ATP-dependent RNA helicase DDX1 OS=Sus scrofa OX=9823 GN=DDX1 PE=2 SV=1	0.936	0.928398	70.476	19	10	163	10	740	82.5	7.23	211.5
AP2A1	A0A4X1VSA7	AP-2 complex subunit alpha OS=Sus scrofa OX=9823 GN=AP2A1 PE=3 SV=1	0.987	0.992057	70.383	16	12	163	12	936	103.5	8.13	163.57
SERPINA3-2	A0A287AT48	SERPIN domain-containing protein OS=Sus scrofa OX=9823 GN=SERPINA3-2 PE=1 SV=1	0.965	0.962736	70.361	28	11	271	3	423	46.9	6.54	338.57
HARS	F1RGD9	Histidyl-tRNA synthetase OS=Sus scrofa OX=9823 GN=HARS PE=1 SV=1	0.969	0.980399	70.311	30	12	197	12	509	57.3	6	249.9
CASP6	A0A0B8S0B0	Caspase 6, apoptosis-related cysteine peptidase OS=Sus scrofa domesticus OX=9825 GN=CASP6 PE=3 SV=1	0.925	0.888534	70.172	36	10	188	9	289	32.8	6.74	287.67
RPLP0	Q29214	60S acidic ribosomal protein P0 OS=Sus scrofa OX=9823 GN=RPLP0 PE=1 SV=2	0.946	0.954612	69.95	40	8	141	8	318	34.3	5.97	170.26
MAPRE1	Q2XVP5	Microtubule-associated protein RP/EB family member 1 OS=Sus scrofa OX=9823 GN=MAPRE1 PE=2 SV=1	1.008	0.999005	69.627	50	10	107	10	268	30	5.31	147.48
FHL1	A0A287AAL6	Four and a half LIM domains 1 OS=Sus scrofa OX=9823 GN=FHL1 PE=1 SV=1	1.629	8.98334e-07	69.298	26	7	150	7	407	45.5	8.7	184.53
	B7U2G6	Galectin OS=Sus scrofa OX=9823 PE=2 SV=1	0.979	0.990681	69.114	58	7	180	7	131	14.6	6.93	281.95
AGT	A0A4X1UAY5	SERPIN domain-containing protein OS=Sus scrofa OX=9823 GN=AGT PE=3 SV=1	1.004	0.999693	69.049	23	7	145	7	475	51.1	6.39	154.09
XPO1	A0A4X1WBG8	Importin N-terminal domain-containing protein OS=Sus scrofa OX=9823 GN=XPO1 PE=4 SV=1	1.075	0.937555	68.96	9	6	150	6	1018	116.8	6.13	164.28
	A0A480J4N5	Dihydropyrimidinase-related protein 3 OS=Sus scrofa OX=9823 PE=4 SV=1	1.513	6.78293e-05	68.926	21	10	156	9	684	73.8	6.46	157.29
GLRX3	A0A287BFB8	Glutaredoxin 3 OS=Sus scrofa OX=9823 GN=GLRX3 PE=4 SV=2	1.055	0.971579	68.909	31	7	179	7	354	39.5	5.76	245.97
	A0A287A7G8	Histone H2B OS=Sus scrofa OX=9823 PE=3 SV=1	1.182	0.435558	68.634	34	7	978	2	149	16.7	10.39	1451.99
QARS	M3TYW5	Glutamine--tRNA ligase OS=Sus scrofa OX=9823 GN=QARS PE=2 SV=1	1.01	0.999693	68.34	17	10	142	10	775	87.5	6.95	119.54
ESD	Q9GJT2	S-formylglutathione hydrolase OS=Sus scrofa OX=9823 GN=ESD PE=2 SV=1	0.915	0.865893	68.236	35	7	175	7	282	31.5	7.02	226.67
EIF2S3	I3LUM9	Eukaryotic translation initiation factor 2 subunit 3 OS=Sus scrofa OX=9823 GN=EIF2S3 PE=4 SV=1	1.074	0.937359	68.11	24	8	149	8	472	51	8.4	257.92
HNRNPC	A0A4X1UYH7	RRM domain-containing protein OS=Sus scrofa OX=9823 GN=HNRNPC PE=4 SV=1	1.083	0.919439	68.056	24	7	211	7	317	34.9	5.08	347.96
SEC23A	A0A4X1TF27	Protein transport protein SEC23 OS=Sus scrofa OX=9823 GN=SEC23A PE=3 SV=1	0.926	0.888534	67.928	18	10	97	8	765	86.1	7.08	186.94
IDH2	P33198	Isocitrate dehydrogenase [NADP], mitochondrial (Fragment) OS=Sus scrofa OX=9823 GN=IDH2 PE=1 SV=1	1.159	0.712679	67.773	19	6	116	5	421	47.5	8.54	93.4
LTF	A0A4X1T9V8	Lactotransferrin OS=Sus scrofa OX=9823 GN=LTF PE=3 SV=1	0.778	0.0295313	67.728	14	8	147	6	695	76.5	8.38	180.6
PDLIM1	A0A5K1TZ27	PDZ and LIM domain protein 1 OS=Sus scrofa OX=9823 GN=PDLIM1 PE=2 SV=1	1.074	0.937555	67.723	46	10	172	10	329	36	7.2	227.64
ATP2B1	A0A4X1SFF1	Calcium-transporting ATPase OS=Sus scrofa OX=9823 GN=ATP2B1 PE=3 SV=1	1.016	0.998308	67.494	9	7	144	7	1181	130.8	6.05	106.79
HYOU1	A0A287BGS6	Hypoxia up-regulated 1 OS=Sus scrofa OX=9823 GN=HYOU1 PE=1 SV=1	0.95	0.941049	67.238	16	11	138	11	973	108.5	5.39	110.66
FH	A0A4X1THY9	Fumarate hydratase, mitochondrial OS=Sus scrofa OX=9823 GN=FH PE=3 SV=1	0.992	0.992834	67.208	26	8	115	8	512	54.7	9.04	83.34
PCBP1	I3LEC2	Poly(rC) binding protein 1 OS=Sus scrofa OX=9823 GN=PCBP1 PE=1 SV=1	0.997	0.998308	67.093	32	8	207	5	356	37.5	7.09	265.46
SET	A0A4X1TQV6	Uncharacterized protein OS=Sus scrofa OX=9823 GN=SET PE=3 SV=1	1.211	0.290597	67.076	26	7	143	7	289	33.6	4.34	229.13
SERPINF1	A0A287AYJ8	Serpin family F member 1 OS=Sus scrofa OX=9823 GN=SERPINF1 PE=1 SV=1	1.107	0.840891	66.918	31	9	137	9	433	47.6	7.12	223.94
	A0A480K1F4	Glutamate--cysteine ligase catalytic subunit isoform X1 OS=Sus scrofa OX=9823 PE=4 SV=1	0.883	0.660043	66.783	21	9	115	9	641	72.9	5.58	57.09
G6PD	A0A0B8RVW4	Glucose-6-phosphate 1-dehydrogenase OS=Sus scrofa domesticus OX=9825 GN=G6PD PE=3 SV=1	1.011	0.998308	66.602	35	13	175	13	515	59.2	6.7	237.2
SERPINA3-2	Q9GMA6	Alpha-1-antichymotrypsin 2 OS=Sus scrofa OX=9823 GN=SERPINA3-2 PE=3 SV=1	0.903	0.732987	66.261	37	11	178	4	415	46.6	6.76	103.55
CNN1	A0A4X1VMS6	Calponin OS=Sus scrofa OX=9823 GN=CNN1 PE=3 SV=1	1.692	6.55063e-08	66.185	26	7	148	7	343	38	9	189.78
PSMA4	A0A5G2QL81	Proteasome subunit alpha type OS=Sus scrofa OX=9823 GN=PSMA4 PE=1 SV=1	0.996	0.998308	66.173	32	6	156	6	281	31.8	7.91	181.22
F2	A0A4X1VLZ9	Prothrombin OS=Sus scrofa OX=9823 GN=F2 PE=3 SV=1	0.947	0.957691	66.033	19	8	144	8	616	69.1	5.76	146.57
SNRNP200	A0A287B5W0	Small nuclear ribonucleoprotein U5 subunit 200 OS=Sus scrofa OX=9823 GN=SNRNP200 PE=1 SV=1	1.053	0.98023	65.847	6	10	149	10	2133	244.4	6.19	138.85
ARPC2	A0A4X1UM70	Arp2/3 complex 34 kDa subunit OS=Sus scrofa OX=9823 GN=ARPC2 PE=3 SV=1	0.98	0.992028	65.769	28	7	133	7	300	34.3	7.36	95.18
TXNL1	A0A287BP50	Thioredoxin like 1 OS=Sus scrofa OX=9823 GN=TXNL1 PE=1 SV=1	1.024	0.992057	65.76	47	9	93	9	285	31.9	4.89	138.58
	A0A480YJW7	E3 ubiquitin-protein ligase RNF213 isoform 3 OS=Sus scrofa OX=9823 PE=4 SV=1	1.013	0.998308	65.692	4	14	97	14	5074	572.2	6.73	11.71
	A0A480VEA4	60S acidic ribosomal protein P2 (Fragment) OS=Sus scrofa OX=9823 PE=3 SV=1	1.164	0.538493	65.653	40	5	116	4	194	20	8.1	255.49
AARS	A0A4X1ST71	Alanyl-tRNA synthetase OS=Sus scrofa OX=9823 GN=AARS PE=3 SV=1	1.037	0.988877	65.512	22	14	106	14	902	99.2	5.5	36.23
FDPS	A0A5G2QST4	Farnesyl diphosphate synthase OS=Sus scrofa OX=9823 GN=FDPS PE=1 SV=1	0.928	0.905956	65.408	17	7	142	7	380	43.8	5.96	331.95
DDB1	A0A4X1VLC3	CPSF_A domain-containing protein OS=Sus scrofa OX=9823 GN=DDB1 PE=4 SV=1	1.041	0.980399	65.396	13	9	137	9	1140	126.9	5.26	120.9
TTC38	A0A4X1W3T6	Uncharacterized protein OS=Sus scrofa OX=9823 GN=TTC38 PE=4 SV=1	0.939	0.936263	65.302	24	8	82	8	490	54.8	6.27	59.32
	A0A480HJT1	Asparagine synthetase OS=Sus scrofa OX=9823 PE=4 SV=1	0.998	0.998308	65.269	23	9	61	9	561	64.3	6.74	49.66
UGP2	A0A4X1WAZ4	UTP--glucose-1-phosphate uridylyltransferase OS=Sus scrofa OX=9823 GN=UGP2 PE=3 SV=1	0.923	0.887491	64.794	35	13	112	12	517	57.8	7.33	36.98
MDH1	A0A5G2QFC2	Malate dehydrogenase OS=Sus scrofa OX=9823 GN=MDH1 PE=1 SV=1	0.867	0.546128	64.251	32	9	189	3	352	38.6	6.21	296.13
	A0A480JGU8	Aspartate aminotransferase OS=Sus scrofa OX=9823 PE=4 SV=1	0.949	0.962736	64.151	25	9	171	9	417	46.1	9.16	351.41
	A0A480X352	Nucleoside diphosphate kinase OS=Sus scrofa OX=9823 PE=3 SV=1	0.996	0.998308	63.969	44	6	240	3	171	19.2	6.54	228.88
YWHAG	F2Z4Z1	Tyrosine 3-monooxygenase/tryptophan 5-monooxygenase activation protein gamma OS=Sus scrofa OX=9823 GN=YWHAG PE=3 SV=1	1.064	0.957691	63.777	32	6	522	4	247	28.3	4.89	790.47
AMBP	A0A4X1V0L0	Protein AMBP OS=Sus scrofa OX=9823 GN=AMBP PE=4 SV=1	1.122	0.750914	63.49	30	7	97	7	352	39.3	6.11	163.57
RAB2A	F1RT87	RAB2A, member RAS oncogene family OS=Sus scrofa OX=9823 GN=RAB2A PE=4 SV=4	1.137	0.699606	63.446	44	8	119	4	226	25.1	6.64	194.71
FBLN1	A0A5G2QCT3	Fibulin-1 OS=Sus scrofa OX=9823 GN=FBLN1 PE=1 SV=1	1.073	0.942558	63.426	22	8	89	8	711	77.9	5.08	31.89
CFD	P51779	Complement factor D OS=Sus scrofa OX=9823 GN=CFD PE=2 SV=1	1.059	0.962736	63.196	36	5	106	5	259	27.7	7.06	122.06
ST13	F1SRB9	ST13 Hsp70 interacting protein OS=Sus scrofa OX=9823 GN=ST13 PE=1 SV=2	0.961	0.972325	63.104	23	7	251	7	374	41.9	5.44	225.26
CMPK1	Q29561	UMP-CMP kinase OS=Sus scrofa OX=9823 GN=CMPK1 PE=1 SV=1	1.017	0.992834	62.936	44	8	266	8	196	22.3	6.29	395.6
HDGF	A0A4X1VZD7	PWWP domain-containing protein OS=Sus scrofa OX=9823 GN=HDGF PE=4 SV=1	0.972	0.980399	62.748	45	10	152	10	244	27.2	4.73	180.71
	A0A480EV23	Calpain-1 catalytic subunit OS=Sus scrofa OX=9823 PE=3 SV=1	0.988	0.992057	62.688	20	14	166	14	921	102.9	6.55	97.34
ARF3	A0A4X1W7B9	Uncharacterized protein OS=Sus scrofa OX=9823 GN=ARF3 PE=3 SV=1	1.02	0.992057	62.424	54	8	139	5	181	20.6	7.43	135.95
EHD1	F1RQR4	EH domain containing 1 OS=Sus scrofa OX=9823 GN=EHD1 PE=1 SV=3	1.024	0.992057	62.277	17	8	121	7	564	63.6	7.25	104
CLEC3B	F1SRC8	C-type lectin domain family 3 member B OS=Sus scrofa OX=9823 GN=CLEC3B PE=1 SV=1	1.044	0.980399	62.261	43	7	160	7	202	22.2	5.66	306.33
UBE2L3	A0A5G2RDX3	UBIQUITIN_CONJUGAT_2 domain-containing protein OS=Sus scrofa OX=9823 GN=UBE2L3 PE=1 SV=1	1.12	0.767539	61.82	60	6	151	6	162	18.9	6.55	138.69
PACSIN2	A0A287A178	Protein kinase C and casein kinase substrate in neurons 2 OS=Sus scrofa OX=9823 GN=PACSIN2 PE=1 SV=1	0.982	0.992028	61.735	24	9	106	9	538	61.1	6.04	101.83
USH1C	A0A5G2QLJ4	USH1 protein network component harmonin OS=Sus scrofa OX=9823 GN=USH1C PE=1 SV=1	0.857	0.397305	61.55	18	7	93	7	531	59.9	5.44	141.26
SAFB	A0A4X1VS02	Uncharacterized protein OS=Sus scrofa OX=9823 GN=SAFB PE=4 SV=1	1.113	0.928398	61.068	26	9	108	4	783	88.2	5.22	112.4
RBBP4	A0A4X1VYH7	RB binding protein 4, chromatin remodeling factor OS=Sus scrofa OX=9823 GN=RBBP4 PE=4 SV=1	1.041	0.980399	60.952	38	9	127	7	409	45.9	5.1	192.38
ADH5	A0A5G2QES7	S-(hydroxymethyl)glutathione dehydrogenase OS=Sus scrofa OX=9823 GN=ADH5 PE=1 SV=1	1.006	0.999693	60.886	30	8	195	6	366	38.8	7.3	288.53
LOC100622780	A0A4X1SPM3	Uncharacterized protein OS=Sus scrofa OX=9823 GN=LOC100622780 PE=4 SV=1	1.067	0.950657	60.559	15	7	123	7	693	75.2	8.1	186.59
RTCB	A0A480Z5U5	RNA-splicing ligase RtcB homolog OS=Sus scrofa OX=9823 GN=RTCB PE=3 SV=1	0.931	0.924758	60.42	18	6	129	6	494	53.8	7.37	113.51
CORO1B	F1RUX1	Coronin OS=Sus scrofa OX=9823 GN=CORO1B PE=1 SV=3	1.004	0.999693	60.367	32	10	113	10	489	54.1	6.42	152.26
CDH1	I3L5Z1	Uncharacterized protein OS=Sus scrofa OX=9823 GN=CDH1 PE=4 SV=3	0.897	0.743908	60.054	14	8	145	8	912	100	4.86	159.63
	A0A480JG04	Splicing factor 3B subunit 3 OS=Sus scrofa OX=9823 PE=4 SV=1	1.033	0.987408	59.915	13	12	137	12	1118	124.2	5.31	165.62
CFL2b	B2CZR7	CFL2b variant 1 OS=Sus scrofa OX=9823 GN=CFL2b PE=2 SV=1	1.306	0.0385148	59.635	48	8	175	7	166	18.7	7.88	203.34
PMM2	A0A4X1VSI3	Phosphomannomutase OS=Sus scrofa OX=9823 GN=PMM2 PE=3 SV=1	0.93	0.910515	59.493	34	6	101	6	246	28	5.33	56.5
CA1	A0A287AI92	Carbonic anhydrase 1 OS=Sus scrofa OX=9823 GN=CA1 PE=1 SV=1	1.069	0.980399	59.453	45	7	45	7	261	29	7.21	37.96
ECH1	A0A4X1T0M5	Galectin OS=Sus scrofa OX=9823 GN=ECH1 PE=4 SV=1	0.969	0.980399	59.289	21	6	192	6	314	34.9	9.16	246.66
RPSA	A0A480SME4	40S ribosomal protein SA OS=Sus scrofa OX=9823 GN=RPSA PE=3 SV=1	0.991	0.994146	59.238	37	7	152	7	295	32.9	4.87	272.76
PLIN3	A0A4X1VTC4	Perilipin OS=Sus scrofa OX=9823 GN=PLIN3 PE=3 SV=1	0.97	0.980399	59.199	32	8	107	8	439	47.8	5.8	171.67
GLO1	A0A4X1SRH7	Lactoylglutathione lyase OS=Sus scrofa OX=9823 GN=GLO1 PE=3 SV=1	0.943	0.942879	59.194	42	7	148	7	253	28.7	7.37	187.47
RPL7A	A0A5G2R293	60S ribosomal protein L7a OS=Sus scrofa OX=9823 GN=RPL7A PE=4 SV=1	1.109	0.834715	58.844	22	8	182	8	334	37.2	10.46	293.39
QDPR	A0A4X1V8D9	Dihydropteridine reductase OS=Sus scrofa OX=9823 GN=QDPR PE=4 SV=1	0.993	0.998308	58.839	34	5	114	5	243	25.7	7.83	218.22
ARF4	Q56P20	ADP-ribosylation factor 4 OS=Sus scrofa OX=9823 GN=ARF4 PE=2 SV=1	1.224	0.521785	58.835	46	5	97	2	180	20.5	5.67	79.46
KHK	I3LVE1	Ketohexokinase OS=Sus scrofa OX=9823 GN=KHK PE=1 SV=1	0.833	0.298245	58.539	22	4	98	4	298	32.5	5.92	192.32
CACYBP	F1S710	Calcyclin binding protein OS=Sus scrofa OX=9823 GN=CACYBP PE=1 SV=1	0.973	0.980399	58.446	40	8	135	8	230	26.5	8.25	236.67
RDX	P26044	Radixin OS=Sus scrofa OX=9823 GN=RDX PE=2 SV=1	1.131	0.887739	58.225	20	12	173	3	583	68.5	6.27	183.41
	A0A286ZW70	Peptidyl-prolyl cis-trans isomerase OS=Sus scrofa OX=9823 PE=3 SV=1	0.976	0.987973	58.199	34	8	143	8	216	23.8	9.41	179.16
SEC24C	A0A5G2RK54	SEC24 homolog C, COPII coat complex component OS=Sus scrofa OX=9823 GN=SEC24C PE=1 SV=1	0.93	0.916966	58.156	16	11	124	11	972	106	6.73	81.02
CNIH2	A0A4X1TVS3	Uncharacterized protein OS=Sus scrofa OX=9823 GN=CNIH2 PE=4 SV=1	1.114	0.928398	57.965	31	7	124	2	329	36.3	9.31	136.74
DDAH1	A0A4X1UAI2	Uncharacterized protein OS=Sus scrofa OX=9823 GN=DDAH1 PE=4 SV=1	0.998	0.998308	57.762	30	7	129	7	324	34.8	6.54	138.76
CLIC5	A0A287BH49	Chloride intracellular channel protein OS=Sus scrofa OX=9823 GN=CLIC5 PE=3 SV=2	1.065	0.962736	57.696	26	7	116	7	396	44.9	9.76	57.76
TPM1	A0A287B5N7	Tropomyosin alpha-1 chain OS=Sus scrofa OX=9823 GN=TPM1 PE=1 SV=2	1.736	1.46242e-08	57.586	17	8	206	2	351	40	4.75	377.32
ATP1B1	A0A5S6HMA0	Sodium/potassium-transporting ATPase subunit beta OS=Sus scrofa OX=9823 GN=ATP1B1 PE=1 SV=1	1.144	0.650532	57.328	27	8	136	8	325	37.8	8.91	115.77
PPP1R7	A0A287AZ47	Uncharacterized protein OS=Sus scrofa OX=9823 GN=PPP1R7 PE=1 SV=1	1.005	0.999693	56.872	34	8	139	8	292	33.9	5.83	164.58
STARD10	A0A287A5S1	StAR related lipid transfer domain containing 10 OS=Sus scrofa OX=9823 GN=STARD10 PE=1 SV=1	1.017	0.998308	56.855	18	6	76	6	473	52.1	8.44	114.83
BCL2L15	A0A287ADT3	BCL2 like 15 OS=Sus scrofa OX=9823 GN=BCL2L15 PE=1 SV=2	0.993	0.998308	56.66	50	6	134	6	163	17.8	4.77	178.8
GSS	A0A286ZRS0	Glutathione synthetase OS=Sus scrofa OX=9823 GN=GSS PE=1 SV=1	0.912	0.792754	56.643	21	6	83	6	474	52.3	5.9	86.33
	A0A480XEW0	Septin-7 isoform X5 OS=Sus scrofa OX=9823 PE=3 SV=1	1.05	0.98023	56.592	28	9	114	8	417	48.6	8.63	29.75
FABP2	Q45KW7	Fatty acid-binding protein, intestinal OS=Sus scrofa OX=9823 GN=FABP2 PE=2 SV=3	0.886	0.69002	56.548	36	5	419	5	132	15.2	7.24	592.09
PPID	A0A4X1TWD6	Uncharacterized protein OS=Sus scrofa OX=9823 GN=PPID PE=4 SV=1	0.983	0.992028	56.38	31	10	128	10	371	41	6.93	163.34
DCTN2	A0A4X1W6J2	Uncharacterized protein OS=Sus scrofa OX=9823 GN=DCTN2 PE=4 SV=1	0.94	0.939811	56.313	23	7	141	7	405	44.6	5.21	151.35
CCT5	L7PBE6	T-complex protein 1 subunit epsilon OS=Sus scrofa OX=9823 GN=CCT5 PE=2 SV=1	0.929	0.909926	56.199	26	12	140	11	541	59.6	6	157.23
HSPB1	A0A5S6G3Y8	Heat shock protein beta-1 OS=Sus scrofa OX=9823 GN=HSPB1 PE=3 SV=1	1.054	0.971955	56.106	16	5	110	5	365	40.3	10.55	209.3
	A0A480QKT7	Aldo-keto reductase family 1 member C3 isoform 1 OS=Sus scrofa OX=9823 PE=4 SV=1	0.862	0.5054	56.051	39	9	90	8	309	35.1	8.43	31.61
HMGB1	F2Z594	High mobility group protein B1 OS=Sus scrofa OX=9823 GN=HMGB1 PE=4 SV=3	0.997	0.998308	56.019	21	4	173	4	220	25.3	9.95	289.37
NT5DC1	A0A4X1V869	Uncharacterized protein OS=Sus scrofa OX=9823 GN=NT5DC1 PE=4 SV=1	0.902	0.80031	55.922	21	7	105	7	452	51.4	6.23	228.54
RPL12	A0A0B8RZ72	Ribosomal protein L12 OS=Sus scrofa domesticus OX=9825 GN=RPL12 PE=3 SV=1	1.033	0.987206	55.837	43	5	106	5	165	17.8	9.42	200.88
ABHD14B	A0A4X1SEA1	AB hydrolase-1 domain-containing protein OS=Sus scrofa OX=9823 GN=ABHD14B PE=4 SV=1	1.032	0.988877	55.823	42	6	110	6	209	22.5	6.42	198.97
MATR3	A0A286ZLA4	Uncharacterized protein OS=Sus scrofa OX=9823 GN=MATR3 PE=1 SV=2	1.035	0.987206	55.608	13	7	94	7	849	94.7	6.25	82.27
DPYD	A0A286ZUI1	Dihydropyrimidine dehydrogenase [NADP(+)] OS=Sus scrofa OX=9823 GN=DPYD PE=3 SV=1	1.044	0.980399	55.494	17	11	61	11	970	105.4	6.9	41.08
EPS8L3	A0A4X1TFA6	EPS8 like 3 OS=Sus scrofa OX=9823 GN=EPS8L3 PE=4 SV=1	0.98	0.990236	55.302	27	11	105	11	605	68.8	7.93	19.6
HNRNPM	A0A286ZJK2	Heterogeneous nuclear ribonucleoprotein M OS=Sus scrofa OX=9823 GN=HNRNPM PE=1 SV=2	1.025	0.992028	54.281	15	7	97	7	682	72.1	8.54	182.19
	A0A480TTD3	Importin-5 isoform X1 OS=Sus scrofa OX=9823 PE=4 SV=1	1.049	0.98023	54.274	11	8	84	8	1107	125	4.92	64.2
	A0A480NU83	Oxygen-dependent coproporphyrinogen-III oxidase, mitochondrial OS=Sus scrofa OX=9823 PE=4 SV=1	1.006	0.999693	54.273	23	7	104	7	441	49.1	8.06	126.53
U2AF2	A0A4X1TUV5	U2 snRNP auxiliary factor large subunit OS=Sus scrofa OX=9823 GN=U2AF2 PE=3 SV=1	1.011	0.998308	54.018	19	5	128	5	456	51.4	8.82	199.93
ACE	A0A5G2QTW5	Angiotensin-converting enzyme OS=Sus scrofa OX=9823 GN=ACE PE=1 SV=1	1.06	0.962736	53.824	10	9	102	9	1295	148.3	6.55	94.48
PCBP2	A0A5G2R625	Poly(rC) binding protein 2 OS=Sus scrofa OX=9823 GN=PCBP2 PE=1 SV=1	1.105	0.865893	53.754	28	7	152	4	372	39.4	8.09	165.94
PUF60	A0A4X1UVY8	Uncharacterized protein OS=Sus scrofa OX=9823 GN=PUF60 PE=4 SV=1	1.068	0.954612	53.686	19	8	82	8	586	62.8	5.38	75.35
IGHG5-1	K7ZPU8	IgG heavy chian constant region (Fragment) OS=Sus scrofa OX=9823 GN=IGHG5-1 PE=4 SV=1	1.075	0.98023	53.679	34	8	207	2	323	35.8	7.12	328.14
VASP	A0A481C371	Vasodilator-stimulated phosphoprotein OS=Sus scrofa OX=9823 GN=VASP PE=3 SV=1	0.941	0.923216	53.477	26	7	125	7	381	40	8.9	106.36
CDC37	Q684M6	CDC37 cell division cycle 37 protein OS=Sus scrofa OX=9823 GN=CDC37 PE=1 SV=1	1.089	0.88886	53.407	28	7	112	7	380	44.5	5.07	93.45
	A0A480WXL1	26S proteasome non-ATPase regulatory subunit 5 OS=Sus scrofa OX=9823 PE=4 SV=1	1.01	0.999693	53.282	18	7	101	7	504	56.2	5.33	56.59
	X5FB24	Proliferating cell nuclear antigen OS=Sus scrofa OX=9823 PE=2 SV=1	1.064	0.957691	53.275	24	5	180	5	261	28.8	4.69	302.09
MAT2A	I3LJR6	S-adenosylmethionine synthase OS=Sus scrofa OX=9823 GN=MAT2A PE=1 SV=2	0.951	0.962736	53.198	22	5	97	5	366	40.5	7.08	89.09
KHSRP	A0A287AMD3	KH-type splicing regulatory protein OS=Sus scrofa OX=9823 GN=KHSRP PE=1 SV=2	1.01	0.998308	52.394	14	7	125	7	726	74.3	7.33	147.5
PSMD1	A0A0B8RTB9	26S proteasome non-ATPase regulatory subunit 1 OS=Sus scrofa domesticus OX=9825 GN=PSMD1 PE=3 SV=1	1.044	0.980399	52.224	17	9	91	9	953	105.7	5.39	57.28
SEPTIN2	A0A287A8W9	Septin 2 OS=Sus scrofa OX=9823 GN=SEPTIN2 PE=1 SV=2	1.019	0.992834	52.076	28	8	99	8	402	45.1	8.28	138.19
RPS2	I3LJ87	Ribosomal protein S2 OS=Sus scrofa OX=9823 GN=RPS2 PE=1 SV=3	1.208	0.300404	52.068	25	5	133	5	266	29.1	10.18	142.55
ARPC1B	B5APU6	Actin-related protein 2/3 complex subunit OS=Sus scrofa OX=9823 GN=ARPC1B PE=1 SV=1	0.927	0.905276	52.019	19	5	103	5	372	40.9	8.25	137.1
TPT1	A0A287B4E6	Translationally-controlled tumor protein OS=Sus scrofa OX=9823 GN=TPT1 PE=1 SV=1	0.918	0.878137	51.939	25	6	191	6	245	27.9	4.91	144.16
C1QBP	A0A0D5BWD2	Complement C1q binding protein OS=Sus scrofa OX=9823 GN=C1QBP PE=2 SV=1	1.027	0.9923	51.908	22	4	61	4	281	31	4.77	51.32
PGM5	F1SJE6	Phosphoglucomutase 5 OS=Sus scrofa OX=9823 GN=PGM5 PE=1 SV=3	1.463	0.000448016	51.858	18	7	107	7	567	62.1	7.18	182.19
CSE1L	A0A4X1UG31	Chromosome segregation 1 like OS=Sus scrofa OX=9823 GN=CSE1L PE=4 SV=1	1.156	0.575643	51.718	10	8	92	8	960	108.8	5.52	54.74
MYL6B	A0A4X1W9B9	Uncharacterized protein OS=Sus scrofa OX=9823 GN=MYL6B PE=4 SV=1	0.916	0.870064	51.574	66	9	182	4	146	16.3	4.59	162.08
RPS3	Q0Z8U2	40S ribosomal protein S3 OS=Sus scrofa OX=9823 GN=RPS3 PE=1 SV=1	1.151	0.604483	51.397	37	8	176	7	243	26.7	9.66	301.41
RPS4X	A0A4X1W1U6	40S ribosomal protein S4 OS=Sus scrofa OX=9823 GN=RPS4X PE=3 SV=1	1.196	0.360429	51.346	40	8	116	8	245	27.5	9.94	173.07
ERP29	F1RJM2	Endoplasmic reticulum resident protein 29 OS=Sus scrofa OX=9823 GN=ERP29 PE=1 SV=2	0.878	0.625983	51.308	36	7	151	7	261	29.2	7.36	157.65
HSD17B4	A0A4X1UB93	Hydroxysteroid 17-beta dehydrogenase 4 OS=Sus scrofa OX=9823 GN=HSD17B4 PE=4 SV=1	1.019	0.999693	51.098	14	6	52	6	719	78.2	7.88	68.39
	A0A4X1SGP7	Uncharacterized protein OS=Sus scrofa OX=9823 PE=4 SV=1	0.848	0.308573	50.778	14	7	64	7	1194	131.1	5.86	43.81
STRAP	I3LEQ7	Serine/threonine kinase receptor associated protein OS=Sus scrofa OX=9823 GN=STRAP PE=4 SV=2	0.958	0.972068	50.708	31	8	131	8	348	38.2	5.22	85.14
	A0A480W815	Core histone macro-H2A.1 isoform 2 OS=Sus scrofa OX=9823 PE=3 SV=1	1.141	0.662368	50.372	32	7	100	7	317	33.6	9.88	178.04
RPS3A	A0A4X1SK65	40S ribosomal protein S3a OS=Sus scrofa OX=9823 GN=RPS3A PE=3 SV=1	1.233	0.201573	50.269	25	6	172	6	264	29.9	9.73	187.94
	A0A480PNR4	Plectin isoform X1-like (Fragment) OS=Sus scrofa OX=9823 PE=4 SV=1	0.934	0.878137	50.022	12	8	145	2	804	91.9	5.59	130.97
FABP3	O02772	Fatty acid-binding protein, heart OS=Sus scrofa OX=9823 GN=FABP3 PE=2 SV=3	0.965	0.980399	49.908	53	6	128	4	133	14.7	6.57	298.79
	A0A480J4Z3	Ubiquitin carboxyl-terminal hydrolase OS=Sus scrofa OX=9823 PE=3 SV=1	1.067	0.972068	49.747	13	7	109	7	835	93.4	5.1	122.36
RPL6	Q2YGT9	60S ribosomal protein L6 OS=Sus scrofa OX=9823 GN=RPL6 PE=1 SV=3	1.209	0.2958	49.608	23	8	135	8	284	32.2	10.73	105.52
SEC13	F1SQA9	SEC13 homolog, nuclear pore and COPII coat complex component OS=Sus scrofa OX=9823 GN=SEC13 PE=1 SV=4	0.852	0.450492	49.561	26	5	130	5	333	36.7	5.48	198.36
RPS8	F2Z5F5	40S ribosomal protein S8 OS=Sus scrofa OX=9823 GN=RPS8 PE=1 SV=3	1.124	0.743908	49.307	40	7	92	7	208	24.2	10.32	173.18
NQO2	A0A4X1SRA8	Flavodoxin_2 domain-containing protein OS=Sus scrofa OX=9823 GN=NQO2 PE=4 SV=1	0.946	0.950657	49.289	38	6	104	6	190	21.4	6.92	140.37
MANF	A0A5G2RFW9	Uncharacterized protein OS=Sus scrofa OX=9823 GN=MANF PE=1 SV=1	1.024	0.992057	49.208	29	6	72	6	189	21.6	8.19	101.74
KNG1	A0A4X1UF91	Uncharacterized protein OS=Sus scrofa OX=9823 GN=KNG1 PE=4 SV=1	1.032	0.988877	49.141	18	8	101	8	631	69.8	7.08	192.21
SMS	A0A4X1VEY3	PABS domain-containing protein OS=Sus scrofa OX=9823 GN=SMS PE=4 SV=1	0.977	0.988877	49.046	28	7	146	7	362	41.1	4.96	97.61
APOB	F1SCV9	Apolipoprotein B OS=Sus scrofa OX=9823 GN=APOB PE=1 SV=3	0.878	0.543356	48.95	4	11	105	11	4223	476	7.61	22.15
PRDX4	F1SQ01	Peroxiredoxin-4 OS=Sus scrofa OX=9823 GN=PRDX4 PE=1 SV=1	0.837	0.521785	48.885	31	6	150	3	272	30.5	6.44	282.59
TPM4	P67937	Tropomyosin alpha-4 chain OS=Sus scrofa OX=9823 GN=TPM4 PE=2 SV=3	1.069	0.942655	48.872	32	8	189	4	248	28.5	4.69	278.87
LSM8	A0A4X1W3A0	U6 snRNA-associated Sm-like protein LSm8 OS=Sus scrofa OX=9823 GN=LSM8 PE=3 SV=1	1.06	0.971579	48.823	53	3	79	3	96	10.4	4.48	74.26
PNP	A0A5G2R9A1	Purine nucleoside phosphorylase OS=Sus scrofa OX=9823 GN=PNP PE=1 SV=1	0.895	0.647408	48.736	34	7	79	7	288	32	8.03	42.27
PCMT1	P80895	Protein-L-isoaspartate(D-aspartate) O-methyltransferase OS=Sus scrofa OX=9823 GN=PCMT1 PE=1 SV=3	1.062	0.969013	48.706	36	6	101	6	227	24.6	7.23	174.78
	A0A4X1TX91	Vacuolar protein sorting-associated protein 35 OS=Sus scrofa OX=9823 PE=3 SV=1	0.96	0.972068	48.697	13	7	94	7	729	83.9	5.41	114.35
EIF6	A0A5G2R117	Eukaryotic translation initiation factor 6 OS=Sus scrofa OX=9823 GN=EIF6 PE=1 SV=1	0.97	0.980399	48.57	45	6	94	6	246	26.7	4.68	51.7
GLUD1	F1SEN2	Glutamate dehydrogenase 1, mitochondrial OS=Sus scrofa OX=9823 GN=GLUD1 PE=1 SV=1	0.881	0.667974	48.542	17	7	104	7	558	61.3	7.96	99.24
SDSL	A0A4X1TIZ3	PALP domain-containing protein OS=Sus scrofa OX=9823 GN=SDSL PE=4 SV=1	0.938	0.933095	48.433	22	5	116	5	353	37.4	6.98	118.34
KTN1	A0A287A2J1	Kinectin 1 OS=Sus scrofa OX=9823 GN=KTN1 PE=1 SV=2	1.141	0.665898	48.307	9	9	119	9	1298	149.8	5.67	77.28
PTGR1	Q29073	Prostaglandin reductase 1 OS=Sus scrofa OX=9823 GN=PTGR1 PE=1 SV=1	0.868	0.546128	47.97	26	7	121	7	329	35.7	8.18	51.07
UPP1	A0A480S6M1	Uridine phosphorylase OS=Sus scrofa OX=9823 GN=UPP1 PE=1 SV=1	0.93	0.923216	47.902	22	6	98	6	309	33.5	6.52	158.52
LOC396684	F1SCC7	SERPIN domain-containing protein OS=Sus scrofa OX=9823 GN=LOC396684 PE=3 SV=3	1.071	0.962736	47.311	23	8	99	4	411	46.1	6.34	107.61
TWF2	A0A4X1VPA1	Uncharacterized protein OS=Sus scrofa OX=9823 GN=TWF2 PE=4 SV=1	1.012	0.998308	47.236	22	5	126	5	349	39.6	6.96	174.86
KIF5B	F1RWC5	Kinesin-like protein OS=Sus scrofa OX=9823 GN=KIF5B PE=1 SV=2	1.054	0.98023	47.221	16	12	61	12	963	109.7	6.44	46.27
JCHAIN	A0A287BQC8	Joining chain of multimeric IgA and IgM OS=Sus scrofa OX=9823 GN=JCHAIN PE=1 SV=1	1.08	0.924758	47.21	51	6	114	6	186	21.3	4.89	153.06
	A0A4X1VTF8	Peptidase_M3 domain-containing protein OS=Sus scrofa OX=9823 PE=3 SV=1	0.972	0.972068	46.928	14	7	102	7	802	91.2	6.77	86.66
	A0A480X877	Transforming growth factor-beta-induced protein ig-h3 (Fragment) OS=Sus scrofa OX=9823 PE=4 SV=1	0.954	0.941049	46.881	20	7	114	6	689	75.3	7.4	38.96
TALDO1	A0A287BQ72	Transaldolase OS=Sus scrofa OX=9823 GN=TALDO1 PE=1 SV=1	1.063	0.957691	46.791	18	6	116	6	392	43	8.62	128.27
	A0A480LMY7	Proteasome subunit beta OS=Sus scrofa OX=9823 PE=3 SV=1	0.937	0.929946	46.776	33	6	128	6	255	27.9	8.06	135.4
ALDH2	B2ZF47	Mitochondrial aldehyde dehydrogenase 2 OS=Sus scrofa OX=9823 GN=ALDH2 PE=2 SV=1	0.948	0.942879	46.699	20	7	89	6	521	56.9	6.87	65.94
ETFA	Q6UAQ9	Electron transfer flavoprotein alpha subunit (Fragment) OS=Sus scrofa OX=9823 GN=ETFA PE=2 SV=1	1.184	0.447317	46.628	35	7	69	7	314	32.9	7.97	38.49
	A0A480VU45	Ladinin-1 OS=Sus scrofa OX=9823 PE=4 SV=1	0.906	0.733279	46.545	25	8	96	8	470	51.6	9.22	110.94
RAB11B	A0A4X1VNZ3	Uncharacterized protein OS=Sus scrofa OX=9823 GN=RAB11B PE=4 SV=1	0.977	0.988877	46.333	45	10	153	10	218	24.5	5.94	270.9
	A0A480MR98	Periostin isoform 8 OS=Sus scrofa OX=9823 PE=4 SV=1	1.068	0.962736	46.284	18	9	72	9	808	90	7.94	45.39
EFHD2	A0A4X1W912	Uncharacterized protein OS=Sus scrofa OX=9823 GN=EFHD2 PE=4 SV=1	0.981	0.992028	46.226	31	7	139	7	239	26.6	5.21	127.29
ACP1	A0A4X1UMF6	Low molecular weight phosphotyrosine protein phosphatase OS=Sus scrofa OX=9823 GN=ACP1 PE=4 SV=1	0.898	0.759338	46.157	60	6	76	2	158	18.1	7.11	65.4
LOC100522130	A0A4X1VWX3	FAA_hydrolase domain-containing protein OS=Sus scrofa OX=9823 GN=LOC100522130 PE=4 SV=1	0.907	0.828771	45.989	24	6	123	6	313	34.3	7.71	229.81
PARVA	A0A5G2QCR7	Parvin alpha OS=Sus scrofa OX=9823 GN=PARVA PE=1 SV=1	1.302	0.0379925	45.909	21	5	75	5	336	38.3	5.12	95.99
SRSF1	A0A5S6GJG2	Serine/arginine-rich-splicing factor 1 OS=Sus scrofa OX=9823 GN=SRSF1 PE=1 SV=1	1.155	0.582928	45.747	35	8	142	8	236	26.9	10.29	154.77
CNPY2	F1SLY7	Saposin B-type domain-containing protein OS=Sus scrofa OX=9823 GN=CNPY2 PE=1 SV=1	0.941	0.92237	45.696	45	6	99	6	182	20.7	4.92	157.44
	A0A481BBI8	Acid sphingomyelinase-like phosphodiesterase OS=Sus scrofa OX=9823 PE=3 SV=1	0.885	0.594178	45.535	20	6	72	6	471	52.9	6.48	61.84
	A0A4X1UR50	Nuclear distribution C, dynein complex regulator OS=Sus scrofa OX=9823 PE=4 SV=1	1.075	0.930615	45.326	23	8	88	8	409	46.7	6.58	100.43
HNRNPH3	A0A5K1TZB6	Heterogeneous nuclear ribonucleoprotein H3 OS=Sus scrofa OX=9823 GN=HNRNPH3 PE=1 SV=1	0.956	0.971955	45.207	18	4	106	4	331	35.2	6.87	172.34
AS3MT	F1S850	Arsenite methyltransferase OS=Sus scrofa OX=9823 GN=AS3MT PE=4 SV=3	0.932	0.878137	45.136	23	7	61	7	395	43.7	6.54	40.83
SUCLG2	P53590	Succinate--CoA ligase [GDP-forming] subunit beta, mitochondrial (Fragment) OS=Sus scrofa OX=9823 GN=SUCLG2 PE=1 SV=2	0.966	0.980399	45.115	31	8	77	8	433	46.8	5.95	134.76
RPS11	F2Z4Y8	Ribosomal protein S11 OS=Sus scrofa OX=9823 GN=RPS11 PE=1 SV=1	1.153	0.590945	44.995	28	5	92	5	158	18.4	10.3	163.78
CYB5A	A0A5G2RAT8	Cytochrome b5 OS=Sus scrofa OX=9823 GN=CYB5A PE=1 SV=1	1.016	0.998308	44.979	43	4	90	4	128	14.3	5.3	137.15
PTGR2	A0A4X1TM83	Uncharacterized protein OS=Sus scrofa OX=9823 GN=PTGR2 PE=4 SV=1	1.044	0.980399	44.93	22	4	97	4	351	38.3	5.52	111.85
MTHFD1	A0A5G2QGL1	Methylenetetrahydrofolate dehydrogenase, cyclohydrolase and formyltetrahydrofolate synthetase 1 OS=Sus scrofa OX=9823 GN=MTHFD1 PE=1 SV=1	1.076	0.942558	44.792	12	8	80	8	919	99.1	7.66	81.81
EPCAM	A0A1X9RRB4	EPCAM OS=Sus scrofa OX=9823 GN=EPCAM PE=2 SV=1	1.091	0.887739	44.771	23	5	87	5	314	34.8	6.06	118.78
IDI1	A0A4X1T1T4	Nudix hydrolase domain-containing protein OS=Sus scrofa OX=9823 GN=IDI1 PE=4 SV=1	1.045	0.980399	44.709	38	6	133	6	227	26.5	6.23	89.9
DDX3X	A0A287AVQ1	DEAD-box helicase 3 X-linked OS=Sus scrofa OX=9823 GN=DDX3X PE=1 SV=1	1.026	0.992834	44.65	16	9	70	9	659	72.9	7.59	69.31
GARS	A0A4X1T5Y1	Uncharacterized protein OS=Sus scrofa OX=9823 GN=GARS PE=4 SV=1	1.053	0.98023	44.59	13	8	85	8	742	83.2	7.37	105.5
	A0A480JRT9	26S proteasome non-ATPase regulatory subunit 2 OS=Sus scrofa OX=9823 PE=3 SV=1	0.985	0.990236	44.52	14	8	109	8	908	100.2	5.2	88.5
ARHGDIB	A0A4X1V4G4	Uncharacterized protein OS=Sus scrofa OX=9823 GN=ARHGDIB PE=4 SV=1	1.058	0.96276	44.41	24	2	76	2	200	22.8	5.21	130.5
EIF3A	A0A4X1SXH6	Eukaryotic translation initiation factor 3 subunit A OS=Sus scrofa OX=9823 GN=EIF3A PE=3 SV=1	1.183	0.447317	44.383	10	11	93	11	1396	168.6	7.17	36.42
GMPS	A0A286ZY37	GMP synthase glutamine-hydrolyzing OS=Sus scrofa OX=9823 GN=GMPS PE=1 SV=1	0.979	0.990681	44.38	17	8	87	8	693	76.7	6.87	94.14
	A0A480YVB6	Spliceosome RNA helicase DDX39B OS=Sus scrofa OX=9823 PE=4 SV=1	1.06	0.962736	44.31	14	6	83	6	508	57.6	5.99	103.18
GZMA	F1SLN4	Peptidase S1 domain-containing protein OS=Sus scrofa OX=9823 GN=GZMA PE=1 SV=2	0.876	0.538137	44.281	24	5	77	5	259	28.4	8.78	91.62
PAFAH1B1	A0A4X1U9N0	Platelet-activating factor acetylhydrolase IB subunit alpha OS=Sus scrofa OX=9823 GN=PAFAH1B1 PE=3 SV=1	1.045	0.98023	44.228	22	7	126	6	409	46.5	7.55	150.43
BLVRB	A0A4X1SPS1	NAD(P)-bd_dom domain-containing protein OS=Sus scrofa OX=9823 GN=BLVRB PE=4 SV=1	0.975	0.983106	43.914	27	4	101	4	206	22.2	6.86	110.97
FCN2	A0A4X1SUF1	Ficolin-2 OS=Sus scrofa OX=9823 GN=FCN2 PE=4 SV=1	1.216	0.26299	43.805	9	4	76	4	517	55.4	8.54	173.3
EIF3B	A0A5G2QEZ2	Eukaryotic translation initiation factor 3 subunit B OS=Sus scrofa OX=9823 GN=EIF3B PE=3 SV=1	1.067	0.957691	43.628	13	8	104	8	773	87.6	5.03	103.08
PNPO	A0A4X1UJ47	Uncharacterized protein OS=Sus scrofa OX=9823 GN=PNPO PE=3 SV=1	0.985	0.980399	43.369	24	5	34	5	261	30.1	8.24	33.24
ANP32B	A0A4X1TYN7	Acidic nuclear phosphoprotein 32 family member B OS=Sus scrofa OX=9823 GN=ANP32B PE=4 SV=1	0.978	0.990236	43.291	21	5	136	4	250	28.4	4.02	82.41
LASP1	A0A4X1UL90	LIM and SH3 domain protein 1 OS=Sus scrofa OX=9823 GN=LASP1 PE=4 SV=1	0.975	0.985336	43.171	24	6	97	6	260	29.7	7.05	109.79
DDT	A0A4X1V3D9	Uncharacterized protein OS=Sus scrofa OX=9823 GN=DDT PE=4 SV=1	0.948	0.957691	43.048	40	4	60	4	118	12.9	6.07	122.11
SLC27A4	F1RR85	Solute carrier family 27 member 4 OS=Sus scrofa OX=9823 GN=SLC27A4 PE=4 SV=4	0.91	0.820545	43.01	15	7	56	7	605	67.5	8.48	98.7
LOC100513346	A0A5G2R8I5	Coronin OS=Sus scrofa OX=9823 GN=LOC100513346 PE=1 SV=1	0.956	0.957691	42.847	16	8	89	8	925	100.2	6.11	35.72
PSMC2	A0A4X1VCL1	AAA domain-containing protein OS=Sus scrofa OX=9823 GN=PSMC2 PE=3 SV=1	0.96	0.972068	42.844	21	7	104	7	433	48.6	5.95	91.01
TJP2	A0A4X1W6W5	Uncharacterized protein OS=Sus scrofa OX=9823 GN=TJP2 PE=3 SV=1	0.912	0.853734	42.764	11	9	86	9	1184	132.9	7.05	50.54
COTL1	A0A4X1T354	ADF-H domain-containing protein OS=Sus scrofa OX=9823 GN=COTL1 PE=4 SV=1	0.911	0.844029	42.714	54	8	174	8	142	16	5.22	232.76
	B5APU3	Actin-related protein 2 OS=Sus scrofa OX=9823 PE=2 SV=1	1.005	0.999693	42.711	22	7	127	7	394	44.7	6.74	135.48
	A0A480YXG3	Cleavage and polyadenylation specificity factor subunit 6 isoform X1 OS=Sus scrofa OX=9823 PE=4 SV=1	1.137	0.806174	42.491	15	6	35	6	552	59.3	7.37	31.22
SNRPD2	A0A4X1W115	Small nuclear ribonucleoprotein Sm D2 OS=Sus scrofa OX=9823 GN=SNRPD2 PE=3 SV=1	1.033	0.987973	42.429	48	6	127	6	118	13.5	9.91	165.02
TXN	P82460	Thioredoxin OS=Sus scrofa OX=9823 GN=TXN PE=1 SV=3	0.934	0.924758	42.354	47	3	109	3	105	11.8	5.03	88.21
UPF1	A0A4X1U7R6	Uncharacterized protein OS=Sus scrofa OX=9823 GN=UPF1 PE=4 SV=1	1.011	0.999693	42.261	9	7	84	7	1127	124.2	6.61	85.3
LSP1	A0A287AFG3	Lymphocyte specific protein 1 OS=Sus scrofa OX=9823 GN=LSP1 PE=4 SV=2	0.954	0.941414	42.258	41	7	73	7	343	37.3	5.05	41.61
CCAR2	F1RMA3	DBC1 domain-containing protein OS=Sus scrofa OX=9823 GN=CCAR2 PE=1 SV=3	1.09	0.939811	42.257	15	8	95	8	916	101.8	5.25	32.6
PHPT1	P59083	14 kDa phosphohistidine phosphatase OS=Sus scrofa OX=9823 GN=PHPT1 PE=1 SV=2	1.144	0.759338	42.189	39	3	101	3	126	13.9	6.38	157.03
	A0A4X1SMY3	Peptidase S1 domain-containing protein OS=Sus scrofa OX=9823 PE=3 SV=1	0.824	0.18693	42.01	26	4	56	4	258	28.2	8.09	113.67
LGALS3	A0A5G2R7M4	Galectin OS=Sus scrofa OX=9823 GN=LGALS3 PE=1 SV=1	0.94	0.939195	41.991	22	6	146	6	255	26.7	8.91	284.43
NANS	D0G780	N-acetylneuraminic acid synthase OS=Sus scrofa OX=9823 GN=NANS PE=2 SV=1	0.949	0.953733	41.765	17	4	98	4	359	40.1	6.9	153.58
CRYZ	F6Q2A5	Quinone oxidoreductase OS=Sus scrofa OX=9823 GN=CRYZ PE=4 SV=1	0.911	0.852134	41.53	20	3	46	3	296	31.6	8.38	45.45
CYCS	P62895	Cytochrome c OS=Sus scrofa OX=9823 GN=CYCS PE=1 SV=2	1.021	0.992057	41.498	57	6	209	6	105	11.7	9.5	292.85
G3BP1	A0A5G2RK92	G3BP stress granule assembly factor 1 OS=Sus scrofa OX=9823 GN=G3BP1 PE=1 SV=1	1.028	0.992057	41.493	19	6	76	6	476	53.3	5.45	49.63
FABP5	Q2EN74	Epidermal fatty acid-binding protein OS=Sus scrofa OX=9823 GN=FABP5 PE=2 SV=1	1.093	0.883451	41.462	48	5	81	5	135	15.2	7.02	156.05
	A0A480SR16	Macrophage-capping protein OS=Sus scrofa OX=9823 PE=4 SV=1	0.957	0.942879	41.384	26	5	65	5	349	38.9	6.46	83.79
SEPTIN11	F1RYS5	Septin 11 OS=Sus scrofa OX=9823 GN=SEPTIN11 PE=1 SV=3	1.18	0.555847	41.268	31	9	93	6	425	48.9	6.96	39.72
LUM	F1SQ09	Lumican OS=Sus scrofa OX=9823 GN=LUM PE=1 SV=1	1.161	0.553271	41.258	30	8	167	8	341	38.8	6.24	264.4
NIT2	A0A4X1UTE7	CN hydrolase domain-containing protein OS=Sus scrofa OX=9823 GN=NIT2 PE=4 SV=1	1.021	0.998308	41.234	31	7	119	7	306	33.8	8.07	55.58
NUMA1	A0A0B8RSH5	Nuclear mitotic apparatus protein 1 OS=Sus scrofa domesticus OX=9825 GN=NUMA1 PE=4 SV=1	1.011	0.998308	41.21	5	8	81	8	2088	233.4	5.73	37.03
	A0A480Q9T4	Complement C2 OS=Sus scrofa OX=9823 PE=3 SV=1	1.106	0.856336	41.179	10	6	72	6	826	91.4	7.84	67.29
VTN	P48819	Vitronectin OS=Sus scrofa OX=9823 GN=VTN PE=1 SV=1	1.166	0.546128	41.005	13	5	69	5	459	52.5	5.83	48.9
	A0A480N6D4	Reticulocalbin-1 OS=Sus scrofa OX=9823 PE=4 SV=1	1.012	0.998308	40.808	13	5	48	5	387	44.5	5.54	70.65
ME1	F1RQM4	Malic enzyme OS=Sus scrofa OX=9823 GN=ME1 PE=1 SV=4	1.314	0.0590184	40.677	15	6	24	6	556	61.7	5.6	13.75
TRAP1	F1RK45	HATPase_c domain-containing protein OS=Sus scrofa OX=9823 GN=TRAP1 PE=1 SV=3	1.042	0.992834	40.621	10	5	69	4	716	80.9	6.76	100.32
DCPS	Q8MIZ3	m7GpppX diphosphatase OS=Sus scrofa OX=9823 GN=DCPS PE=2 SV=1	0.998	0.992057	40.48	22	5	115	5	337	38.6	6.32	88.74
HAAO	A0A286ZLU2	3-hydroxyanthranilate 3,4-dioxygenase OS=Sus scrofa OX=9823 GN=HAAO PE=3 SV=1	0.876	0.537714	40.477	36	7	54	7	286	32.3	6	38.8
AP2M1	A0A286ZU22	AP-2 complex subunit mu OS=Sus scrofa OX=9823 GN=AP2M1 PE=1 SV=1	1.057	0.971579	40.462	17	6	76	6	435	49.6	9.54	47.77
	A0A4X1U3N9	Ribosomal_L18_c domain-containing protein OS=Sus scrofa OX=9823 PE=3 SV=1	1.098	0.877831	40.326	29	6	79	6	299	34.5	9.73	87.53
CORO1A	A0A480QHS7	Coronin OS=Sus scrofa OX=9823 GN=CORO1A PE=1 SV=1	0.963	0.98023	40.224	18	6	112	6	461	50.9	6.55	147.14
DBNL	A0A4X1U9F6	Uncharacterized protein OS=Sus scrofa OX=9823 GN=DBNL PE=4 SV=1	0.919	0.815687	40.098	19	6	66	6	430	48.3	5	58.41
RPL18	Q0QEV2	Ribosomal protein L18 (Fragment) OS=Sus scrofa OX=9823 GN=RPL18 PE=2 SV=1	1.166	0.521785	40.018	35	5	97	5	166	18.9	11.78	225.94
PSMA3	A0A5G2R2Y1	Proteasome subunit alpha type OS=Sus scrofa OX=9823 GN=PSMA3 PE=1 SV=1	1.042	0.980399	40.004	22	4	83	4	233	26	5.2	220.32
CDHR5	A0A5G2R633	Cadherin related family member 5 OS=Sus scrofa OX=9823 GN=CDHR5 PE=1 SV=1	1.084	0.924758	40.002	14	6	87	6	640	68.5	4.77	64.48
	A0A4X1T5U8	Ribosomal_L16 domain-containing protein OS=Sus scrofa OX=9823 PE=4 SV=1	1.239	0.209384	39.975	27	6	135	6	282	32	10.08	64.77
SERPIND1	A0A4X1UYS0	SERPIN domain-containing protein OS=Sus scrofa OX=9823 GN=SERPIND1 PE=3 SV=1	1.086	0.905956	39.878	14	7	176	7	495	55.8	6.99	236.65
ATIC	A0A5G2QKS3	MGS domain-containing protein OS=Sus scrofa OX=9823 GN=ATIC PE=1 SV=1	1.085	0.937555	39.732	25	9	70	9	550	60.3	6.87	25.33
ENPEP	K7GT33	Aminopeptidase OS=Sus scrofa OX=9823 GN=ENPEP PE=3 SV=9	1.085	0.912436	39.717	12	10	165	10	920	105.5	5.3	46.5
LOC110256000	A0A5G2RD43	Amine oxidase OS=Sus scrofa OX=9823 GN=LOC110256000 PE=3 SV=1	0.913	0.760312	39.56	6	3	81	3	739	81.6	6.11	111.58
MRLC2	A0A4X1VSY0	Uncharacterized protein OS=Sus scrofa OX=9823 GN=MRLC2 PE=4 SV=1	0.989	0.992834	39.4	39	5	130	5	176	20.2	4.86	143.76
GRHPR	A0A4X1VCF5	Uncharacterized protein OS=Sus scrofa OX=9823 GN=GRHPR PE=3 SV=1	0.942	0.942558	39.397	29	6	51	6	328	35.8	7.94	85.32
VAPB	A0A4X1US63	Vesicle-associated membrane protein-associated protein B OS=Sus scrofa OX=9823 GN=VAPB PE=4 SV=1	0.972	0.980399	39.395	21	4	72	3	268	29.5	7.84	114.26
PSMA2	I3LAB6	Proteasome subunit alpha type OS=Sus scrofa OX=9823 GN=PSMA2 PE=1 SV=1	1.091	0.887739	39.375	37	5	89	5	234	25.9	7.43	104.55
	A0A480YQK9	Ubiquitin thioesterase OTUB1 (Fragment) OS=Sus scrofa OX=9823 PE=4 SV=1	0.966	0.980399	39.23	27	6	103	6	284	32.4	5.24	109.96
	A0A480W2D6	Aldo-keto reductase family 1 member C1 OS=Sus scrofa OX=9823 PE=4 SV=1	0.896	0.719123	39.166	21	7	75	5	426	47.8	7.42	80.3
GNB1	A0A0B8RZJ8	Guanine nucleotide binding protein (G protein), beta polypeptide 1 OS=Sus scrofa domesticus OX=9825 GN=GNB1 PE=4 SV=1	1.147	0.690377	39.122	24	5	73	4	340	37.4	6	100.22
PGP	A0A287BDT8	Phosphoglycolate phosphatase OS=Sus scrofa OX=9823 GN=PGP PE=1 SV=1	0.926	0.872145	39.092	23	5	63	5	321	34.3	5.62	112.88
YARS	I3L804	Tyrosine--tRNA ligase OS=Sus scrofa OX=9823 GN=YARS PE=1 SV=2	1.071	0.941049	39.049	17	7	102	7	528	59	7.21	46.42
VARS2	A5A8V9	Valyl-tRNA synthetase 2 OS=Sus scrofa OX=9823 GN=VARS2 PE=3 SV=1	1.02	0.999693	38.983	6	6	101	6	1264	140.1	7.49	84.75
	A0A481CH95	Clustered mitochondria protein homolog OS=Sus scrofa OX=9823 PE=3 SV=1	1.041	0.982832	38.932	9	8	101	8	1155	129.1	6.04	48.72
RPL10A	A0A4X1T0H0	Ribosomal protein OS=Sus scrofa OX=9823 GN=RPL10A PE=3 SV=1	1.198	0.354385	38.84	23	5	119	5	217	24.8	9.94	190.35
	A0A480KGP4	Inter-alpha-trypsin inhibitor heavy chain H3 preproprotein (Fragment) OS=Sus scrofa OX=9823 PE=4 SV=1	1.026	0.992057	38.836	12	8	123	7	849	94.7	5.87	128.05
HCLS1	A0A5G2RI34	Hematopoietic cell-specific Lyn substrate 1 OS=Sus scrofa OX=9823 GN=HCLS1 PE=1 SV=1	0.866	0.447317	38.707	13	5	61	5	525	58.1	4.93	46.36
ACTR1A	F2Z5G5	Actin related protein 1A OS=Sus scrofa OX=9823 GN=ACTR1A PE=1 SV=2	1.006	0.999693	38.655	21	5	81	3	349	39.3	6.02	103.87
SHMT1	A0A287AIN1	Serine hydroxymethyltransferase OS=Sus scrofa OX=9823 GN=SHMT1 PE=1 SV=1	1.045	0.987306	38.654	18	6	76	6	445	48.8	6.96	29.57
FKBP1A	A0A4X1SKD0	Peptidylprolyl isomerase OS=Sus scrofa OX=9823 GN=FKBP1A PE=4 SV=1	0.963	0.98023	38.55	42	4	144	4	108	11.9	8.15	192.67
HMBS	F6Q2D2	Hydroxymethylbilane synthase OS=Sus scrofa OX=9823 GN=HMBS PE=1 SV=2	0.94	0.88886	38.515	22	5	69	5	355	39	6.95	41.93
RBP4	P27485	Retinol-binding protein 4 OS=Sus scrofa OX=9823 GN=RBP4 PE=1 SV=2	0.901	0.712679	38.496	31	4	48	4	201	23.1	5.66	54.12
	A0A480VE77	60S ribosomal protein L8 (Fragment) OS=Sus scrofa OX=9823 PE=4 SV=1	1.027	0.992028	38.425	34	4	65	4	229	25	10.76	137.35
	A0A481C7A2	Collagen alpha-1(XVIII) chain isoform 2 preproprotein OS=Sus scrofa OX=9823 PE=4 SV=1	1.019	0.992834	38.383	6	7	109	7	1330	134.9	6.1	172.04
ADD3	F1S5M9	Adducin 3 OS=Sus scrofa OX=9823 GN=ADD3 PE=4 SV=2	1.095	0.928522	38.368	12	5	70	5	671	75	6.81	47.54
ABAT	A0A4X1VQN9	4-aminobutyrate aminotransferase, mitochondrial OS=Sus scrofa OX=9823 GN=ABAT PE=3 SV=1	0.796	0.0871425	38.288	19	5	49	5	444	50.4	8.72	40.02
	A0A4X1SUP3	Ig-like domain-containing protein OS=Sus scrofa OX=9823 PE=4 SV=1	0.968	0.980399	38.25	40	2	53	2	99	10.3	7.99	88.23
	A0A480KM27	Carboxymethylenebutenolidase homolog OS=Sus scrofa OX=9823 PE=4 SV=1	0.972	0.980399	38.181	35	6	53	6	245	28.1	6.95	43.6
	A0A4X1SNR4	Ig-like domain-containing protein OS=Sus scrofa OX=9823 PE=4 SV=1	1.035	0.990681	38.173	22	3	74	2	209	22.1	9.06	119.48
	A0A4X1VUL7	Superoxide dismutase OS=Sus scrofa OX=9823 PE=3 SV=1	0.906	0.759338	38.171	22	3	30	3	197	22	8.41	59.57
AIMP1	A0A4X1UU78	tRNA-binding domain-containing protein OS=Sus scrofa OX=9823 GN=AIMP1 PE=4 SV=1	0.91	0.840891	38.107	25	5	79	5	335	37.5	6.8	139.64
	A0A480XY22	Trifunctional purine biosynthetic protein adenosine-3 OS=Sus scrofa OX=9823 PE=3 SV=1	1.032	0.992834	38.048	14	8	85	8	1010	107.9	6.51	46
ALCAM	F1SL34	Activated leukocyte cell adhesion molecule OS=Sus scrofa OX=9823 GN=ALCAM PE=1 SV=5	0.963	0.971198	37.859	15	6	100	6	543	60.7	6.58	136.57
ANXA11	A0A5K1UZZ4	Annexin OS=Sus scrofa OX=9823 GN=ANXA11 PE=1 SV=1	1.232	0.319794	37.741	16	6	78	5	516	55.2	6.46	68.74
TOP1	I3LHM3	DNA topoisomerase I OS=Sus scrofa OX=9823 GN=TOP1 PE=1 SV=2	1.022	0.992057	37.692	13	9	87	9	769	91.1	9.32	24.66
NSFL1C	A0A287AGR0	NSFL1 cofactor OS=Sus scrofa OX=9823 GN=NSFL1C PE=1 SV=2	1.047	0.982832	37.608	23	5	93	5	353	38.9	5.11	86.02
BAX	F1RIQ4	GFO_IDH_MocA domain-containing protein OS=Sus scrofa OX=9823 GN=BAX PE=1 SV=4	0.922	0.887491	37.489	15	6	83	6	480	52.7	7.03	63.27
SF3B1	A0A4X1VGU5	SF3b1 domain-containing protein OS=Sus scrofa OX=9823 GN=SF3B1 PE=4 SV=1	1.142	0.670608	37.448	9	9	72	9	1304	145.7	7.09	43.85
RAB7A	A0A286ZP69	RAB7A, member RAS oncogene family OS=Sus scrofa OX=9823 GN=RAB7A PE=4 SV=2	1.059	0.96276	37.426	28	5	96	5	252	28.3	8.07	160.07
SF3A1	A0A4X1VBF2	Uncharacterized protein OS=Sus scrofa OX=9823 GN=SF3A1 PE=4 SV=1	1.001	0.998308	37.423	14	8	72	8	793	88.7	5.22	34.95
LYZ	A0A4X1VXB2	Lysozyme OS=Sus scrofa OX=9823 GN=LYZ PE=3 SV=1	0.984	0.992028	37.383	34	4	68	2	146	16.6	8.91	124.98
CDC42	Q007T2	Cell division control protein 42 homolog OS=Sus scrofa OX=9823 GN=CDC42 PE=2 SV=2	0.777	0.0982362	37.369	26	4	119	3	191	21.2	6.55	117.67
PAK2	A0A4X1TT72	Non-specific serine/threonine protein kinase OS=Sus scrofa OX=9823 GN=PAK2 PE=4 SV=1	1.07	0.96276	37.358	25	8	106	7	524	58	5.86	56.03
ST14	A0A4X1VBZ5	Uncharacterized protein OS=Sus scrofa OX=9823 GN=ST14 PE=4 SV=1	0.996	0.992028	37.282	12	6	76	6	856	94.6	6.29	46.96
LPP	F1SFH7	LIM domain containing preferred translocation partner in lipoma OS=Sus scrofa OX=9823 GN=LPP PE=4 SV=4	1.406	0.00406134	37.274	16	7	68	7	612	65.3	7.59	20.32
TPP2	A0A4X1UAM5	Tripeptidyl peptidase 2 OS=Sus scrofa OX=9823 GN=TPP2 PE=4 SV=1	1.012	0.998308	37.263	8	6	65	6	1192	131.5	6.49	60.8
VAPA	A0A287BBB5	VAMP associated protein A OS=Sus scrofa OX=9823 GN=VAPA PE=1 SV=1	0.917	0.836941	37.184	10	3	55	2	294	32.2	9.04	116.78
GMDS	A0A287BMI3	GDP-mannose 4,6-dehydratase OS=Sus scrofa OX=9823 GN=GMDS PE=1 SV=1	1.043	0.980399	37.048	19	5	86	5	357	40.1	8.02	56.87
	A0A075B7H9	Ig-like domain-containing protein OS=Sus scrofa OX=9823 PE=4 SV=7	0.997	0.998308	37.028	47	3	79	2	101	10.6	6.44	82.55
RPL23A	A0A4X1TPC2	Ribosomal_L23eN domain-containing protein OS=Sus scrofa OX=9823 GN=RPL23A PE=3 SV=1	1.142	0.666736	37.016	35	5	104	5	156	17.7	10.45	121.7
	A0A481B1R4	Lipopolysaccharide-responsive and beige-like anchor protein isoform X4 OS=Sus scrofa OX=9823 PE=4 SV=1	1.059	0.980399	36.985	4	9	47	9	2810	313	5.58	8.34
RPL9	A0A4X1V3Z6	Uncharacterized protein OS=Sus scrofa OX=9823 GN=RPL9 PE=4 SV=1	1.206	0.330673	36.827	36	4	99	4	192	21.9	9.95	35.99
	A0A4X1VMX7	Uncharacterized protein OS=Sus scrofa OX=9823 PE=4 SV=1	1.002	0.998308	36.817	10	6	54	6	770	85.7	4.7	51.09
	A0A480ZZ07	Keratin, type II cytoskeletal 5 OS=Sus scrofa OX=9823 PE=3 SV=1	1.875	5.24043e-08	36.808	11	7	154	2	576	61.4	7.78	216.19
NARS	A0A4X1U5J5	AA_TRNA_LIGASE_II domain-containing protein OS=Sus scrofa OX=9823 GN=NARS PE=4 SV=1	1.038	0.992057	36.639	10	4	61	4	538	62	6.84	57.07
ANK3	K7GMI1	Uncharacterized protein OS=Sus scrofa OX=9823 GN=ANK3 PE=1 SV=2	0.986	0.980399	36.637	5	6	88	6	1834	200.4	6.86	57.94
AK3	F1SK45	Adenylate kinase 3 OS=Sus scrofa OX=9823 GN=AK3 PE=3 SV=2	1.024	0.998308	36.615	39	5	70	5	157	18.2	8.32	125.87
SGTA	A0A5G2QXK3	Small glutamine rich tetratricopeptide repeat containing alpha OS=Sus scrofa OX=9823 GN=SGTA PE=1 SV=1	0.984	0.992028	36.533	16	5	91	5	394	42.9	6.96	159.97
GLRX	P12309	Glutaredoxin-1 OS=Sus scrofa OX=9823 GN=GLRX PE=1 SV=2	0.761	0.0257579	36.437	44	4	93	4	106	11.8	8.18	98.44
	A0A480M5F4	Cathepsin D preproprotein (Fragment) OS=Sus scrofa OX=9823 PE=3 SV=1	0.901	0.697592	36.273	14	5	86	5	472	50.5	8.6	69.72
CHORDC1	A9YUB1	Cysteine and histidine-rich domain-containing protein 1 OS=Sus scrofa OX=9823 GN=CHORDC1 PE=2 SV=1	0.975	0.980399	36.24	24	5	76	5	332	37.3	7.75	157.33
TXNDC17	A0A286ZZM7	Thioredoxin domain containing 17 OS=Sus scrofa OX=9823 GN=TXNDC17 PE=1 SV=1	0.975	0.983502	36.191	46	4	107	4	123	14.1	5.54	84.5
LOC100521229	A0A287A6H7	Alkaline phosphatase OS=Sus scrofa OX=9823 GN=LOC100521229 PE=1 SV=1	0.971	0.974963	36.165	16	7	62	7	564	61.2	6.54	63.91
ATP6V1A	F1SP93	V-type proton ATPase catalytic subunit A OS=Sus scrofa OX=9823 GN=ATP6V1A PE=3 SV=2	1.04	0.985891	36.142	16	8	78	8	603	66.6	5.33	11.27
AP1G1	A0A5K1VTT2	AP-1 complex subunit gamma OS=Sus scrofa OX=9823 GN=AP1G1 PE=1 SV=1	0.964	0.980399	36.102	10	6	68	6	822	91.3	6.8	81.1
CGN	F1ST04	Myosin_tail_1 domain-containing protein OS=Sus scrofa OX=9823 GN=CGN PE=4 SV=2	0.971	0.98023	35.796	8	8	75	8	1168	132.6	5.5	19.29
INPP1	A0A4X1TID0	Uncharacterized protein OS=Sus scrofa OX=9823 GN=INPP1 PE=4 SV=1	0.935	0.88886	35.658	18	5	55	4	402	44.5	5.34	59.8
SMIM24	A0A4X1VSM1	Uncharacterized protein OS=Sus scrofa OX=9823 GN=SMIM24 PE=4 SV=1	1.167	0.521785	35.611	19	3	73	3	187	21	7.06	69.46
EIF3I	F1SV90	Eukaryotic translation initiation factor 3 subunit I OS=Sus scrofa OX=9823 GN=EIF3I PE=1 SV=4	1.044	0.980399	35.581	27	5	94	5	277	30.9	5.36	66.38
EIF1	A0A5G2QLD8	Eukaryotic translation initiation factor 1 OS=Sus scrofa OX=9823 GN=EIF1 PE=1 SV=1	1.076	0.937555	35.528	38	3	59	3	113	12.7	7.44	154.16
RPS5	A0A287AEM2	40S ribosomal protein S5 OS=Sus scrofa OX=9823 GN=RPS5 PE=1 SV=1	1.075	0.932563	35.435	27	4	110	4	229	25.3	9.63	85.2
DYNC1I2	A0A4X1VC63	WD_REPEATS_REGION domain-containing protein OS=Sus scrofa OX=9823 GN=DYNC1I2 PE=4 SV=1	1.107	0.924758	35.429	9	4	51	4	632	70.7	5.24	13.95
NUDT5	F1RUP7	Nudix hydrolase 5 OS=Sus scrofa OX=9823 GN=NUDT5 PE=1 SV=2	0.925	0.88886	35.367	18	3	59	3	218	24.2	5.35	112.3
STK24	A0A5G2RG17	Serine/threonine kinase 24 OS=Sus scrofa OX=9823 GN=STK24 PE=1 SV=1	1.015	0.998308	35.336	17	6	55	6	425	47.4	5.3	69.59
PCK2	A0A287AES5	Phosphoenolpyruvate carboxykinase 2, mitochondrial OS=Sus scrofa OX=9823 GN=PCK2 PE=1 SV=1	1.07	0.980399	35.317	14	6	24	6	673	74.2	8.31	27.42
	A0A480KS67	FACT complex subunit SSRP1 OS=Sus scrofa OX=9823 PE=3 SV=1	1.125	0.843927	35.303	11	6	77	6	655	75.2	7.53	48.59
PDLIM5	A0A4X1UFC0	Uncharacterized protein OS=Sus scrofa OX=9823 GN=PDLIM5 PE=4 SV=1	1.046	0.980399	35.076	16	6	114	6	595	63.4	8.37	48.06
AIFM1	A0A4X1W9D7	Uncharacterized protein OS=Sus scrofa OX=9823 GN=AIFM1 PE=4 SV=1	0.917	0.813013	35.021	14	6	58	6	564	61.2	8.84	51.02
LMNB2	A0A287ADV8	Lamin B2 OS=Sus scrofa OX=9823 GN=LMNB2 PE=1 SV=1	1.134	0.761557	35.019	10	7	65	6	742	82	5.76	89.06
	A0A481BA72	Interferon-induced GTP-binding protein Mx1 OS=Sus scrofa OX=9823 PE=3 SV=1	1.001	0.992057	35.008	9	4	31	4	686	77.9	5.48	16.3
C11orf54	F1STK8	Chromosome 11 open reading frame 54 OS=Sus scrofa OX=9823 GN=C11orf54 PE=1 SV=2	0.871	0.500499	34.989	21	5	51	5	315	35.2	6.27	73.71
PRMT1	A0A5G2QA32	Protein arginine methyltransferase 1 OS=Sus scrofa OX=9823 GN=PRMT1 PE=1 SV=1	1.133	0.712679	34.929	20	5	77	5	325	37.7	6.15	127.91
ELAVL1	A0A287AFC3	ELAV-like protein OS=Sus scrofa OX=9823 GN=ELAVL1 PE=1 SV=1	1.05	0.972068	34.816	23	6	121	6	303	33.5	8.24	165.09
PSMD4	A0A288CG47	Proteasome 26S subunit, non-ATPase 4 OS=Sus scrofa OX=9823 GN=PSMD4 PE=1 SV=1	1.099	0.924758	34.752	19	4	82	4	380	41.1	4.81	66.58
DDX5	A0A287BLH5	DEAD-box helicase 5 OS=Sus scrofa OX=9823 GN=DDX5 PE=3 SV=2	1.126	0.890091	34.743	12	6	78	2	617	69.4	9.11	140.88
ACTL6A	F1SGC8	Actin like 6A OS=Sus scrofa OX=9823 GN=ACTL6A PE=1 SV=3	1.042	0.980399	34.72	21	5	51	5	429	47.4	5.6	11.63
EIF4G1	A0A4X1UQF4	Uncharacterized protein OS=Sus scrofa OX=9823 GN=EIF4G1 PE=4 SV=1	0.972	0.972068	34.664	6	6	66	6	1407	155.4	5.19	15.06
PITPNA	A0A4X1U790	Uncharacterized protein OS=Sus scrofa OX=9823 GN=PITPNA PE=4 SV=1	0.941	0.924758	34.592	25	4	75	4	270	31.1	7.2	55.05
SPR	A0A4X1W9A7	Uncharacterized protein OS=Sus scrofa OX=9823 GN=SPR PE=4 SV=1	0.928	0.878137	34.583	28	5	49	5	266	28.8	7.74	52.85
IMPA1	A0A5G2Q9Z0	Inositol-1-monophosphatase OS=Sus scrofa OX=9823 GN=IMPA1 PE=3 SV=1	0.964	0.98023	34.539	17	4	99	4	269	29.4	5.02	128.35
ERP44	A0A5G2R7S2	Thioredoxin domain-containing protein OS=Sus scrofa OX=9823 GN=ERP44 PE=1 SV=1	0.972	0.97317	34.394	21	6	47	5	389	45.2	5.69	8.24
CASP7	A0A4X1T3I4	Caspase 7 OS=Sus scrofa OX=9823 GN=CASP7 PE=3 SV=1	0.984	0.992028	34.302	23	6	66	6	301	33.9	6.33	121.25
	A0A480JTC6	Cysteine--tRNA ligase, cytoplasmic isoform X1 OS=Sus scrofa OX=9823 PE=3 SV=1	1.02	0.999693	34.223	11	6	58	6	831	94	6.46	38.96
PSMB10	A0A4X1UHX3	Proteasome subunit beta OS=Sus scrofa OX=9823 GN=PSMB10 PE=3 SV=1	0.914	0.813013	34.154	15	3	49	3	296	31.5	6.52	96.45
DUSP3	I3LCX3	Dual specificity protein phosphatase OS=Sus scrofa OX=9823 GN=DUSP3 PE=3 SV=2	1.111	0.909864	34.056	33	4	68	4	174	19.9	9.44	25.74
CALU	A0A4X1W0N3	Uncharacterized protein OS=Sus scrofa OX=9823 GN=CALU PE=4 SV=1	1.077	0.980399	34.016	17	4	35	4	315	37.1	4.67	27.13
TBCA	A0A4X1SXX4	Tubulin-specific chaperone A OS=Sus scrofa OX=9823 GN=TBCA PE=3 SV=1	1.016	0.998308	34.014	43	6	52	6	108	12.7	5.27	45.68
	A0A480Y3F0	2'-5'-oligoadenylate synthase 1 OS=Sus scrofa OX=9823 PE=4 SV=1	0.957	0.972068	33.956	18	7	98	7	358	41.2	8.79	202.16
RTRAF	F1SFF4	Uncharacterized protein OS=Sus scrofa OX=9823 GN=RTRAF PE=1 SV=1	0.983	0.980399	33.932	29	5	48	5	244	28	6.65	43.44
PSMB9	Q2PYM7	Proteasome subunit beta OS=Sus scrofa OX=9823 GN=PSMB9 PE=1 SV=1	0.954	0.971198	33.923	18	3	67	3	219	23.3	5.38	38.33
GNAI3	A0A5G2R5X2	G protein subunit alpha i3 OS=Sus scrofa OX=9823 GN=GNAI3 PE=1 SV=1	1.074	0.98023	33.919	22	6	56	3	341	38.9	5.68	19.01
HNRNPD	F1RVC9	Heterogeneous nuclear ribonucleoprotein D OS=Sus scrofa OX=9823 GN=HNRNPD PE=1 SV=2	1.096	0.878137	33.874	19	7	86	5	355	38.3	7.81	106.97
UCHL3	A0A4X1VB92	Ubiquitin carboxyl-terminal hydrolase OS=Sus scrofa OX=9823 GN=UCHL3 PE=3 SV=1	1.017	0.999693	33.857	39	6	47	6	230	26.1	4.97	77.38
TPD52	A0A4X1UIC8	Uncharacterized protein OS=Sus scrofa OX=9823 GN=TPD52 PE=4 SV=1	1.045	0.980399	33.742	24	4	69	4	233	25.4	5.02	68.77
FAM49B	A0A287ARP6	Uncharacterized protein OS=Sus scrofa OX=9823 GN=FAM49B PE=1 SV=1	1.02	0.998555	33.66	17	4	69	4	324	36.8	6.46	61.56
PRPF19	A0A4X1VHT8	Uncharacterized protein OS=Sus scrofa OX=9823 GN=PRPF19 PE=4 SV=1	1.004	0.999693	33.372	23	6	58	6	504	55.1	6.61	47.53
CTNND1	A0A287BHK1	Catenin delta 1 OS=Sus scrofa OX=9823 GN=CTNND1 PE=1 SV=1	1.044	0.992028	33.29	13	7	70	7	860	95.8	6.24	16.78
	A0A4X1TK99	Ig-like domain-containing protein OS=Sus scrofa OX=9823 PE=4 SV=1	0.891	0.871547	33.269	48	3	192	2	126	13.4	4.93	472.51
RANGAP1	A0A4X1VX13	RanGAP1_C domain-containing protein OS=Sus scrofa OX=9823 GN=RANGAP1 PE=4 SV=1	1.137	0.69002	33.16	13	8	79	8	735	79.3	4.84	41.74
KLKB1	A0A4X1VWY2	Kallikrein B1 OS=Sus scrofa OX=9823 GN=KLKB1 PE=3 SV=1	1.126	0.73495	33.117	15	7	103	7	643	72.1	7.87	100.57
	A0A480RU92	Aspartate--tRNA ligase, cytoplasmic isoform 1 OS=Sus scrofa OX=9823 PE=3 SV=1	0.97	0.980399	32.896	15	6	70	6	482	55	5.87	125.21
COL1A1	A0A5G2QQE9	Collagen type I alpha 1 chain OS=Sus scrofa OX=9823 GN=COL1A1 PE=1 SV=1	1.144	0.749022	32.782	7	5	61	5	1477	140.8	6.37	59.32
MPP1	K7GP41	55 kDa erythrocyte membrane protein isoform 1 OS=Sus scrofa OX=9823 GN=MPP1 PE=1 SV=2	0.93	0.878137	32.754	18	6	52	6	466	51.9	6.92	43.51
LRG1	A0A4X1VRM4	LRRCT domain-containing protein OS=Sus scrofa OX=9823 GN=LRG1 PE=4 SV=1	0.949	0.941049	32.525	17	6	101	6	356	39.4	6.99	59.9
RAB6A	A0A4X1UP16	Uncharacterized protein OS=Sus scrofa OX=9823 GN=RAB6A PE=4 SV=1	0.923	0.840891	32.416	33	5	50	4	208	23.5	5.54	58.02
TPR	F1S300	Translocated promoter region, nuclear basket protein OS=Sus scrofa OX=9823 GN=TPR PE=1 SV=4	1.145	0.707761	32.397	5	8	48	8	2363	267	5.01	21.88
GSTM3	F1S605	Glutathione S-transferase OS=Sus scrofa OX=9823 GN=GSTM3 PE=1 SV=2	0.786	0.206123	32.379	27	5	92	3	225	26.9	7.27	125.22
	A0A480W0D6	Cystatin-C (Fragment) OS=Sus scrofa OX=9823 PE=4 SV=1	0.894	0.666064	32.265	25	2	57	2	186	19.7	9.55	26.13
CA2	A0A287B6M0	Carbonic anhydrase 2 OS=Sus scrofa OX=9823 GN=CA2 PE=1 SV=2	1.049	0.990405	32.235	20	4	71	4	305	34.1	8.37	71.16
LANCL1	A0A287B283	LanC like 1 OS=Sus scrofa OX=9823 GN=LANCL1 PE=1 SV=2	0.973	0.972068	32.128	18	5	54	5	411	46.6	7.75	29.19
DCTN1	A0A4X1W7A5	CAP-Gly domain-containing protein OS=Sus scrofa OX=9823 GN=DCTN1 PE=4 SV=1	1.077	0.971579	31.974	6	5	49	5	1137	126.1	5.5	35.17
RPL18A	A0A287APR1	60S ribosomal protein L18a OS=Sus scrofa OX=9823 GN=RPL18A PE=1 SV=1	1.157	0.605581	31.9	17	3	94	3	224	26	10.92	156.06
RAB14	Q52NJ6	Ras-related protein Rab-14 OS=Sus scrofa OX=9823 GN=RAB14 PE=2 SV=3	1.148	0.738294	31.827	33	4	37	3	215	23.9	6.21	51.22
STAT3	A0A2C9F3G4	Signal transducer and activator of transcription OS=Sus scrofa OX=9823 GN=STAT3 PE=3 SV=2	0.929	0.878137	31.786	14	6	52	6	772	87.8	6.73	61.5
C7	A0A4X1T2D6	Complement component C7 OS=Sus scrofa OX=9823 GN=C7 PE=4 SV=1	1.115	0.856336	31.77	9	5	51	5	806	89	6.61	34.58
AHSA1	A0A4X1T2G4	Aha1_N domain-containing protein OS=Sus scrofa OX=9823 GN=AHSA1 PE=4 SV=1	0.985	0.980399	31.498	14	3	64	3	397	44.7	6.06	117.41
FADD	A0A4X1SI57	FAS-associated death domain protein OS=Sus scrofa OX=9823 GN=FADD PE=4 SV=1	0.972	0.972068	31.461	21	3	56	3	211	23.6	5.57	84.89
CS	P00889	Citrate synthase, mitochondrial OS=Sus scrofa OX=9823 GN=CS PE=1 SV=2	0.958	0.962736	31.422	14	6	89	6	464	51.6	8.06	61.65
	Q6Q2K6	Adiponectin (Fragment) OS=Sus scrofa OX=9823 PE=4 SV=1	1.016	0.998308	31.299	21	4	54	4	242	26.2	6.05	93.84
	A0A480NH74	Mitogen-activated protein kinase OS=Sus scrofa OX=9823 PE=3 SV=1	0.974	0.980399	31.265	21	7	95	4	380	43	6.47	130.86
PSMB2	A0A0B8RVK4	Proteasome subunit beta OS=Sus scrofa domesticus OX=9825 GN=PSMB2 PE=3 SV=1	0.978	0.990681	31.201	24	3	76	3	201	22.8	6.68	195.86
ASL	A0A287AEG5	Uncharacterized protein OS=Sus scrofa OX=9823 GN=ASL PE=1 SV=1	0.937	0.909926	31.034	14	5	48	5	444	49.5	6.42	12.45
NUCB1	A0A5G2RF91	Nucleobindin 1 OS=Sus scrofa OX=9823 GN=NUCB1 PE=1 SV=1	0.946	0.929327	30.982	16	5	83	5	450	52.4	5.27	89.33
PSMD11	F1RKW8	Proteasome 26S subunit, non-ATPase 11 OS=Sus scrofa OX=9823 GN=PSMD11 PE=1 SV=3	1.082	0.941999	30.914	22	7	70	7	421	47.3	6.48	34.42
NACA	A0A4X1W1L8	NAC-A/B domain-containing protein OS=Sus scrofa OX=9823 GN=NACA PE=4 SV=1	1.105	0.869787	30.815	30	3	62	2	136	15	4.91	92.27
PYGB	A0A4X1V5H0	Alpha-1,4 glucan phosphorylase OS=Sus scrofa OX=9823 GN=PYGB PE=3 SV=1	0.978	0.98023	30.741	9	6	67	3	843	96.3	6.95	91.61
MARCKS	A0A287BRL8	Myristoylated alanine rich protein kinase C substrate OS=Sus scrofa OX=9823 GN=MARCKS PE=1 SV=1	1.189	0.46024	30.682	24	4	59	4	332	31.6	4.39	59.5
COPZ1	A0A287AWH8	Coatomer subunit zeta OS=Sus scrofa OX=9823 GN=COPZ1 PE=1 SV=2	1.002	0.992057	30.682	31	5	52	2	206	23.4	5.08	22.34
CTTN	A0A287BKR0	Cortactin OS=Sus scrofa OX=9823 GN=CTTN PE=1 SV=1	1.037	0.992028	30.566	10	5	87	5	579	64.3	5.6	62.08
UMPS	A0A4X1TM93	OMPdecase domain-containing protein OS=Sus scrofa OX=9823 GN=UMPS PE=3 SV=1	0.89	0.707761	30.492	16	5	30	5	480	52.2	7.49	44.77
PITPNB	A0A5G2R4L6	Phosphatidylinositol transfer protein beta OS=Sus scrofa OX=9823 GN=PITPNB PE=1 SV=1	1.114	0.831829	30.402	22	4	74	4	273	31.7	6.44	83.42
	A0A480V7B3	Leucine-rich repeat-containing protein 59 OS=Sus scrofa OX=9823 PE=4 SV=1	1.058	0.972068	30.372	19	4	58	4	306	34.8	9.52	66.75
PICALM	F8T0U2	Phosphatidylinositol-binding clathrin assembly protein OS=Sus scrofa OX=9823 GN=PICALM PE=1 SV=1	1.035	0.992834	30.3	8	4	64	4	660	71.7	7.9	46.92
C8A	F1S788	Complement C8 alpha chain OS=Sus scrofa OX=9823 GN=C8A PE=1 SV=3	1.121	0.887739	30.222	10	4	52	4	589	66	5.97	29.42
	A0A480SKS9	Non-specific lipid-transfer protein OS=Sus scrofa OX=9823 PE=3 SV=1	0.967	0.980399	30.098	13	7	116	7	541	58.5	7.42	167.08
	A0A480F0Y3	Leucine-rich repeat flightless-interacting protein 1 isoform 5 OS=Sus scrofa OX=9823 PE=4 SV=1	1	0.992028	30.079	12	6	42	6	814	86.3	4.56	5.28
LSM2	A5A8V8	U6 snRNA-associated Sm-like protein LSm2 OS=Sus scrofa OX=9823 GN=LSM2 PE=1 SV=1	0.946	0.924758	30.064	40	2	53	2	95	10.8	6.52	57.69
RPL7	A0A287A8T0	Uncharacterized protein OS=Sus scrofa OX=9823 GN=RPL7 PE=4 SV=2	1.119	0.783217	30.052	24	5	94	5	249	29.2	10.86	100.77
	A0A4X1T2P9	Uncharacterized protein OS=Sus scrofa OX=9823 PE=4 SV=1	1.161	0.553555	29.852	35	4	119	4	119	13.3	7.44	105.68
EIF3L	A0A5G2QZR0	Eukaryotic translation initiation factor 3 subunit L OS=Sus scrofa OX=9823 GN=EIF3L PE=1 SV=1	1.112	0.878137	29.83	12	5	74	5	516	61	7.03	110.98
HSPB6	F1RM62	Heat shock protein family B (small) member 6 OS=Sus scrofa OX=9823 GN=HSPB6 PE=3 SV=2	1.738	2.37696e-09	29.818	30	4	69	4	156	16.7	6.4	40.91
RUVBL1	A0A4X1U0Q7	RuvB-like helicase OS=Sus scrofa OX=9823 GN=RUVBL1 PE=3 SV=1	1.059	0.980399	29.814	19	6	39	6	456	50.2	6.42	27.12
CPPED1	A0A5G2QI52	Serine/threonine-protein phosphatase CPPED1 OS=Sus scrofa OX=9823 GN=CPPED1 PE=1 SV=1	0.873	0.558723	29.805	25	6	47	6	313	35.4	5.55	94.95
TST	A0A287BPT5	Sulfurtransferase OS=Sus scrofa OX=9823 GN=TST PE=1 SV=2	0.911	0.783578	29.772	16	4	49	4	350	39	7.81	82.71
TXN2	A0A4X1U393	Thioredoxin domain-containing protein OS=Sus scrofa OX=9823 GN=TXN2 PE=4 SV=1	0.954	0.941049	29.665	37	4	49	4	166	18.4	8.62	49.45
MTAP	A0A480UBN5	S-methyl-5'-thioadenosine phosphorylase OS=Sus scrofa OX=9823 GN=MTAP PE=3 SV=1	1.018	0.998308	29.543	25	5	85	5	283	31.2	7.43	58.56
ALDH1A3	I3LTV1	Aldehyde dehydrogenase 1 family member A3 OS=Sus scrofa OX=9823 GN=ALDH1A3 PE=1 SV=2	0.995	0.990681	29.447	16	6	97	4	416	45.5	7.24	133.09
SRSF7	A0A4X1SXI8	Uncharacterized protein OS=Sus scrofa OX=9823 GN=SRSF7 PE=4 SV=1	1.051	0.988877	29.393	15	3	88	2	226	26	11.78	103.31
	A0A480VPD1	26S proteasome regulatory subunit 6A (Fragment) OS=Sus scrofa OX=9823 PE=3 SV=1	0.977	0.980399	29.341	18	6	78	6	446	50.1	5.29	22.39
	Q06AB2	UBC1 OS=Sus scrofa OX=9823 PE=2 SV=1	1.032	0.992028	29.308	26	5	62	5	200	22.4	5.44	93.61
CBX3	A0A4X1TVI4	Uncharacterized protein OS=Sus scrofa OX=9823 GN=CBX3 PE=4 SV=1	1.091	0.895593	29.296	31	5	54	5	183	20.8	5.33	47.88
	A0A481A772	Proteasome subunit beta OS=Sus scrofa OX=9823 PE=3 SV=1	1.018	0.992834	29.207	36	6	64	6	261	28.8	6.55	37.8
TPK1	F1SAD1	Thiamine pyrophosphokinase OS=Sus scrofa OX=9823 GN=TPK1 PE=3 SV=3	0.864	0.546128	29.067	20	3	44	3	273	30.6	5.74	25.55
ALDH6A1	A0A5G2RA17	Aldehyde dehydrogenase 6 family member A1 OS=Sus scrofa OX=9823 GN=ALDH6A1 PE=1 SV=1	1.055	0.992057	28.934	13	4	28	4	516	56.4	7.64	25.63
EIF3F	A0A4X1SNM8	Eukaryotic translation initiation factor 3 subunit F OS=Sus scrofa OX=9823 GN=EIF3F PE=3 SV=1	1.016	0.998308	28.917	14	4	77	4	422	42.6	6.11	138.14
SH3BGRL3	A0A5G2QTG5	SH3 domain binding glutamate rich protein like 3 OS=Sus scrofa OX=9823 GN=SH3BGRL3 PE=1 SV=1	0.915	0.824859	28.864	33	3	52	3	88	9.5	8.87	113.61
HMGB2	F1RJ01	High mobility group protein B2 OS=Sus scrofa OX=9823 GN=HMGB2 PE=4 SV=3	1.139	0.674137	28.817	18	3	107	3	210	24.1	7.39	176.44
HIP1R	F1REX8	Huntingtin interacting protein 1 related OS=Sus scrofa OX=9823 GN=HIP1R PE=1 SV=3	1.025	0.998357	28.815	7	6	50	5	1068	119.7	6.61	17.17
RPS18	P62272	40S ribosomal protein S18 OS=Sus scrofa OX=9823 GN=RPS18 PE=1 SV=3	1.127	0.748821	28.806	38	6	91	6	152	17.7	10.99	101.11
	A0A480N196	Sec1 family domain-containing protein 1 isoform a OS=Sus scrofa OX=9823 PE=3 SV=1	0.933	0.887491	28.711	10	4	47	4	633	71.6	6.29	43.67
CASK	A0A5G2RAD8	Calcium/calmodulin dependent serine protein kinase OS=Sus scrofa OX=9823 GN=CASK PE=1 SV=1	1.026	0.998308	28.679	9	6	47	6	925	105	6.43	26.17
PSMA1	F2Z5L7	Proteasome subunit alpha type OS=Sus scrofa OX=9823 GN=PSMA1 PE=1 SV=1	0.977	0.988877	28.672	23	4	68	4	263	29.5	6.61	141.72
ERK2	E3UV40	Mitogen-activated protein kinase OS=Sus scrofa OX=9823 GN=ERK2 PE=2 SV=1	0.985	0.992028	28.599	20	7	125	4	359	41.3	6.98	111.68
CAST	B5L0Y6	Calpastatin OS=Sus scrofa OX=9823 GN=CAST PE=4 SV=1	1.075	0.957691	28.527	9	4	47	4	691	74.6	5.15	58.99
ATP2A2	A0A4X1U5D4	Calcium-transporting ATPase OS=Sus scrofa OX=9823 GN=ATP2A2 PE=3 SV=1	1.078	0.98023	28.516	8	5	42	5	1037	114.5	5.44	22.25
PSMC6	A0A4X1W7V1	AAA domain-containing protein OS=Sus scrofa OX=9823 GN=PSMC6 PE=3 SV=1	0.901	0.77894	28.497	19	4	60	4	403	45.8	7.49	50.44
FKBP3	I3LR51	Peptidylprolyl isomerase OS=Sus scrofa OX=9823 GN=FKBP3 PE=1 SV=2	1.018	0.998308	28.343	31	5	46	5	260	29	9.67	26.49
TNPO1	A0A287ATU4	Transportin 1 OS=Sus scrofa OX=9823 GN=TNPO1 PE=1 SV=1	0.991	0.990681	28.25	8	4	44	4	898	102.3	4.98	55.1
	A0A075B7J0	Ig-like domain-containing protein OS=Sus scrofa OX=9823 PE=4 SV=7	1.051	0.972068	27.997	47	3	49	2	99	10.4	6.44	71.39
	A0A480NKX9	NHL repeat-containing protein 2 OS=Sus scrofa OX=9823 PE=4 SV=1	1.089	0.957691	27.986	17	6	41	6	685	75.1	5.68	13.82
CLIC4	A0A0B8RZN4	Chloride intracellular channel protein OS=Sus scrofa domesticus OX=9825 GN=CLIC4 PE=3 SV=1	1.11	0.895593	27.947	29	5	82	5	253	28.7	5.78	80.3
SRSF3	A0A4X1SUA0	RRM domain-containing protein OS=Sus scrofa OX=9823 GN=SRSF3 PE=4 SV=1	0.993	0.992834	27.912	26	4	101	3	164	19.3	11.65	125.22
GUK1	P31006	Guanylate kinase OS=Sus scrofa OX=9823 GN=GUK1 PE=1 SV=2	1.007	0.998408	27.859	37	5	44	5	198	21.9	6.95	69.43
LZIC	A0A287A837	Leucine zipper and CTNNBIP1 domain containing OS=Sus scrofa OX=9823 GN=LZIC PE=1 SV=2	0.99	0.987306	27.82	21	3	62	3	189	21.3	4.94	64.4
LIMA1	A0A4X1WDP7	LIM domain and actin-binding protein 1 OS=Sus scrofa OX=9823 GN=LIMA1 PE=4 SV=1	0.989	0.992028	27.788	10	6	66	6	752	83.2	8.79	35.64
RAC2	A0A5G2R6S0	Rac family small GTPase 2 OS=Sus scrofa OX=9823 GN=RAC2 PE=1 SV=1	0.958	0.960974	27.78	37	6	107	3	192	21.4	7.61	72.99
TRIM28	A0A4X1W3I5	Uncharacterized protein OS=Sus scrofa OX=9823 GN=TRIM28 PE=4 SV=1	1.107	0.941049	27.762	11	5	51	5	835	88.5	5.72	52.6
	A0A480JT72	RuvB-like helicase (Fragment) OS=Sus scrofa OX=9823 PE=3 SV=1	1.107	0.878137	27.751	11	5	41	5	573	63.6	9.2	42.18
VDAC1	A0A4X1UV26	Voltage-dependent anion-selective channel protein 1 OS=Sus scrofa OX=9823 GN=VDAC1 PE=4 SV=1	0.943	0.929327	27.611	22	5	25	5	382	40.6	9.82	10.98
	A0A481ARR7	Alpha-aminoadipic semialdehyde dehydrogenase OS=Sus scrofa OX=9823 PE=3 SV=1	1.107	0.910588	27.602	10	4	37	4	545	59.1	6.11	29.97
API5	A0A287BHM4	Apoptosis inhibitor 5 OS=Sus scrofa OX=9823 GN=API5 PE=4 SV=2	1.112	0.840891	27.542	12	4	65	4	504	56.8	5.92	84.25
PDCD5	A0A4X1TUT8	Uncharacterized protein OS=Sus scrofa OX=9823 GN=PDCD5 PE=4 SV=1	0.99	0.992834	27.535	38	4	80	4	125	14.2	6.04	178.56
PSMB3	A0A4X1UGB1	Proteasome subunit beta OS=Sus scrofa OX=9823 GN=PSMB3 PE=3 SV=1	0.977	0.98023	27.462	18	3	73	3	251	28.1	8.85	22.67
DNM2	A0A4X1VGZ4	Uncharacterized protein OS=Sus scrofa OX=9823 GN=DNM2 PE=3 SV=1	1.02	0.999693	27.171	6	4	52	4	868	97.7	7.65	26.78
RPL30	A0A4X1TXJ8	Ribosomal_L7Ae domain-containing protein OS=Sus scrofa OX=9823 GN=RPL30 PE=1 SV=1	1.054	0.972068	27.163	41	3	64	3	115	12.8	9.63	101.34
	A0A480PE19	Trifunctional enzyme subunit alpha, mitochondrial OS=Sus scrofa OX=9823 PE=3 SV=1	0.698	0.00120297	27.162	14	5	22	5	696	75.6	9.09	6.25
	A0A481BSL2	Insulin-degrading enzyme isoform 1 OS=Sus scrofa OX=9823 PE=3 SV=1	0.972	0.980399	27.077	7	6	94	6	995	115.2	6.49	29.49
NT5C3A	A0A4X1SP24	5'-nucleotidase OS=Sus scrofa OX=9823 GN=NT5C3A PE=3 SV=1	0.946	0.953471	27.026	19	5	52	5	295	33.8	5.29	83.38
CTSB	B2CNZ7	Cathepsin B OS=Sus scrofa OX=9823 GN=CTSB PE=3 SV=1	0.975	0.974779	27.019	18	4	40	4	335	36.8	6.21	35.45
FARSB	A0A4X1UBP4	B5 domain-containing protein OS=Sus scrofa OX=9823 GN=FARSB PE=4 SV=1	1.027	0.992057	26.973	14	6	69	6	558	62.9	7.77	56.94
KPNA4	A0A5G2R9L2	Importin subunit alpha OS=Sus scrofa OX=9823 GN=KPNA4 PE=1 SV=1	1.022	0.99882	26.937	18	6	65	4	509	56.6	5.17	8.43
MYO7B	F1RQH5	Myosin VIIB OS=Sus scrofa OX=9823 GN=MYO7B PE=1 SV=3	0.959	0.957691	26.933	4	6	50	6	2140	244.3	8.78	5.51
	A0A480EWB1	Histone H1.1 OS=Sus scrofa OX=9823 PE=3 SV=1	0.999	0.992028	26.869	29	5	107	2	218	22	10.87	168.26
RPL27	A1XQU5	60S ribosomal protein L27 OS=Sus scrofa OX=9823 GN=RPL27 PE=1 SV=1	1.158	0.565809	26.768	35	4	87	4	136	15.8	10.56	115.96
DLD	A0A480N1D9	Dihydrolipoyl dehydrogenase OS=Sus scrofa OX=9823 GN=DLD PE=1 SV=1	1.032	0.998308	26.746	9	3	32	3	476	50.7	8.37	29.01
CAVIN1	A0A286ZZ97	Caveolae associated protein 1 OS=Sus scrofa OX=9823 GN=CAVIN1 PE=4 SV=1	1.621	0.000210076	26.715	9	3	47	3	458	50.3	6.04	64.92
ARPC3	B5APU8	Actin-related protein 2/3 complex subunit 3 OS=Sus scrofa OX=9823 GN=ARPC3 PE=1 SV=1	0.937	0.895593	26.665	23	4	78	4	178	20.5	8.59	17.6
FBP2	A0A5G2RBY2	FBPase domain-containing protein OS=Sus scrofa OX=9823 GN=FBP2 PE=1 SV=1	0.933	0.878137	26.528	14	3	71	3	308	33.4	7.78	85.43
RPL4	A0A5G2R2A7	60S ribosomal protein L4 OS=Sus scrofa OX=9823 GN=RPL4 PE=1 SV=1	1.191	0.386845	26.479	19	6	84	6	417	47.2	10.8	129.29
DLG1	A0A4X1U409	Uncharacterized protein OS=Sus scrofa OX=9823 GN=DLG1 PE=3 SV=1	1.059	0.980399	26.404	9	6	54	6	927	103.4	5.99	16.76
GMPPB	A0A4X1SQL6	Mannose-1-phosphate guanyltransferase beta OS=Sus scrofa OX=9823 GN=GMPPB PE=4 SV=1	0.991	0.992834	26.399	19	5	71	5	360	39.8	6.52	82.11
TBCC	A0A4X1SFI3	C-CAP/cofactor C-like domain-containing protein OS=Sus scrofa OX=9823 GN=TBCC PE=4 SV=1	1.06	0.980399	26.293	15	4	30	4	347	39	5.31	11.84
	A0A480YR63	UDP-glucose:glycoprotein glucosyltransferase 1 OS=Sus scrofa OX=9823 PE=4 SV=1	1.096	0.962736	26.263	8	6	34	6	1228	140.6	5.62	8.89
ANXA6	A0A5G2QT71	Annexin OS=Sus scrofa OX=9823 GN=ANXA6 PE=1 SV=1	1.036	0.992834	26.19	19	5	42	5	329	36.9	5.91	34.17
PRPF8	A0A4X1U8G2	MPN domain-containing protein OS=Sus scrofa OX=9823 GN=PRPF8 PE=4 SV=1	1.179	0.527083	26.14	5	8	34	8	2335	273.4	8.84	3.52
HNRNPDL	A0A4X1TF22	Uncharacterized protein OS=Sus scrofa OX=9823 GN=HNRNPDL PE=4 SV=1	1.1	0.924758	26.137	16	5	76	3	363	40	9.96	91.7
GPD1	F1SHA2	Glycerol-3-phosphate dehydrogenase [NAD(+)] OS=Sus scrofa OX=9823 GN=GPD1 PE=1 SV=3	0.897	0.709616	26.135	23	5	33	5	300	31.9	6.43	7.05
DNAJB1	A0A4X1V366	J domain-containing protein OS=Sus scrofa OX=9823 GN=DNAJB1 PE=4 SV=1	0.982	0.992028	26.108	19	4	66	4	277	31	6.95	70.06
	A0A480LZI7	Putative hydroxypyruvate isomerase OS=Sus scrofa OX=9823 PE=3 SV=1	0.945	0.924758	25.952	21	4	34	4	275	29.8	5.91	37.98
OTC	O19072	Ornithine carbamoyltransferase, mitochondrial (Fragment) OS=Sus scrofa OX=9823 GN=OTC PE=2 SV=1	0.934	0.883037	25.725	24	5	39	5	328	36.7	6.65	17.89
SNRPA	A0A2C9F345	U1 small nuclear ribonucleoprotein A OS=Sus scrofa OX=9823 GN=SNRPA PE=4 SV=1	0.966	0.974779	25.675	20	4	57	4	281	31.2	9.83	60.41
SYNPO2	A0A4X1V8J5	PDZ domain-containing protein OS=Sus scrofa OX=9823 GN=SYNPO2 PE=4 SV=1	1.319	0.0322088	25.614	7	5	53	5	1261	135.6	8.73	40.79
ANP32E	A0A286ZL69	Uncharacterized protein OS=Sus scrofa OX=9823 GN=ANP32E PE=1 SV=1	1.131	0.743908	25.601	21	5	57	5	251	28.8	4.18	23.17
	A0A480V2R5	26S proteasome non-ATPase regulatory subunit 6 OS=Sus scrofa OX=9823 PE=4 SV=1	1.082	0.941049	25.592	15	6	44	6	389	45.5	5.62	25.98
	C7ECT8	Angiotensin-converting enzyme (Fragment) OS=Sus scrofa domesticus OX=9825 PE=2 SV=1	1.069	0.98023	25.552	12	6	57	6	787	90.4	5.17	23.32
RSU1	A0A4X1U9D1	Uncharacterized protein OS=Sus scrofa OX=9823 GN=RSU1 PE=4 SV=1	1.194	0.410418	25.485	31	6	109	6	277	31.5	8.63	35.54
NIT1	A0A4X1VMM3	Nitrilase 1 OS=Sus scrofa OX=9823 GN=NIT1 PE=4 SV=1	0.887	0.707761	25.409	23	4	61	4	291	31.9	6.83	53.63
RPL23	P62831	60S ribosomal protein L23 OS=Sus scrofa OX=9823 GN=RPL23 PE=1 SV=1	1.133	0.77894	25.353	27	2	72	2	140	14.9	10.51	33.72
FMC1-LUC7L2	A0A5G2RF25	FMC1-LUC7L2 readthrough OS=Sus scrofa OX=9823 GN=FMC1-LUC7L2 PE=1 SV=1	1.115	0.924758	25.341	18	5	55	4	364	43.3	9.94	49.96
RPS24	A0A4X1SJK8	40S ribosomal protein S24 OS=Sus scrofa OX=9823 GN=RPS24 PE=1 SV=1	1.312	0.182852	25.088	29	3	23	3	132	15.3	10.92	9.14
	A0A480VBR5	Oxysterol-binding protein OS=Sus scrofa OX=9823 PE=3 SV=1	1.075	0.972068	25.037	8	5	57	5	809	89.5	7.4	15.9
HSD17B11	A0A5G2QNX0	Hydroxysteroid 17-beta dehydrogenase 11 OS=Sus scrofa OX=9823 GN=HSD17B11 PE=1 SV=1	0.906	0.741583	24.987	25	5	20	5	256	28.4	9.35	3.43
MAT2beta	B7SU41	Methionine adenosyltransferase 2 subunit beta OS=Sus scrofa OX=9823 GN=MAT2beta PE=2 SV=1	1.021	0.999693	24.983	15	3	66	3	334	37.6	7.3	106.67
PALLD	A0A4X1V1J9	Palladin, cytoskeletal associated protein OS=Sus scrofa OX=9823 GN=PALLD PE=4 SV=1	1.375	0.0237672	24.907	3	3	56	3	1296	138.1	6.74	63.57
GALE	A0A4X1VYW6	UDP-glucose 4-epimerase OS=Sus scrofa OX=9823 GN=GALE PE=3 SV=1	0.973	0.971579	24.871	15	3	34	3	310	34.1	7.75	36.21
DNM1L	A0A4X1VR00	Uncharacterized protein OS=Sus scrofa OX=9823 GN=DNM1L PE=3 SV=1	1.106	0.929327	24.844	7	4	56	4	725	80.5	6.71	10.81
CLTA	A0A4X1VQM3	Clathrin light chain OS=Sus scrofa OX=9823 GN=CLTA PE=3 SV=1	1.056	0.980399	24.828	22	4	36	4	211	23.1	4.53	51.26
SUGT1	A0A5G2QN18	SGT1 homolog, MIS12 kinetochore complex assembly cochaperone OS=Sus scrofa OX=9823 GN=SUGT1 PE=1 SV=1	0.987	0.982832	24.81	22	5	64	5	333	37.9	5.83	15.38
EIF3C	A0A480Z819	Eukaryotic translation initiation factor 3 subunit C OS=Sus scrofa OX=9823 GN=EIF3C PE=3 SV=1	1.078	0.937555	24.758	6	5	82	5	901	103.2	6.04	98.85
PPP1R16A	A0A4X1UR72	ANK_REP_REGION domain-containing protein OS=Sus scrofa OX=9823 GN=PPP1R16A PE=4 SV=1	0.913	0.853813	24.755	8	5	31	5	1057	116.6	6.52	3.95
GIMAP4	K9IVM5	GTPase IMAP family member 4 OS=Sus scrofa OX=9823 GN=GIMAP4 PE=1 SV=1	0.989	0.988877	24.707	12	4	62	4	317	36.7	8.37	60.44
HTATIP2	A0A4X1T3H8	HIV-1 Tat interactive protein 2 OS=Sus scrofa OX=9823 GN=HTATIP2 PE=4 SV=1	0.971	0.972068	24.607	14	4	64	4	313	34.1	8.38	82.24
ACADSB	F1SED0	Acyl-CoA dehydrogenase short/branched chain OS=Sus scrofa OX=9823 GN=ACADSB PE=1 SV=4	0.92	0.913701	24.572	18	5	16	5	431	47.2	8.09	4.12
	A0A480H9L5	Protocadherin-1 isoform 1 OS=Sus scrofa OX=9823 PE=4 SV=1	0.968	0.972068	24.525	8	5	46	5	1060	114.8	5.16	24.42
ENOPH1	A0A5G2Q9C2	Enolase-phosphatase E1 OS=Sus scrofa OX=9823 GN=ENOPH1 PE=1 SV=1	0.928	0.869787	24.525	29	5	61	5	247	27.6	5.31	39.05
KRT18	A0A4X1WBK2	IF rod domain-containing protein OS=Sus scrofa OX=9823 GN=KRT18 PE=3 SV=1	1.009	0.998308	24.46	12	5	74	4	423	47.4	5.38	83.42
	A0A481AUZ6	Zyxin OS=Sus scrofa OX=9823 PE=4 SV=1	1.189	0.55042	24.456	15	5	34	5	568	61.1	6.8	21.79
LOC100157017	A0A4X1SD82	Uncharacterized protein OS=Sus scrofa OX=9823 GN=LOC100157017 PE=3 SV=1	0.9	0.712177	24.438	29	6	47	6	328	35.8	6.27	24.46
	A0A481CLJ7	1,2-dihydroxy-3-keto-5-methylthiopentene dioxygenase (Fragment) OS=Sus scrofa OX=9823 PE=3 SV=1	1.104	0.887739	24.419	9	2	59	2	286	32.2	9.51	60.48
MZB1	F1RGG8	Marginal zone B-and B1-cell-specific protein OS=Sus scrofa OX=9823 GN=MZB1 PE=1 SV=2	0.88	0.613112	24.411	29	4	34	4	197	21.6	5.94	8.55
PCOLCE	A0A4X1UEE0	Uncharacterized protein OS=Sus scrofa OX=9823 GN=PCOLCE PE=4 SV=1	1.343	0.0435808	24.393	10	3	32	3	470	50	7.09	33.37
AKR1B1	P80276	Aldo-keto reductase family 1 member B1 OS=Sus scrofa OX=9823 GN=AKR1B1 PE=1 SV=2	1.032	0.992028	24.37	23	6	58	4	316	35.8	6.14	86.23
ARPC4	A0A5K1VDV6	Actin related protein 2/3 complex subunit 4 OS=Sus scrofa OX=9823 GN=ARPC4 PE=1 SV=1	1.007	0.999693	24.351	34	6	99	6	207	24.1	9.03	132.47
ECHDC1	A0A4X1UF11	Uncharacterized protein OS=Sus scrofa OX=9823 GN=ECHDC1 PE=3 SV=1	1.188	0.565809	24.32	22	4	42	4	300	32.9	7.39	36.55
LOC100156879	A0A4X1T0P2	Uncharacterized protein OS=Sus scrofa OX=9823 GN=LOC100156879 PE=4 SV=1	1.186	0.725485	24.29	13	3	15	3	534	58.6	5.88	2.88
	A0A480Y328	Protein transport protein Sec24A isoform 1 OS=Sus scrofa OX=9823 PE=4 SV=1	0.948	0.937555	24.189	3	3	38	3	1144	125	7.94	54.78
LGALS3BP	A0A5G2RLP2	Galectin 3 binding protein OS=Sus scrofa OX=9823 GN=LGALS3BP PE=4 SV=1	1.043	0.992028	24.118	7	3	49	3	551	60.9	5.11	42.46
ARFIP1	A0A4X1SPZ7	AH domain-containing protein OS=Sus scrofa OX=9823 GN=ARFIP1 PE=4 SV=1	1.007	0.999693	24.116	23	6	51	6	370	41.5	5.99	64.93
	A0A480KE17	Eukaryotic translation initiation factor 2 subunit 2 isoform 1 OS=Sus scrofa OX=9823 PE=4 SV=1	1.171	0.605581	24.086	10	3	61	3	366	42.1	5.67	117.25
SERPINF2	A0A4X1U6E7	SERPIN domain-containing protein OS=Sus scrofa OX=9823 GN=SERPINF2 PE=3 SV=1	0.831	0.209384	24.073	14	4	66	4	550	61.1	6.25	34.97
VPS29	A0A5G2QIE0	Vacuolar protein sorting-associated protein 29 OS=Sus scrofa OX=9823 GN=VPS29 PE=1 SV=1	1.003	0.998555	24.029	24	4	74	4	182	20.5	6.79	69.82
EIF2S1	A0A4X1U4D4	Eukaryotic translation initiation factor 2 subunit 1 OS=Sus scrofa OX=9823 GN=EIF2S1 PE=4 SV=1	1.14	0.707072	23.959	16	5	88	5	315	36.1	5.08	98.56
EIF3D	A0A5G2R9Q2	Eukaryotic translation initiation factor 3 subunit D OS=Sus scrofa OX=9823 GN=EIF3D PE=1 SV=1	1.063	0.972068	23.932	12	5	38	5	548	63.5	9.44	63.05
	A0A4X1TD05	Cystatin-B OS=Sus scrofa OX=9823 PE=3 SV=1	1.067	0.950657	23.851	19	2	58	2	170	18.8	8.25	145.81
MRI1	F1SD78	Methylthioribose-1-phosphate isomerase OS=Sus scrofa OX=9823 GN=MRI1 PE=1 SV=2	1.035	0.998308	23.835	13	3	49	3	397	41.9	6.8	51.13
	A0A480MSM1	Serine/threonine-protein kinase OSR1 OS=Sus scrofa OX=9823 PE=4 SV=1	0.978	0.980399	23.786	6	2	43	2	534	59	6.8	13.73
	F1SGS6	Caprin-1 isoform 1 OS=Sus scrofa OX=9823 PE=4 SV=1	0.988	0.992057	23.779	6	3	45	3	709	78.2	5.25	15.32
GNAI2	A0A4X1SMB1	Uncharacterized protein OS=Sus scrofa OX=9823 GN=GNAI2 PE=4 SV=1	1.217	0.624608	23.762	17	5	47	2	355	40.4	5.54	17.37
MCM6	A0A4X1SY56	DNA helicase OS=Sus scrofa OX=9823 GN=MCM6 PE=3 SV=1	0.996	0.988877	23.668	10	6	36	6	824	93.3	5.39	3.55
PFDN5	A0A4X1WBA6	Uncharacterized protein OS=Sus scrofa OX=9823 GN=PFDN5 PE=3 SV=1	0.949	0.94592	23.568	31	3	42	3	154	17.3	6.33	24.6
SRSF6	Q06AA0	SFRS6 OS=Sus scrofa OX=9823 GN=SRSF6 PE=1 SV=1	1.147	0.699052	23.534	17	6	34	6	345	39.7	11.53	31.31
NPM3	A0A4X1TVC5	Nucleoplasmin domain-containing protein OS=Sus scrofa OX=9823 GN=NPM3 PE=4 SV=1	1.134	0.712679	23.52	30	3	38	3	176	19.1	4.82	45.68
RPS23	F2Z512	40S ribosomal protein S23 OS=Sus scrofa OX=9823 GN=RPS23 PE=3 SV=1	1.2	0.353691	23.407	34	3	71	3	143	15.8	10.49	89.28
PSMC4	A0A4X1SRU3	AAA domain-containing protein OS=Sus scrofa OX=9823 GN=PSMC4 PE=3 SV=1	1.035	0.992028	23.383	12	4	61	4	418	47.3	5.21	4.21
STX12	I3LHT9	t-SNARE coiled-coil homology domain-containing protein OS=Sus scrofa OX=9823 GN=STX12 PE=1 SV=2	1.096	0.928398	23.378	13	3	47	3	369	41.4	9.22	31.67
C4BPA	A0A4X1UKC9	Uncharacterized protein OS=Sus scrofa OX=9823 GN=C4BPA PE=4 SV=1	1.138	0.887491	23.294	8	4	26	2	613	68.9	7.01	16.69
	A0A480TV02	Fe-S cluster assembly protein DRE2 OS=Sus scrofa OX=9823 PE=3 SV=1	0.808	0.104418	23.294	18	4	39	4	310	33	6.18	67.47
IRF3	A9YTX9	Interferon regulatory factor 3 OS=Sus scrofa OX=9823 GN=IRF3 PE=2 SV=1	0.98	0.98023	23.264	15	3	22	3	419	46.6	5.19	34.65
RPS21	P63221	40S ribosomal protein S21 OS=Sus scrofa OX=9823 GN=RPS21 PE=1 SV=1	0.99	0.992028	23.247	58	4	103	4	83	9.1	8.5	174.27
COPS4	A0A5S6HA01	COP9 signalosome complex subunit 4 OS=Sus scrofa OX=9823 GN=COPS4 PE=1 SV=1	1.049	0.992834	23.229	19	5	55	5	388	44.2	6.2	55.89
TPPP3	A0A4X1UK58	Uncharacterized protein OS=Sus scrofa OX=9823 GN=TPPP3 PE=4 SV=1	1.187	0.468554	23.172	23	3	39	3	173	18.6	8.48	64.19
LOC100523310	F1S4E0	GB1/RHD3-type G domain-containing protein OS=Sus scrofa OX=9823 GN=LOC100523310 PE=1 SV=5	0.972	0.98023	23.16	7	5	65	5	865	98.5	5.49	89.1
DPP4	A0A5G2QXK4	Dipeptidyl peptidase 4 OS=Sus scrofa OX=9823 GN=DPP4 PE=3 SV=1	1.085	0.950657	23.074	6	5	47	5	791	90	6.34	58.68
	A0A480SC31	26S proteasome regulatory subunit 8 isoform 1 OS=Sus scrofa OX=9823 PE=3 SV=1	1.02	0.999693	23.059	12	4	63	3	424	47.5	8.76	45.86
TRIM25	A0A4X1SHM4	Tripartite motif containing 25 OS=Sus scrofa OX=9823 GN=TRIM25 PE=4 SV=1	1.011	0.998308	23.03	11	5	65	5	642	71.9	8.22	7.76
TIMM13	A0A4X1VSY2	zf-Tim10_DDP domain-containing protein OS=Sus scrofa OX=9823 GN=TIMM13 PE=3 SV=1	1.021	0.994146	23.016	42	3	48	3	95	10.5	8.18	91.71
PDXDC1	A0A287AIR3	Pyridoxal dependent decarboxylase domain containing 1 OS=Sus scrofa OX=9823 GN=PDXDC1 PE=4 SV=2	0.981	0.992028	22.999	6	3	10	3	791	86.8	5.47	17.89
ADK	A0A287AR68	Adenosine kinase OS=Sus scrofa OX=9823 GN=ADK PE=1 SV=1	0.986	0.988877	22.963	30	6	80	6	305	34	6.55	65.39
EHD4	I3LDA5	EH domain containing 4 OS=Sus scrofa OX=9823 GN=EHD4 PE=1 SV=2	1.143	0.856613	22.959	11	4	38	4	541	61.2	6.76	17.69
PRDX3	F1S418	Thioredoxin domain-containing protein OS=Sus scrofa OX=9823 GN=PRDX3 PE=1 SV=1	1.004	0.999693	22.946	16	4	103	4	261	28.5	7.62	119.43
ITPA	A0A480URB5	Inosine triphosphate pyrophosphatase OS=Sus scrofa OX=9823 GN=ITPA PE=3 SV=1	1.071	0.980399	22.907	23	3	50	3	209	23	5.47	17.56
TSTD1	A0A5G2QBU0	Thiosulfate sulfurtransferase like domain containing 1 OS=Sus scrofa OX=9823 GN=TSTD1 PE=1 SV=1	0.996	0.992834	22.892	25	2	52	2	109	11.8	4.97	121.78
PFDN2	A0A4X1VSI5	Uncharacterized protein OS=Sus scrofa OX=9823 GN=PFDN2 PE=4 SV=1	1.052	0.98023	22.886	23	3	53	3	154	16.7	6.58	96.97
	A0A287ALJ6	Ig-like domain-containing protein OS=Sus scrofa OX=9823 PE=4 SV=1	1.04	0.992028	22.811	35	4	40	2	156	17.1	7.24	19.49
SNX1	A0A5G2QNB2	PX domain-containing protein OS=Sus scrofa OX=9823 GN=SNX1 PE=1 SV=1	1.023	0.999005	22.733	11	4	45	3	469	54.1	5.77	58.81
HPRT1	A0A4X1W4F2	Hypoxanthine phosphoribosyltransferase OS=Sus scrofa OX=9823 GN=HPRT1 PE=3 SV=1	1.017	0.998308	22.721	18	3	50	3	222	25.1	6.79	97.64
CYFIP1	A0A4X1TKY8	Cytoplasmic FMR1-interacting protein OS=Sus scrofa OX=9823 GN=CYFIP1 PE=3 SV=1	1.087	0.962736	22.702	5	5	27	5	1251	144.8	6.95	13.28
CHGA	P04404	Chromogranin-A (Fragment) OS=Sus scrofa OX=9823 GN=CHGA PE=1 SV=2	0.858	0.543769	22.699	11	3	23	3	446	49.3	4.63	20.84
PLAA	A0A4X1WCH1	Uncharacterized protein OS=Sus scrofa OX=9823 GN=PLAA PE=4 SV=1	1.013	0.996768	22.621	4	3	27	3	1044	114.3	5.1	44.48
PTGES3	A0A5G2QTM2	Prostaglandin E synthase 3 OS=Sus scrofa OX=9823 GN=PTGES3 PE=1 SV=1	0.951	0.962736	22.61	27	3	40	3	139	16.5	4.81	88.66
STXBP2	A0A5G2RBJ2	Syntaxin-binding protein 2 OS=Sus scrofa OX=9823 GN=STXBP2 PE=1 SV=1	1.033	0.999693	22.463	14	5	8	5	549	61.6	6.7	6.57
EFTUD2	A0A287A5P3	Elongation factor Tu GTP binding domain containing 2 OS=Sus scrofa OX=9823 GN=EFTUD2 PE=1 SV=2	1.155	0.770123	22.298	7	5	64	4	937	105.4	5.22	71.3
SH3BGRL	A0A287A2S6	Uncharacterized protein OS=Sus scrofa OX=9823 GN=SH3BGRL PE=1 SV=2	1.036	0.992834	22.296	17	4	47	4	218	24.5	8.18	27.95
CRK	A0A4X1U100	CRK proto-oncogene, adaptor protein OS=Sus scrofa OX=9823 GN=CRK PE=4 SV=1	1.091	0.962736	22.269	13	3	54	3	385	42.3	8.66	54.7
IRGQ	A0A4X1W4P4	IRG-type G domain-containing protein OS=Sus scrofa OX=9823 GN=IRGQ PE=4 SV=1	1.013	0.998308	22.259	13	5	62	5	618	62.9	4.83	22.35
ATP6V1F	A0A4X1VZ98	V-type proton ATPase subunit F OS=Sus scrofa OX=9823 GN=ATP6V1F PE=3 SV=1	1.003	0.992057	22.235	40	3	34	3	118	13.2	5.3	8.56
RBM39	A0A287AXU6	RNA binding motif protein 39 OS=Sus scrofa OX=9823 GN=RBM39 PE=1 SV=2	0.865	0.521785	22.222	8	3	36	3	508	56.7	10.43	54.53
	A0A480Y2N4	Regulator of chromosome condensation isoform X2 OS=Sus scrofa OX=9823 PE=4 SV=1	1.049	0.992028	22.194	12	3	55	3	421	45.1	7.75	50.33
RCN2	A0A4X1TWE4	Uncharacterized protein OS=Sus scrofa OX=9823 GN=RCN2 PE=4 SV=1	1.033	0.994146	22.194	23	4	19	4	317	36.7	4.36	3.7
ACOT7	A0A4X1W2X5	Uncharacterized protein OS=Sus scrofa OX=9823 GN=ACOT7 PE=4 SV=1	1.187	0.650738	22.069	9	2	27	2	350	38.7	8.4	28
GMPR2	A0A287A4Y2	GMP reductase OS=Sus scrofa OX=9823 GN=GMPR2 PE=1 SV=1	0.978	0.980399	22.063	14	3	39	3	352	38.3	7.24	10.42
	A0A480HRR5	Elongation factor Tu OS=Sus scrofa OX=9823 PE=4 SV=1	1.038	0.992028	22.047	10	4	19	4	566	61.3	8.32	7.56
SNX6	A0A286ZZQ0	Sorting nexin-6 isoform X1 OS=Sus scrofa OX=9823 GN=SNX6 PE=1 SV=1	0.972	0.971955	22.016	12	3	37	3	294	33.8	8.57	9.05
DYNLRB1	A0A4X1T336	Dynein light chain roadblock OS=Sus scrofa OX=9823 GN=DYNLRB1 PE=3 SV=1	1.022	0.999693	21.993	40	4	61	2	96	11	7.25	111.75
SMTN	A0A5G2QI59	Calponin-homology (CH) domain-containing protein OS=Sus scrofa OX=9823 GN=SMTN PE=1 SV=1	1.377	0.0436583	21.986	5	3	39	3	910	98.7	9.03	47.57
ACOT4	A0A286ZVQ0	Acyl-CoA thioesterase 4 OS=Sus scrofa OX=9823 GN=ACOT4 PE=1 SV=2	1.039	0.992057	21.97	17	5	37	5	420	45.7	7.21	21.87
BUB3	A0A4X1SFI9	WD_REPEATS_REGION domain-containing protein OS=Sus scrofa OX=9823 GN=BUB3 PE=4 SV=1	0.971	0.972068	21.966	15	4	82	4	328	37.1	6.84	45.83
SEC14L2	A0A286ZRQ5	SEC14-like protein 2 isoform 1 OS=Sus scrofa OX=9823 GN=SEC14L2 PE=1 SV=1	0.817	0.217312	21.94	17	4	34	4	403	46	7.59	14.99
PON1	I3L5K0	Paraoxonase 1 OS=Sus scrofa OX=9823 GN=PON1 PE=4 SV=3	0.966	0.980399	21.933	19	5	83	5	353	39.5	5.25	5.4
RIDA	A0A286ZNH3	2-iminobutanoate/2-iminopropanoate deaminase OS=Sus scrofa OX=9823 GN=RIDA PE=1 SV=1	0.964	0.967437	21.923	36	4	30	4	137	14.4	6.65	9.99
MAP2K2	A0A5G2QEB7	Protein kinase domain-containing protein OS=Sus scrofa OX=9823 GN=MAP2K2 PE=1 SV=1	1.059	0.985891	21.756	12	4	73	2	370	41.2	7.14	111
SBDS	A0A4X1SWU2	Uncharacterized protein OS=Sus scrofa OX=9823 GN=SBDS PE=4 SV=1	1.071	0.972068	21.752	30	5	45	5	250	28.7	8.62	33.23
RAC1	A0A4X1TUT7	Uncharacterized protein OS=Sus scrofa OX=9823 GN=RAC1 PE=4 SV=1	0.919	0.856336	21.663	27	5	56	2	219	24.2	7.69	86.68
ERH	A0A4X1TZH0	Enhancer of rudimentary homolog OS=Sus scrofa OX=9823 GN=ERH PE=4 SV=1	0.988	0.992753	21.609	26	4	51	4	176	20.2	6.2	96.25
LOC110255927	A0A4X1U9S3	Uncharacterized protein OS=Sus scrofa OX=9823 GN=LOC110255927 PE=3 SV=1	1.171	0.645633	21.579	17	4	37	4	294	31	10.15	23.19
ETF1	A0A4X1V4W0	eRF1_1 domain-containing protein OS=Sus scrofa OX=9823 GN=ETF1 PE=4 SV=1	1.073	0.971579	21.558	14	4	68	4	422	47.3	5.68	56.5
SNX2	A0A4X1U8E4	PX domain-containing protein OS=Sus scrofa OX=9823 GN=SNX2 PE=4 SV=1	0.968	0.971579	21.541	9	4	62	3	525	59.1	5.05	98.02
PYCR3	A0A287A3W3	Pyrroline-5-carboxylate reductase OS=Sus scrofa OX=9823 GN=PYCR3 PE=1 SV=1	0.956	0.953883	21.537	13	2	35	2	277	28.9	7.94	43.85
EIF3J	A0A4X1VEZ3	Eukaryotic translation initiation factor 3 subunit J OS=Sus scrofa OX=9823 GN=EIF3J PE=3 SV=1	1.046	0.980399	21.482	13	4	66	4	248	27.7	5.1	105.96
PFDN6	F1RZT2	Prefoldin subunit 6 OS=Sus scrofa OX=9823 GN=PFDN6 PE=4 SV=1	1.015	0.999005	21.474	26	3	53	3	129	14.6	8.88	89.38
CORO2A	F1SSG3	Coronin OS=Sus scrofa OX=9823 GN=CORO2A PE=3 SV=2	0.893	0.69361	21.445	11	5	60	5	483	54.5	7.85	34.29
HSD17B10	K7GP28	Hydroxysteroid 17-beta dehydrogenase 10 OS=Sus scrofa OX=9823 GN=HSD17B10 PE=1 SV=1	1.284	0.296616	21.422	21	3	25	3	293	30.8	9.72	16.1
EIF2A	A0A4X1SWP9	Eukaryotic translation initiation factor 2A OS=Sus scrofa OX=9823 GN=EIF2A PE=3 SV=1	1.149	0.719123	21.313	14	6	45	6	585	65.1	8.84	15.7
LGALS9	A0A4X1TQ72	Galectin OS=Sus scrofa OX=9823 GN=LGALS9 PE=4 SV=1	0.922	0.841189	21.304	10	3	29	3	380	41.6	9.63	23.23
NUTF2	A0A4X1UHL0	NTF2 domain-containing protein OS=Sus scrofa OX=9823 GN=NUTF2 PE=4 SV=1	0.714	0.00206059	21.207	39	3	30	3	127	14.5	5.38	49.47
XPO5	F1RRJ4	Exportin 5 OS=Sus scrofa OX=9823 GN=XPO5 PE=1 SV=3	0.992	0.988877	21.197	4	3	21	3	1167	132	5.64	3.74
	A0A480NGR0	Galactokinase OS=Sus scrofa OX=9823 PE=4 SV=1	1.2	0.614395	21.152	23	2	36	2	161	17.2	4.94	46.19
EIF3G	F1S3I3	Eukaryotic translation initiation factor 3 subunit G OS=Sus scrofa OX=9823 GN=EIF3G PE=1 SV=4	1.046	0.992028	21.043	20	4	54	4	331	36.8	6.43	73.46
PSMD3	A0A4X1UF06	PCI domain-containing protein OS=Sus scrofa OX=9823 GN=PSMD3 PE=4 SV=1	1.065	0.971955	20.963	9	4	55	4	537	60.9	9.41	36.52
RALY	A0A287AKP9	RALY heterogeneous nuclear ribonucleoprotein OS=Sus scrofa OX=9823 GN=RALY PE=1 SV=1	1.081	0.928398	20.895	11	4	64	4	365	37.9	9.28	99.82
PPM1G	A0A5G2Q6Y0	Protein phosphatase, Mg2+/Mn2+ dependent 1G OS=Sus scrofa OX=9823 GN=PPM1G PE=1 SV=1	1.001	0.992057	20.827	10	4	48	4	492	52.4	4.39	43.35
ANXA5	A0A4X1VBD0	Annexin OS=Sus scrofa OX=9823 GN=ANXA5 PE=3 SV=1	1.301	0.120264	20.822	18	4	31	4	321	36.1	5.05	19.72
ACTR1B	A0A4X1VYE1	Actin related protein 1B OS=Sus scrofa OX=9823 GN=ACTR1B PE=3 SV=1	1.1	0.962736	20.793	16	4	51	2	376	42.3	6.34	39.03
SAE1	A0A4X1W187	ThiF domain-containing protein OS=Sus scrofa OX=9823 GN=SAE1 PE=4 SV=1	0.993	0.990681	20.778	24	5	69	5	346	38.3	5.36	38.54
USP15	A0A4X1W4U5	Ubiquitin carboxyl-terminal hydrolase OS=Sus scrofa OX=9823 GN=USP15 PE=3 SV=1	1.01	0.998308	20.699	7	6	38	6	981	112.4	5.22	9.34
DNAJA1	A0A4X1UQT0	Uncharacterized protein OS=Sus scrofa OX=9823 GN=DNAJA1 PE=3 SV=1	0.913	0.834074	20.655	19	4	47	4	397	44.8	7.08	5.7
MIF	P80928	Macrophage migration inhibitory factor OS=Sus scrofa OX=9823 GN=MIF PE=1 SV=3	1.005	0.999693	20.649	18	2	167	2	115	12.4	7.88	312.63
ACAT1	A0A4X1UYL8	Uncharacterized protein OS=Sus scrofa OX=9823 GN=ACAT1 PE=3 SV=1	0.963	0.960974	20.645	17	4	47	4	409	43.4	7.96	23.47
AHCYL1	A0A5G2QQD1	Adenosylhomocysteinase like 1 OS=Sus scrofa OX=9823 GN=AHCYL1 PE=1 SV=1	0.962	0.962736	20.644	12	5	45	4	529	58.8	6.89	76.52
NAP1L1	A0A4X1W188	Uncharacterized protein OS=Sus scrofa OX=9823 GN=NAP1L1 PE=3 SV=1	1.257	0.290146	20.627	10	2	19	2	340	39.6	4.73	29.99
SERPINB9	A0A287BN92	SERPIN domain-containing protein OS=Sus scrofa OX=9823 GN=SERPINB9 PE=1 SV=1	0.945	0.928522	20.59	9	3	30	3	495	55.1	6.37	23.56
ACSL5	A0A4X1TBY0	AMP-binding domain-containing protein OS=Sus scrofa OX=9823 GN=ACSL5 PE=4 SV=1	0.969	0.971579	20.55	7	4	38	4	683	76.6	6.43	20.11
AARSD1	A0A287BF30	Alanyl-tRNA editing protein Aarsd1 OS=Sus scrofa OX=9823 GN=AARSD1 PE=4 SV=1	1.025	0.999693	20.54	19	4	37	4	412	45.2	6.42	13.88
FERMT3	A0A287BS42	Fermitin family member 3 OS=Sus scrofa OX=9823 GN=FERMT3 PE=1 SV=1	1.151	0.605581	20.518	9	4	59	4	667	76	6.7	17.41
ABCB1	A0A0E3MY68	Multi-drug resistance protein 1 transcript variant 2 OS=Sus scrofa OX=9823 GN=ABCB1 PE=2 SV=1	1.075	0.972068	20.483	5	5	48	5	1286	141.9	8.9	19.18
BCL2L13	A0A4X1UDY0	BCL2 like 13 OS=Sus scrofa OX=9823 GN=BCL2L13 PE=4 SV=1	1.035	0.995306	20.47	15	4	29	4	464	49.5	4.48	23.62
PDLIM3	A0A4X1VY45	PDZ and LIM domain protein 3 OS=Sus scrofa OX=9823 GN=PDLIM3 PE=4 SV=1	1.407	0.0142507	20.41	13	3	34	3	277	30.5	8.12	51.64
	A0A480ISP4	26S protease regulatory subunit 4 OS=Sus scrofa OX=9823 PE=3 SV=1	1.001	0.998408	20.399	21	6	22	5	367	41.1	5.01	9.45
CBX1	F1RWH1	Chromobox 1 OS=Sus scrofa OX=9823 GN=CBX1 PE=1 SV=2	1.093	0.962736	20.375	24	2	35	2	185	21.4	4.93	53.21
SEPTIN9	A0A5G2QMI6	Septin 9 OS=Sus scrofa OX=9823 GN=SEPTIN9 PE=1 SV=1	1.097	0.909926	20.352	10	4	47	4	554	61.9	8.85	75.45
H2AFV	A0A5G2R318	Histone H2A OS=Sus scrofa OX=9823 GN=H2AFV PE=3 SV=1	1.072	0.950657	20.318	31	4	139	2	128	13.5	10.58	201.19
RAD23B	A0A4X1VCP8	Uncharacterized protein OS=Sus scrofa OX=9823 GN=RAD23B PE=4 SV=1	1.081	0.924758	20.281	19	6	67	5	408	43.1	4.84	48.58
LSM3	F2Z5S4	U6 snRNA-associated Sm-like protein LSm3 OS=Sus scrofa OX=9823 GN=LSM3 PE=1 SV=1	1.043	0.980399	20.28	33	2	48	2	102	11.8	4.7	26.67
	A0A480JQP2	Peroxisomal bifunctional enzyme isoform 1 OS=Sus scrofa OX=9823 PE=3 SV=1	0.984	0.987973	20.28	7	3	31	3	723	79.6	8.75	7.22
RAB5C	A0A287BN36	Uncharacterized protein OS=Sus scrofa OX=9823 GN=RAB5C PE=1 SV=1	0.92	0.840891	20.276	14	2	40	2	216	23.5	8.41	9.77
CD14	A0MWC5	Monocyte differentiation antigen CD14 OS=Sus scrofa OX=9823 GN=CD14 PE=2 SV=1	0.946	0.929327	20.241	10	3	40	3	373	39.8	6.16	10.19
PAICS	A0A5G2R2Q4	AIRC domain-containing protein OS=Sus scrofa OX=9823 GN=PAICS PE=1 SV=1	1.186	0.583476	20.239	12	4	35	4	423	47	7.72	39.47
DAO	A0A4X1SRS8	D-amino-acid oxidase OS=Sus scrofa OX=9823 GN=DAO PE=4 SV=1	0.832	0.284389	20.226	10	4	47	4	359	40.6	7.27	36.76
DHX15	A0A287BBY5	Uncharacterized protein OS=Sus scrofa OX=9823 GN=DHX15 PE=1 SV=1	0.985	0.980399	20.224	6	4	53	4	766	87.8	7.24	60.26
HADH	A0A4X1UT70	Hydroxyacyl-coenzyme A dehydrogenase, mitochondrial OS=Sus scrofa OX=9823 GN=HADH PE=4 SV=1	1.114	0.820545	20.212	15	3	52	3	340	37.4	9.47	34.71
GMPR	A0A480PNH9	GMP reductase OS=Sus scrofa OX=9823 GN=GMPR PE=3 SV=1	1.017	0.998308	20.196	13	3	45	3	350	37.7	7.3	24.52
RPL15	A0A287A452	Ribosomal protein L15 OS=Sus scrofa OX=9823 GN=RPL15 PE=1 SV=1	1.095	0.903209	20.194	21	3	29	3	187	21.9	10.92	38.93
C5	F1SME1	Complement C5a anaphylatoxin OS=Sus scrofa OX=9823 GN=C5 PE=1 SV=3	1.014	0.998308	20.136	4	4	44	4	1620	182	6.79	1.7
	A0A480VUU9	5'(3')-deoxyribonucleotidase, cytosolic type isoform 1 OS=Sus scrofa OX=9823 PE=4 SV=1	1.013	0.998308	20.118	17	3	57	3	224	25.8	6.07	37.62
	A0A480L9C2	Peroxisomal biogenesis factor 19 isoform a OS=Sus scrofa OX=9823 PE=4 SV=1	1.075	0.98023	20.088	22	4	60	4	288	31.7	4.42	12.09
THBS4	F1RF28	Thrombospondin 4 OS=Sus scrofa OX=9823 GN=THBS4 PE=1 SV=4	1.118	0.887739	20.074	5	3	21	3	940	103.5	4.67	10.22
	A0A480UKG6	Vacuolar proton pump subunit B OS=Sus scrofa OX=9823 PE=3 SV=1	1.054	0.980399	19.966	13	4	29	4	511	56.6	5.81	37.56
	A0A4X1W905	Uncharacterized protein OS=Sus scrofa OX=9823 PE=4 SV=1	0.992	0.990236	19.922	5	3	41	3	1028	111.8	4.82	33.03
	A0A4X1VET6	Uncharacterized protein OS=Sus scrofa OX=9823 PE=4 SV=1	0.94	0.923216	19.888	11	2	44	2	352	37.8	8.91	66.02
NAALADL1	A0A4X1V526	N-acetylated alpha-linked acidic dipeptidase like 1 OS=Sus scrofa OX=9823 GN=NAALADL1 PE=4 SV=1	1.009	0.994146	19.821	12	5	15	5	701	76	5.1	8.63
IAH1	A0A287BPE6	Isoamyl acetate hydrolyzing esterase 1 (putative) OS=Sus scrofa OX=9823 GN=IAH1 PE=1 SV=1	1.16	0.712679	19.808	14	3	27	3	249	27.2	6.34	16.09
RPL32	A0A4X1UDF8	60S ribosomal protein L32 OS=Sus scrofa OX=9823 GN=RPL32 PE=4 SV=1	1.1	0.887739	19.772	16	2	35	2	149	17.5	11.05	23.85
SSB	A0A4X1VM94	Uncharacterized protein OS=Sus scrofa OX=9823 GN=SSB PE=4 SV=1	1.133	0.758426	19.755	15	6	90	6	401	47.2	9.95	17.62
PROC	A0A4X1SMT6	Vitamin K-dependent protein C OS=Sus scrofa OX=9823 GN=PROC PE=3 SV=1	1.024	0.999693	19.742	13	4	31	4	459	52	6.67	19.35
WDR77	A0A4X1T9C5	WD repeat domain 77 OS=Sus scrofa OX=9823 GN=WDR77 PE=4 SV=1	1.047	0.990681	19.733	16	3	57	3	341	37	6.07	24.92
SLC5A1	A0A4X1V4S5	Sodium/glucose cotransporter 1 OS=Sus scrofa OX=9823 GN=SLC5A1 PE=3 SV=1	1.047	0.992057	19.666	7	3	33	3	690	76.2	7.96	1.65
PML	F1SID1	Promyelocytic leukemia OS=Sus scrofa OX=9823 GN=PML PE=1 SV=3	1.009	0.992834	19.651	5	3	39	3	827	92	6.28	31.19
RPS20	A1XQU9	40S ribosomal protein S20 OS=Sus scrofa OX=9823 GN=RPS20 PE=1 SV=1	1.151	0.605581	19.614	25	3	45	3	119	13.3	9.94	110.8
LOC100524873	F1S3W0	Cytochrome b-c1 complex subunit 6 OS=Sus scrofa OX=9823 GN=LOC100524873 PE=1 SV=1	1.208	0.524162	19.578	38	2	32	2	91	10.7	4.54	39.81
	A0A4X1US04	Protein phosphatase 1 regulatory subunit OS=Sus scrofa OX=9823 PE=4 SV=1	1.212	0.41297	19.577	7	4	27	4	1029	115	5.38	1.66
DNAJA2	F1RP05	DnaJ heat shock protein family (Hsp40) member A2 OS=Sus scrofa OX=9823 GN=DNAJA2 PE=1 SV=1	0.998	0.992057	19.55	14	4	47	4	412	45.7	6.48	67.49
DCUN1D1	A0A4X1UYX7	DCN1-like protein OS=Sus scrofa OX=9823 GN=DCUN1D1 PE=4 SV=1	0.988	0.980399	19.542	14	3	38	3	259	30.1	5.34	11.85
	A0A4X1TPK8	Ig-like domain-containing protein OS=Sus scrofa OX=9823 PE=4 SV=1	1.023	0.999693	19.537	39	3	43	2	120	12.4	4.82	9.21
CLINT1	A0A287BKR6	Clathrin interactor 1 OS=Sus scrofa OX=9823 GN=CLINT1 PE=1 SV=1	0.872	0.558858	19.524	8	4	23	4	625	68.3	6.42	5.65
SEPTIN6	A0A4X1W7J7	Septin-type G domain-containing protein OS=Sus scrofa OX=9823 GN=SEPTIN6 PE=3 SV=1	1.17	0.730069	19.516	17	5	32	2	451	51.4	6.55	14.89
	A0A4X1VMV1	G protein subunit alpha 11 OS=Sus scrofa OX=9823 PE=4 SV=1	1.159	0.69002	19.477	15	4	44	4	356	41.7	6.23	41.8
CLU	A0A5S8KLN1	Clusterin OS=Sus scrofa OX=9823 GN=CLU PE=4 SV=1	1.012	0.998308	19.462	11	4	67	4	447	51.9	5.77	99.2
SPINK4	P37109	Serine protease inhibitor Kazal-type 4 OS=Sus scrofa OX=9823 GN=SPINK4 PE=1 SV=1	1.296	0.0456752	19.46	29	2	56	2	86	9.6	4.81	71.09
UGT1A6	A0A4X1TBM1	UDP-glucuronosyltransferase OS=Sus scrofa OX=9823 GN=UGT1A6 PE=3 SV=1	1.01	0.998308	19.444	10	4	60	4	503	56.9	8.85	86.72
DHRS1	F1SGQ0	Dehydrogenase/reductase 1 OS=Sus scrofa OX=9823 GN=DHRS1 PE=1 SV=1	1.004	0.998308	19.428	16	3	80	3	313	34.1	7.85	61.21
XIAP	A0A287A6L6	X-linked inhibitor of apoptosis OS=Sus scrofa OX=9823 GN=XIAP PE=1 SV=1	0.905	0.759338	19.425	8	3	25	3	514	58.5	6.58	3.87
OGN	A0A0H5ANC0	Osteoglycin OS=Sus scrofa OX=9823 GN=OGN PE=1 SV=1	1.289	0.0496725	19.402	17	5	93	5	298	34	6.09	86.72
SRSF11	A0A4X1UC60	RRM domain-containing protein OS=Sus scrofa OX=9823 GN=SRSF11 PE=4 SV=1	1.044	0.992057	19.331	12	4	37	4	483	53.5	10.55	52.04
BAIAP2L1	A0A4X1TWK8	BAI1 associated protein 2 like 1 OS=Sus scrofa OX=9823 GN=BAIAP2L1 PE=4 SV=1	1.016	0.999693	19.321	13	3	28	3	508	56.2	8.21	1.71
DRG1	A0A5G2R9F2	Developmentally regulated GTP binding protein 1 OS=Sus scrofa OX=9823 GN=DRG1 PE=1 SV=1	0.971	0.967437	19.292	14	3	31	3	345	38	8.63	9.23
RPS28	A0A4X1VMT5	40S ribosomal protein S28 OS=Sus scrofa OX=9823 GN=RPS28 PE=3 SV=1	1.098	0.877831	19.281	19	3	68	3	135	15.1	10.9	66.17
PDLIM7	A0A4X1SEG0	Uncharacterized protein OS=Sus scrofa OX=9823 GN=PDLIM7 PE=4 SV=1	1.055	0.992028	19.273	10	3	32	3	533	57.3	8.24	17.57
RHOA	A0A4X1ST20	Uncharacterized protein OS=Sus scrofa OX=9823 GN=RHOA PE=4 SV=1	0.962	0.972068	19.235	25	3	47	3	193	21.8	6.1	55.23
XPO7	I3LJC4	Exportin 7 OS=Sus scrofa OX=9823 GN=XPO7 PE=1 SV=2	0.932	0.924758	19.143	4	2	21	2	1096	124.8	6.27	2.61
CD44	A0A4X1SR11	CD44 molecule (Indian blood group) OS=Sus scrofa OX=9823 GN=CD44 PE=4 SV=1	1.075	0.971579	19.137	6	2	31	2	450	48.7	5.21	84.83
	A0A480ILX3	Alpha-amylase OS=Sus scrofa OX=9823 PE=3 SV=1	0.929	0.875387	19.06	5	2	31	2	511	57.1	6.96	6.34
GSTK1	F1SRV4	Glutathione S-transferase kappa OS=Sus scrofa OX=9823 GN=GSTK1 PE=1 SV=1	1.039	0.998308	19.028	18	3	34	3	226	25.5	8.27	17.33
MCM3	A0A4X1TI61	DNA helicase OS=Sus scrofa OX=9823 GN=MCM3 PE=3 SV=1	1.058	0.980399	19.025	5	4	33	4	808	90.9	5.81	18.95
UBE2NL	A0A5G2RGI4	Ubiquitin conjugating enzyme E2 N like (gene/pseudogene) OS=Sus scrofa OX=9823 GN=UBE2NL PE=1 SV=1	1.029	0.998308	19.005	25	3	73	2	144	16.5	4.97	96.46
TRA2B	A0A5G2QFH4	Transformer 2 beta homolog OS=Sus scrofa OX=9823 GN=TRA2B PE=1 SV=1	1.279	0.209384	18.982	16	2	32	2	188	21.9	10.15	38.33
	A0A481DN55	Phosphoacetylglucosamine mutase OS=Sus scrofa OX=9823 PE=3 SV=1	0.915	0.828771	18.958	9	3	22	3	535	58.9	6.54	6.8
QSOX1	A0A4X1U5C5	Sulfhydryl oxidase OS=Sus scrofa OX=9823 GN=QSOX1 PE=4 SV=1	1.045	0.992028	18.871	8	4	41	4	741	81.4	8.41	29.63
METAP2	A0A5G2QYD4	Methionine aminopeptidase 2 OS=Sus scrofa OX=9823 GN=METAP2 PE=1 SV=1	0.945	0.924758	18.87	13	4	46	4	442	48.8	7.03	9.31
VTA1	A0A4X1VI94	Uncharacterized protein OS=Sus scrofa OX=9823 GN=VTA1 PE=4 SV=1	0.959	0.962736	18.837	13	3	36	3	337	37.3	6.62	16.52
EIF4E	A0A5G2RC36	Eukaryotic translation initiation factor 4E OS=Sus scrofa OX=9823 GN=EIF4E PE=1 SV=1	0.982	0.980399	18.785	13	2	15	2	217	25.1	6.15	16.1
GBE1	F1SK65	1,4-alpha-glucan branching enzyme 1 OS=Sus scrofa OX=9823 GN=GBE1 PE=1 SV=4	1.301	0.218024	18.677	9	3	34	3	688	79.3	6.28	6.51
DDX21	A0A1D8MMA5	DEAD-box helicase 21 OS=Sus scrofa OX=9823 GN=DDX21 PE=2 SV=1	0.983	0.980399	18.65	6	3	37	3	784	87.1	9.31	18.92
KPNA3	A0A5G2R9E6	Importin subunit alpha OS=Sus scrofa OX=9823 GN=KPNA3 PE=1 SV=1	1.01	0.992834	18.636	8	4	38	2	511	56.6	4.97	4.53
EML2	A0A5G2RDH1	EMAP like 2 OS=Sus scrofa OX=9823 GN=EML2 PE=1 SV=1	1.08	0.962736	18.629	5	3	10	3	774	83.9	6.84	13.83
ARPC5	B5APV0	Actin-related protein 2/3 complex subunit 5 OS=Sus scrofa OX=9823 GN=ARPC5 PE=1 SV=1	0.934	0.924758	18.558	31	3	35	3	151	16.3	5.67	54.11
PAPSS1	A0A287A7F4	3'-phosphoadenosine 5'-phosphosulfate synthase 1 OS=Sus scrofa OX=9823 GN=PAPSS1 PE=3 SV=1	0.97	0.971579	18.541	6	3	35	3	808	90.2	8.16	28.56
ACBD3	I3LPF1	Uncharacterized protein OS=Sus scrofa OX=9823 GN=ACBD3 PE=1 SV=2	1.094	0.954252	18.537	13	4	32	4	528	60.7	5.07	3.55
NAP1L4	A0A287AZH1	Nucleosome assembly protein 1-like 4 OS=Sus scrofa OX=9823 GN=NAP1L4 PE=1 SV=1	1.26	0.182852	18.404	15	3	41	3	375	42.6	4.63	1.75
ELOC	A0A5G2QXY8	Elongin C OS=Sus scrofa OX=9823 GN=ELOC PE=1 SV=1	0.997	0.992028	18.403	23	2	35	2	139	15.6	6.16	15.46
TFF3	Q29183	Trefoil factor 3 OS=Sus scrofa OX=9823 GN=TFF3 PE=3 SV=1	1.188	0.631304	18.344	23	2	27	2	80	8.7	4.64	35.26
	A0A4X1UJA8	Uncharacterized protein OS=Sus scrofa OX=9823 PE=4 SV=1	1.109	0.924758	18.313	26	2	31	2	200	22	4.53	28.05
	A0A481BC81	Ribose-5-phosphate isomerase isoform X1 (Fragment) OS=Sus scrofa OX=9823 PE=3 SV=1	1.049	0.992028	18.311	12	2	14	2	288	30.7	7.53	34.37
BCO1	A0A4X1T1D1	Beta-carotene oxygenase 1 OS=Sus scrofa OX=9823 GN=BCO1 PE=3 SV=1	0.913	0.831829	18.307	8	4	40	4	504	57.1	6.58	38.7
SORBS2	A0A287AZQ2	Sorbin and SH3 domain-containing protein 2 OS=Sus scrofa OX=9823 GN=SORBS2 PE=1 SV=1	1.572	7.65109e-05	18.23	4	4	36	4	1183	133.8	8.62	10.43
NPLOC4	A0A4X1U806	MPN domain-containing protein OS=Sus scrofa OX=9823 GN=NPLOC4 PE=4 SV=1	1.043	0.992057	18.228	9	4	33	4	649	71.9	6.7	3.34
GRB2	B6E241	Growth factor receptor bound protein 2 OS=Sus scrofa OX=9823 GN=GRB2 PE=1 SV=1	1.034	0.992028	18.195	14	3	68	3	217	25.2	6.32	48.01
PPM1B	F1S5K0	PPM-type phosphatase domain-containing protein OS=Sus scrofa OX=9823 GN=PPM1B PE=1 SV=4	0.959	0.957691	18.162	14	4	35	3	473	52	5.07	10.37
EPS15	A0A287B0Y7	Epidermal growth factor receptor pathway substrate 15 OS=Sus scrofa OX=9823 GN=EPS15 PE=1 SV=1	1.008	0.992834	18.16	7	4	24	4	892	97.4	4.65	5.32
NAXD	I3LS60	ATP-dependent (S)-NAD(P)H-hydrate dehydratase OS=Sus scrofa OX=9823 GN=NAXD PE=1 SV=2	1.013	0.992834	18.16	16	3	24	3	347	36.4	7.81	17.4
CAPN2	I3LQD3	Calpain-2 catalytic subunit OS=Sus scrofa OX=9823 GN=CAPN2 PE=3 SV=3	1.229	0.374333	18.147	10	5	28	5	726	82.4	5.17	1.88
LARS	I3LVK3	Leucyl-tRNA synthetase OS=Sus scrofa OX=9823 GN=LARS PE=1 SV=2	0.989	0.980399	18.112	4	3	34	3	1144	130.7	6.6	13.75
	A0A480LCP3	Myb-binding protein 1A isoform 1 OS=Sus scrofa OX=9823 PE=4 SV=1	1.245	0.354494	18.109	3	4	33	4	1505	168.2	9.33	3.46
NMI	A0A4X1SGD0	N-myc and STAT interactor OS=Sus scrofa OX=9823 GN=NMI PE=4 SV=1	1.045	0.992028	18.076	16	4	41	4	307	35.4	5.11	12.2
RPS7	I3L5B2	40S ribosomal protein S7 OS=Sus scrofa OX=9823 GN=RPS7 PE=1 SV=3	1.148	0.63579	18.045	23	3	77	3	184	20.9	10.02	44
KHDRBS1	I3LP11	KH RNA binding domain containing, signal transduction associated 1 OS=Sus scrofa OX=9823 GN=KHDRBS1 PE=4 SV=1	1.042	0.980399	17.998	10	4	58	4	443	48.2	8.66	86.39
PTPA	A0A4X1TIP6	Serine/threonine-protein phosphatase 2A activator OS=Sus scrofa OX=9823 GN=PTPA PE=3 SV=1	1.062	0.980399	17.987	19	4	36	4	294	33.5	6.23	7.91
NAXE	A0A4X1VXY4	NAD(P)H-hydrate epimerase OS=Sus scrofa OX=9823 GN=NAXE PE=3 SV=1	1.033	0.998308	17.96	15	3	20	3	388	41.6	9.47	9.44
THRAP3	A0A287A2Y0	Thyroid hormone receptor associated protein 3 OS=Sus scrofa OX=9823 GN=THRAP3 PE=1 SV=1	1.096	0.957691	17.949	4	3	33	3	933	106	9.94	40.75
HNMT	A0A287AA45	Histamine N-methyltransferase isoform 1 OS=Sus scrofa OX=9823 GN=HNMT PE=1 SV=1	0.978	0.980399	17.83	14	3	60	3	292	33.5	5.69	22.59
TAP1	A0A4X1V406	Uncharacterized protein OS=Sus scrofa OX=9823 GN=TAP1 PE=4 SV=1	1.056	0.992028	17.763	4	2	29	2	745	80.4	8.31	12.54
	A0A480LC49	Osteoclast-stimulating factor 1 OS=Sus scrofa OX=9823 PE=4 SV=1	0.957	0.957772	17.74	22	3	53	3	214	23.7	5.68	11.14
SF3B4	A0A4X1SI41	Splicing factor 3b subunit 4 OS=Sus scrofa OX=9823 GN=SF3B4 PE=4 SV=1	1.129	0.878137	17.683	9	2	28	2	422	44.4	8.54	39.03
RPA1	A0A5G2QMX3	Replication protein A subunit OS=Sus scrofa OX=9823 GN=RPA1 PE=1 SV=1	0.932	0.878137	17.636	7	3	37	3	595	66	7.9	28.8
ACSL3	B8XSJ5	Acyl-CoA synthetase long-chain family member 3 OS=Sus scrofa OX=9823 GN=ACSL3 PE=2 SV=1	0.975	0.972325	17.553	11	5	39	5	720	80.2	8.51	3.24
	A0A4X1UFA1	Ribosomal protein L19 OS=Sus scrofa OX=9823 PE=3 SV=1	1.132	0.887739	17.49	14	2	30	2	181	21.4	11.84	33.57
CIB1	A0A5G2QWE2	Calcium and integrin binding 1 OS=Sus scrofa OX=9823 GN=CIB1 PE=1 SV=1	0.962	0.957691	17.455	24	3	19	3	185	20.7	4.81	8.76
STMN1	Q6DUB7	Stathmin OS=Sus scrofa OX=9823 GN=STMN1 PE=2 SV=3	1.076	0.929946	17.44	23	3	30	3	149	17.3	5.97	72.25
RPE	A0A286ZQY9	Ribulose-phosphate 3-epimerase OS=Sus scrofa OX=9823 GN=RPE PE=1 SV=1	0.944	0.928398	17.419	11	2	57	2	228	25	5.58	19.72
	B5A562	Pentaxin OS=Sus scrofa OX=9823 PE=2 SV=1	0.981	0.980399	17.383	21	3	31	3	222	24.9	6.02	51.32
RCN3	I3LMU6	Reticulocalbin 3 OS=Sus scrofa OX=9823 GN=RCN3 PE=4 SV=3	1.465	0.00298603	17.37	13	3	10	3	335	38.4	4.88	3.34
OLA1	A0A5G2RH83	Obg-like ATPase 1 OS=Sus scrofa OX=9823 GN=OLA1 PE=1 SV=1	1.018	0.998308	17.369	8	2	20	2	413	46.7	8.21	2.07
FARSA	A0A5G2RKP2	Phenylalanyl-tRNA synthetase subunit alpha OS=Sus scrofa OX=9823 GN=FARSA PE=1 SV=1	1.106	0.939811	17.358	13	4	22	4	474	53.7	8.57	7.22
RPS9	I3LEX0	40S ribosomal protein S9 OS=Sus scrofa OX=9823 GN=RPS9 PE=1 SV=3	1.115	0.806798	17.289	22	5	95	5	194	22.6	10.65	116.22
ALDH16A1	A0A4X1VYZ8	Aldehyde dehydrogenase 16 family member A1 OS=Sus scrofa OX=9823 GN=ALDH16A1 PE=4 SV=1	1.017	0.998308	17.192	5	3	23	3	906	96.7	8.12	5.21
PRKACA	F1SD45	cAMP-dependent protein kinase catalytic subunit alpha OS=Sus scrofa OX=9823 GN=PRKACA PE=3 SV=1	1.092	0.939811	17.164	14	3	44	3	351	40.6	8.79	18.05
LOC100525346	K7GR94	Uncharacterized protein OS=Sus scrofa OX=9823 GN=LOC100525346 PE=4 SV=3	0.855	0.587268	17.082	9	2	33	2	423	46.6	8.32	9.41
	A0A480PNA9	ADP/ATP translocase 2 OS=Sus scrofa OX=9823 PE=3 SV=1	0.864	0.436364	17.057	13	4	32	4	298	32.9	9.77	19.58
RPN1	Q9GMB0	Dolichyl-diphosphooligosaccharide--protein glycosyltransferase subunit 1 OS=Sus scrofa OX=9823 GN=RPN1 PE=1 SV=1	1.111	0.937555	16.991	7	3	9	3	608	68.7	6.55	10.24
KYAT3	A0A287BSQ5	Kynurenine aminotransferase 3 OS=Sus scrofa OX=9823 GN=KYAT3 PE=1 SV=1	1.018	0.999005	16.954	10	3	25	3	421	47.2	7.33	16.67
EIF3H	A0A4X1T741	Eukaryotic translation initiation factor 3 subunit H OS=Sus scrofa OX=9823 GN=EIF3H PE=3 SV=1	0.996	0.992028	16.93	17	4	26	4	317	36.6	6.4	5.53
PRKCD	A0A287BBY6	Protein kinase C OS=Sus scrofa OX=9823 GN=PRKCD PE=3 SV=2	1	0.992057	16.891	7	4	39	4	723	82.5	8.44	7.03
NDUFV2	A0A4X1VM03	Uncharacterized protein OS=Sus scrofa OX=9823 GN=NDUFV2 PE=4 SV=1	1.078	0.980399	16.865	19	3	8	3	225	25.1	8.13	5.65
	F1RJ50	Pentaxin OS=Sus scrofa OX=9823 PE=3 SV=1	1.389	0.0266309	16.855	14	2	31	2	219	24.4	9.32	31.73
APEX1	B6VAP9	DNA-(apurinic or apyrimidinic site) lyase OS=Sus scrofa OX=9823 GN=APEX1 PE=2 SV=1	1.058	0.980399	16.847	15	3	46	3	318	35.4	7.93	31.29
PDAP1	A0A4X1U8H2	PP28 domain-containing protein OS=Sus scrofa OX=9823 GN=PDAP1 PE=4 SV=1	1.071	0.950657	16.843	22	3	39	3	179	20.3	6.65	102.79
SERBP1	A0A5G2QNW1	SERPINE1 mRNA binding protein 1 OS=Sus scrofa OX=9823 GN=SERBP1 PE=1 SV=1	0.979	0.980399	16.833	6	2	56	2	389	42.9	7.28	41.19
	A0A480X592	Phosphotriesterase-related protein isoform X1 OS=Sus scrofa OX=9823 PE=3 SV=1	0.94	0.924758	16.797	11	3	8	3	349	39.2	6.68	5.75
HKDC1	A0A4X1TKX7	Uncharacterized protein OS=Sus scrofa OX=9823 GN=HKDC1 PE=3 SV=1	0.978	0.972068	16.786	6	4	13	4	839	93.9	6.58	1.61
RPS19	Q29308	40S ribosomal protein S19 (Fragment) OS=Sus scrofa OX=9823 GN=RPS19 PE=2 SV=3	1.132	0.732861	16.744	21	3	36	3	136	15.1	10.2	44.62
CRKL	A0A4X1UYQ0	Uncharacterized protein OS=Sus scrofa OX=9823 GN=CRKL PE=4 SV=1	0.983	0.980399	16.744	17	3	49	3	303	33.8	6.65	27.2
CCDC58	A0A5G2QWQ4	Coiled-coil domain containing 58 OS=Sus scrofa OX=9823 GN=CCDC58 PE=1 SV=1	1.027	0.992834	16.736	28	3	32	3	130	15.3	8.6	40.54
RPL14	A1XQU3	60S ribosomal protein L14 OS=Sus scrofa OX=9823 GN=RPL14 PE=1 SV=1	1.098	0.877831	16.714	11	2	54	2	213	23.3	10.77	133.57
TIAL1	A0A4X1SW37	Uncharacterized protein OS=Sus scrofa OX=9823 GN=TIAL1 PE=4 SV=1	0.976	0.980399	16.691	11	3	43	3	388	43.1	8.19	28.76
RPL24	A0A287A286	Ribosomal protein L24 OS=Sus scrofa OX=9823 GN=RPL24 PE=1 SV=1	1.23	0.218024	16.639	14	3	55	3	217	24.7	11.5	95.06
ACOX1	H9BYW2	Acyl-coenzyme A oxidase OS=Sus scrofa OX=9823 GN=ACOX1 PE=2 SV=1	0.865	0.565809	16.623	10	3	10	3	661	74.7	7.49	10.51
AK1	A0A286ZQ79	Adenylate kinase isoenzyme 1 OS=Sus scrofa OX=9823 GN=AK1 PE=3 SV=2	1.155	0.604483	16.558	27	5	39	5	268	29.1	8.9	40.17
GLOD5	A0A4X1VJE0	VOC domain-containing protein OS=Sus scrofa OX=9823 GN=GLOD5 PE=4 SV=1	0.927	0.891479	16.551	16	2	33	2	160	18.2	8.02	61.72
TCEA1	A0A4X1T3C5	Uncharacterized protein OS=Sus scrofa OX=9823 GN=TCEA1 PE=4 SV=1	0.949	0.928895	16.549	12	3	14	3	301	33.8	8.38	27.26
ATP6V1G1	A0A287AKZ9	V-type proton ATPase subunit G OS=Sus scrofa OX=9823 GN=ATP6V1G1 PE=3 SV=1	1.108	0.923216	16.517	37	3	12	3	118	13.7	8.43	18.11
CAPNS1	A0A4X1TBJ1	Calpain small subunit 1 OS=Sus scrofa OX=9823 GN=CAPNS1 PE=4 SV=1	0.999	0.994146	16.496	19	4	64	4	264	27.8	5.47	80.27
LOC100154044	A0A4X1SF80	RRM domain-containing protein OS=Sus scrofa OX=9823 GN=LOC100154044 PE=4 SV=1	1.05	0.992028	16.468	9	2	11	2	304	32.5	5.06	41.02
LDHD	A0A4X1SW13	FAD-binding PCMH-type domain-containing protein OS=Sus scrofa OX=9823 GN=LDHD PE=4 SV=1	0.932	0.937359	16.459	6	2	3	2	460	49.7	6.7	5.03
ANXA1	K7GLE1	Annexin OS=Sus scrofa OX=9823 GN=ANXA1 PE=1 SV=2	0.986	0.980399	16.442	11	2	9	2	297	33.2	7.43	9.38
RBKS	A0A5G2RG09	Ribokinase OS=Sus scrofa OX=9823 GN=RBKS PE=1 SV=1	1.057	0.980399	16.35	8	2	31	2	285	30.3	5.12	79.97
BTF3	A0A4X1SNH4	Transcription factor BTF3 OS=Sus scrofa OX=9823 GN=BTF3 PE=3 SV=1	1.005	0.992834	16.34	27	2	32	2	162	17.7	7.5	35.95
SKP1	A0A4X1UVN4	Uncharacterized protein OS=Sus scrofa OX=9823 GN=SKP1 PE=3 SV=1	1.069	0.971198	16.16	16	3	44	3	162	18.6	4.65	70.27
TBCB	A0A4X1TBN3	CAP-Gly domain-containing protein OS=Sus scrofa OX=9823 GN=TBCB PE=4 SV=1	1.051	0.992057	16.152	14	2	25	2	244	27.5	5.33	48.68
DDX6	A0A287A5V9	DEAD-box helicase 6 OS=Sus scrofa OX=9823 GN=DDX6 PE=1 SV=2	1.071	0.972068	16.076	8	3	37	3	473	53.1	8.79	41.03
PHB	F2Z543	Prohibitin OS=Sus scrofa OX=9823 GN=PHB PE=1 SV=3	1.151	0.805711	16.031	16	3	6	3	272	29.8	5.76	3.48
AIF1	A5D9N3	Allograft inflammatory factor 1 OS=Sus scrofa OX=9823 GN=AIF1 PE=1 SV=1	1.131	0.840891	16.023	19	2	28	2	147	16.7	7.24	31.26
MBF1	A6N8P5	Multiprotein bridging factor 1 OS=Sus scrofa OX=9823 GN=MBF1 PE=4 SV=1	0.993	0.992028	15.949	26	3	46	3	148	16.4	9.99	16.63
SUB1	A0A287AUW4	PC4 domain-containing protein OS=Sus scrofa OX=9823 GN=SUB1 PE=1 SV=1	0.952	0.962736	15.938	24	3	61	3	127	14.4	9.6	100.67
	B6V8C7	40S ribosomal protein S16 isoform 1 OS=Sus scrofa OX=9823 PE=2 SV=1	1.111	0.827297	15.931	34	5	90	5	146	16.4	10.21	80.9
USP14	I3L945	Ubiquitin carboxyl-terminal hydrolase OS=Sus scrofa OX=9823 GN=USP14 PE=1 SV=3	1.111	0.929946	15.931	7	2	20	2	505	57.2	5.5	16.36
	A0A480T0X9	Testin isoform 1 OS=Sus scrofa OX=9823 PE=4 SV=1	1.202	0.468554	15.923	9	3	45	3	421	47.9	7.68	35.16
	A0A480NHK6	Long-chain specific acyl-CoA dehydrogenase, mitochondrial OS=Sus scrofa OX=9823 PE=3 SV=1	0.875	0.59031	15.904	7	2	16	2	338	37.4	7.58	28.06
TRIM31	F1RYH5	Uncharacterized protein OS=Sus scrofa OX=9823 GN=TRIM31 PE=1 SV=4	0.9	0.686335	15.8	8	3	50	3	569	63.9	7.05	10.12
RPL17-C18orf32	A0A287B386	60S ribosomal protein L17 isoform a OS=Sus scrofa OX=9823 GN=RPL17-C18orf32 PE=1 SV=1	1.227	0.248791	15.724	13	2	51	2	186	21.6	9.96	47.68
	A0A480M0E0	Afadin isoform X16 OS=Sus scrofa OX=9823 PE=4 SV=1	1.01	0.992057	15.711	3	3	25	3	1791	200.5	6.1	3.73
PPA2	A0A5G2QBZ4	Pyrophosphatase (inorganic) 2 OS=Sus scrofa OX=9823 GN=PPA2 PE=1 SV=1	1.345	0.468554	15.706	19	3	13	3	338	38.3	6.98	5.36
FUBP1	A0A287A8D4	Far upstream element binding protein 1 OS=Sus scrofa OX=9823 GN=FUBP1 PE=1 SV=1	1.063	0.972068	15.666	4	2	36	2	554	58.7	8.18	60.89
GPA33	A0A5G2R872	Glycoprotein A33 OS=Sus scrofa OX=9823 GN=GPA33 PE=1 SV=1	1.21	0.429598	15.635	13	3	33	3	293	32.4	4.75	39.2
VPS4B	A0A287BA12	Vacuolar protein sorting 4 homolog B OS=Sus scrofa OX=9823 GN=VPS4B PE=1 SV=1	1.065	0.980399	15.625	10	3	46	3	444	49.4	6.96	27.66
	A0A481C6M6	3-ketoacyl-CoA thiolase, peroxisomal isoform a OS=Sus scrofa OX=9823 PE=3 SV=1	1.025	0.999693	15.603	15	4	15	4	426	44.5	8.21	2.15
IGBP1	A0A4X1VXZ5	Uncharacterized protein OS=Sus scrofa OX=9823 GN=IGBP1 PE=4 SV=1	1.122	0.891479	15.591	8	2	12	2	339	39	5.38	13.39
ADSS	A0A480NVK0	Adenylosuccinate synthetase isozyme 2 OS=Sus scrofa OX=9823 GN=ADSS PE=3 SV=1	0.985	0.980399	15.565	15	4	26	4	455	50.1	6.55	2.21
GORASP2	A0A5G2QDE7	Golgi reassembly stacking protein 2 OS=Sus scrofa OX=9823 GN=GORASP2 PE=1 SV=1	0.95	0.929381	15.56	6	2	33	2	451	46.9	4.78	32.34
LOC100157002	A0A4X1SNR2	Uncharacterized protein OS=Sus scrofa OX=9823 GN=LOC100157002 PE=3 SV=1	0.928	0.909864	15.539	26	4	13	4	215	24.7	8.5	3.55
PLPBP	A0A4X1VUQ0	Pyridoxal phosphate homeostasis protein OS=Sus scrofa OX=9823 GN=PLPBP PE=3 SV=1	1.067	0.980399	15.51	14	3	23	3	223	24.8	6.61	13.52
SLC12A2	A0A4X1UI76	Solute carrier family 12 member 2 OS=Sus scrofa OX=9823 GN=SLC12A2 PE=4 SV=1	1.213	0.565809	15.481	3	2	41	2	1145	125.1	6.83	52.11
	A0SEH3	Complement component C8G OS=Sus scrofa OX=9823 PE=2 SV=1	0.954	0.950657	15.48	15	3	35	3	202	22.3	9.52	46.75
SNX5	A0A4X1UZC2	Sorting nexin OS=Sus scrofa OX=9823 GN=SNX5 PE=3 SV=1	1.103	0.942558	15.478	10	3	24	3	404	46.8	6.76	14.63
PSMD12	A0A4X1SWJ9	PCI domain-containing protein OS=Sus scrofa OX=9823 GN=PSMD12 PE=4 SV=1	1.078	0.980399	15.471	10	3	35	3	436	50.7	7.65	13.24
ATP5F1C	A0A287A9I8	ATP synthase subunit gamma OS=Sus scrofa OX=9823 GN=ATP5F1C PE=1 SV=2	1.085	0.957691	15.459	13	3	30	3	274	30.3	9.13	4.47
NADSYN1	A0A4X1SF02	Glutamine-dependent NAD(+) synthetase OS=Sus scrofa OX=9823 GN=NADSYN1 PE=3 SV=1	0.965	0.962736	15.446	4	2	10	2	728	81.5	7.34	13.56
	A0A480W9J0	Protein RCC2 OS=Sus scrofa OX=9823 PE=4 SV=1	0.995	0.992028	15.431	7	3	58	3	554	59.2	8.62	52.26
CORO1C	A0A4X1SPP0	Coronin OS=Sus scrofa OX=9823 GN=CORO1C PE=3 SV=1	1.243	0.298245	15.424	13	4	28	4	434	48.7	6.74	9.09
	A0A4X1SY17	Ribonucloprotein OS=Sus scrofa OX=9823 PE=3 SV=1	1.057	0.992028	15.422	19	2	36	2	128	14.1	8.73	44.45
CES3	I3LEI5	Carboxylic ester hydrolase OS=Sus scrofa OX=9823 GN=CES3 PE=1 SV=3	0.816	0.201573	15.41	6	3	20	3	569	62.4	6.65	6.58
	A0A480JY97	Protein transport protein Sec24D isoform X1 OS=Sus scrofa OX=9823 PE=4 SV=1	1.022	0.999693	15.384	5	4	46	4	1010	110.2	7.33	5.29
RPL27A	A0A287AWS4	60S ribosomal protein L27a OS=Sus scrofa OX=9823 GN=RPL27A PE=3 SV=2	1.273	0.0980578	15.338	16	2	50	2	148	16.6	11.12	111.38
PSMD9	A0A4X1UAE8	PDZ domain-containing protein OS=Sus scrofa OX=9823 GN=PSMD9 PE=4 SV=1	1.015	0.998308	15.318	18	3	58	3	223	24.4	6.43	54.92
PSMB8	A0A4X1V3H8	Proteasome subunit beta OS=Sus scrofa OX=9823 GN=PSMB8 PE=3 SV=1	0.948	0.956839	15.275	10	3	53	3	259	28.8	7.27	120.3
GSK3A	A0A286ZZN4	Protein kinase domain-containing protein OS=Sus scrofa OX=9823 GN=GSK3A PE=1 SV=1	0.959	0.941049	15.268	6	2	23	2	522	55.1	8.68	25.46
STX7	A0A4X1V7H9	t-SNARE coiled-coil homology domain-containing protein OS=Sus scrofa OX=9823 GN=STX7 PE=3 SV=1	1.037	0.998308	15.252	17	3	29	3	239	27.4	5.12	25.19
MME	A0A4X1SR38	Neprilysin OS=Sus scrofa OX=9823 GN=MME PE=4 SV=1	1.139	0.729432	15.231	8	4	26	4	646	74.1	5.76	22.37
ATP5F1D	A0A4X1VPE5	ATP synthase subunit delta, mitochondrial OS=Sus scrofa OX=9823 GN=ATP5F1D PE=3 SV=1	1.013	0.998308	15.184	14	2	33	2	168	17.5	5.25	63.99
SUCLG1	A0A5G2R4W7	Succinate--CoA ligase [ADP/GDP-forming] subunit alpha, mitochondrial OS=Sus scrofa OX=9823 GN=SUCLG1 PE=3 SV=1	0.933	0.890091	15.14	8	2	29	2	335	35.5	9.17	27.85
	A0A4X1V232	Delta-aminolevulinic acid dehydratase OS=Sus scrofa OX=9823 PE=3 SV=1	1.013	0.998308	15.052	8	2	32	2	318	34.7	7.42	20.77
PNLIPRP2	F1S4T6	Triacylglycerol lipase OS=Sus scrofa OX=9823 GN=PNLIPRP2 PE=3 SV=3	1.185	0.629958	15.046	9	3	38	3	480	54.1	6.84	7.49
LOC110258312	A0A287AAW7	C1q domain-containing protein OS=Sus scrofa OX=9823 GN=LOC110258312 PE=4 SV=1	0.944	0.92237	15.034	10	2	54	2	207	22.3	5.99	59.86
TNXB	K7GRK7	Uncharacterized protein OS=Sus scrofa OX=9823 GN=TNXB PE=1 SV=2	1.158	0.73495	14.992	2	3	14	3	4137	447.2	5.07	2.14
FUS	K7GSY7	FUS RNA binding protein OS=Sus scrofa OX=9823 GN=FUS PE=1 SV=2	1.181	0.428185	14.96	7	3	17	3	518	52.6	9.36	29.85
EIF5B	F1STE8	Eukaryotic translation initiation factor 5B OS=Sus scrofa OX=9823 GN=EIF5B PE=4 SV=4	1.145	0.875387	14.949	4	3	26	3	1152	130.4	5.44	13.37
SNRPG	A0A4X1W3U9	Small nuclear ribonucleoprotein G OS=Sus scrofa OX=9823 GN=SNRPG PE=3 SV=1	0.87	0.521785	14.928	17	2	15	2	76	8.5	8.88	20.24
F9	A0A4X1SHD2	Coagulation factor IX OS=Sus scrofa OX=9823 GN=F9 PE=3 SV=1	0.998	0.988877	14.919	9	3	20	3	462	51.6	5.68	1.64
RAP1B	A0A5G2QA99	RAP1B, member of RAS oncogene family OS=Sus scrofa OX=9823 GN=RAP1B PE=1 SV=1	1.201	0.378351	14.89	17	2	37	2	137	15.3	8.13	44.23
PRPF4B	A0A4X1SME4	Pre-mRNA processing factor 4B OS=Sus scrofa OX=9823 GN=PRPF4B PE=4 SV=1	1.085	0.974779	14.882	3	3	42	3	1050	121.6	10.36	14.94
RPS6	F2Z5Q6	40S ribosomal protein S6 OS=Sus scrofa OX=9823 GN=RPS6 PE=1 SV=4	1.146	0.633402	14.832	10	2	35	2	249	28.7	10.84	74.95
ANKFY1	A0A287B5D6	Ankyrin repeat and FYVE domain containing 1 OS=Sus scrofa OX=9823 GN=ANKFY1 PE=1 SV=2	0.949	0.942315	14.828	4	3	13	3	1182	129.8	5.99	22.94
ARPC1A	A0A5G2QTS1	Actin-related protein 2/3 complex subunit OS=Sus scrofa OX=9823 GN=ARPC1A PE=1 SV=1	1.015	0.998308	14.817	10	2	33	2	364	40.5	8.37	30.19
BASP1	A0A287ALA0	Uncharacterized protein OS=Sus scrofa OX=9823 GN=BASP1 PE=1 SV=1	1.122	0.89369	14.749	28	3	38	3	228	23.1	4.6	16.36
RPL13A	A0A4X1VYE4	60S ribosomal protein L13a OS=Sus scrofa OX=9823 GN=RPL13A PE=3 SV=1	1.193	0.377246	14.719	17	3	17	3	204	23.7	11.09	33.16
	A0A480J073	Ena/VASP-like protein OS=Sus scrofa OX=9823 PE=3 SV=1	0.939	0.88886	14.69	8	3	30	2	415	44.2	8.84	38.78
MAOA	A0A5G2R723	Amine oxidase OS=Sus scrofa OX=9823 GN=MAOA PE=1 SV=1	0.874	0.546051	14.689	6	2	7	2	492	55.6	7.94	8.23
	A0A480F6B6	Collagen alpha-1(XIV) chain OS=Sus scrofa OX=9823 PE=4 SV=1	1.166	0.792754	14.686	2	3	17	3	1796	193.5	5.36	1.97
UAP1	A0A480KKH4	UDP-N-acetylglucosamine pyrophosphorylase 1 OS=Sus scrofa OX=9823 GN=UAP1 PE=1 SV=1	1.039	0.994146	14.647	15	5	47	4	522	58.8	6.23	15.34
PHF5A	A0A4X1W2J3	Uncharacterized protein OS=Sus scrofa OX=9823 GN=PHF5A PE=4 SV=1	0.984	0.988877	14.646	26	2	22	2	110	12.4	8.41	1.67
KCTD12	F1RHE6	Potassium channel tetramerization domain containing 12 OS=Sus scrofa OX=9823 GN=KCTD12 PE=1 SV=2	1.223	0.46024	14.599	14	4	21	4	323	35.3	5.63	6.76
EHD2	A0A4X1W1K9	EH domain containing 2 OS=Sus scrofa OX=9823 GN=EHD2 PE=3 SV=1	1.365	0.0439074	14.534	6	3	29	2	542	61.1	6.37	26.14
ANXA7	F1SU59	Annexin OS=Sus scrofa OX=9823 GN=ANXA7 PE=1 SV=4	1.124	0.923216	14.454	5	2	21	2	463	49.8	6.34	8.86
PRKAR1A	A0A4X1SQ46	cAMP-dependent protein kinase type I-alpha regulatory subunit OS=Sus scrofa OX=9823 GN=PRKAR1A PE=4 SV=1	1.202	0.590449	14.408	12	3	22	3	380	42.9	5.35	3.71
	A0A4X1T8C9	Uncharacterized protein OS=Sus scrofa OX=9823 PE=4 SV=1	1.027	0.998308	14.398	8	4	29	4	557	60.7	6.16	3.7
CZIB	F1S765	CXXC motif containing zinc binding protein OS=Sus scrofa OX=9823 GN=CZIB PE=1 SV=2	1.089	0.953733	14.364	18	2	21	2	160	18.1	5.25	47.31
	A0A480W9G4	40S ribosomal protein S13 OS=Sus scrofa OX=9823 PE=3 SV=1	1.224	0.259557	14.295	30	4	68	4	148	16.9	10.45	77.59
RHOG	A0A287B510	Uncharacterized protein OS=Sus scrofa OX=9823 GN=RHOG PE=1 SV=1	1.045	0.992057	14.294	14	4	30	3	394	42.6	10.04	39.27
CANX	A0A4X1VV61	Uncharacterized protein OS=Sus scrofa OX=9823 GN=CANX PE=3 SV=1	1.092	0.923216	14.274	9	4	56	4	593	67.6	4.63	54.15
RAN	A0A4X1UF70	GTP-binding nuclear protein Ran OS=Sus scrofa OX=9823 GN=RAN PE=3 SV=1	1.032	0.988877	14.243	21	4	41	4	216	24.4	7.49	69.11
	C5MLY8	Putative N-acetyltransferase 1 (Fragment) OS=Sus scrofa OX=9823 PE=3 SV=1	0.869	0.503797	14.223	8	2	43	2	287	33.8	5.17	25.2
	A0A481D7K6	4F2 cell-surface antigen heavy chain isoform b OS=Sus scrofa OX=9823 PE=4 SV=1	1.121	0.924758	14.188	5	2	25	2	531	57.8	5.33	16.56
	A0A4X1UCU0	FGGY_N domain-containing protein OS=Sus scrofa OX=9823 PE=4 SV=1	0.907	0.743908	14.14	10	3	3	3	477	50.9	6.73	4.38
SORBS1	A0A4X1US02	Uncharacterized protein OS=Sus scrofa OX=9823 GN=SORBS1 PE=4 SV=1	1.213	0.534511	14.117	4	3	26	3	1098	120.6	8.97	7.57
AAMDC	A0A4X1U924	Uncharacterized protein OS=Sus scrofa OX=9823 GN=AAMDC PE=4 SV=1	1.14	0.792754	14.079	25	2	50	2	129	14.2	8.43	114.49
	A0A075B7I6	Ig-like domain-containing protein OS=Sus scrofa OX=9823 PE=4 SV=3	1.185	0.421888	14.06	23	2	62	2	95	10.3	4.77	68.07
WDR61	F1RKU4	WD repeat domain 61 OS=Sus scrofa OX=9823 GN=WDR61 PE=1 SV=3	0.872	0.555847	14.051	15	3	29	3	305	33.6	5.47	3.44
PPCS	A0A4X1W858	Uncharacterized protein OS=Sus scrofa OX=9823 GN=PPCS PE=4 SV=1	0.952	0.936448	13.981	10	2	15	2	311	33.9	7.08	10.73
	A0A480TNB5	AP-1 complex subunit mu-1 isoform 2 OS=Sus scrofa OX=9823 PE=3 SV=1	0.962	0.957691	13.966	10	4	41	2	423	48.6	7.56	1.62
	A0A4X1VYM5	Uncharacterized protein OS=Sus scrofa OX=9823 PE=3 SV=1	0.986	0.992057	13.947	13	2	47	2	171	19.4	9.99	98.9
BLMH	A0A4X1TVC9	Bleomycin hydrolase OS=Sus scrofa OX=9823 GN=BLMH PE=3 SV=1	1.005	0.992057	13.913	6	2	23	2	421	48.6	7.69	15.49
RBMX	A0A4X1SGD2	RRM domain-containing protein OS=Sus scrofa OX=9823 GN=RBMX PE=4 SV=1	1.166	0.555847	13.849	9	2	28	2	298	32.6	9.91	33.16
	A0A480TJR2	Eukaryotic translation initiation factor 3 subunit E (Fragment) OS=Sus scrofa OX=9823 PE=3 SV=1	0.995	0.992028	13.794	8	3	44	3	415	48.8	6.18	47.46
RPS15A	A0A287A014	Ribosomal protein S15a OS=Sus scrofa OX=9823 GN=RPS15A PE=1 SV=1	1.177	0.480474	13.761	40	4	53	4	100	11.5	10.15	74.71
ZC3H15	F1RYJ5	Zinc finger CCCH-type containing 15 OS=Sus scrofa OX=9823 GN=ZC3H15 PE=1 SV=1	1.081	0.98023	13.755	6	2	11	2	426	48.5	5.24	17
S100A14	F1SFV3	Protein S100-A14 isoform X1 OS=Sus scrofa OX=9823 GN=S100A14 PE=1 SV=1	1.163	0.746773	13.739	38	3	12	3	104	11.4	4.78	3.65
MRPL12	A0A287ARV8	Mitochondrial ribosomal protein L12 OS=Sus scrofa OX=9823 GN=MRPL12 PE=1 SV=1	1.046	0.992057	13.727	18	3	18	3	198	21.2	9.17	20.41
	M4M654	Regenerating islet-derived family member 3 isoform 1 OS=Sus scrofa OX=9823 PE=2 SV=1	0.799	0.17076	13.669	16	2	35	2	176	19.4	5.91	33.37
FAM234A	A0A4X1UL25	Family with sequence similarity 234 member A OS=Sus scrofa OX=9823 GN=FAM234A PE=4 SV=1	1.256	0.604483	13.658	6	3	7	3	550	58.7	6.38	2.23
PAK1	A0A5G2R5X6	P21 (RAC1) activated kinase 1 OS=Sus scrofa OX=9823 GN=PAK1 PE=1 SV=1	1.052	0.992028	13.657	9	3	36	2	454	50.6	5.17	11.53
CCAR1	A0A5G2RGW8	Cell division cycle and apoptosis regulator 1 OS=Sus scrofa OX=9823 GN=CCAR1 PE=1 SV=1	1.28	0.295096	13.508	3	3	19	3	1134	131	6.1	10.23
UBE2V1	A0A4X1UKC2	UBIQUITIN_CONJUGAT_2 domain-containing protein OS=Sus scrofa OX=9823 GN=UBE2V1 PE=4 SV=1	0.972	0.98023	13.466	19	2	31	2	167	18.9	8.15	61.07
SRI	A0A287AR67	Sorcin OS=Sus scrofa OX=9823 GN=SRI PE=1 SV=1	1.033	0.990681	13.424	13	2	55	2	183	20.3	5.34	108.17
	A0A480U2E1	Serpin H1 isoform X1 (Fragment) OS=Sus scrofa OX=9823 PE=3 SV=1	1.353	0.0118604	13.405	7	3	18	3	498	54.9	8.97	7.15
	A0A480ZPZ9	Lysophosphatidic acid phosphatase type 6 OS=Sus scrofa OX=9823 PE=3 SV=1	0.929	0.877053	13.329	7	3	28	3	422	47.6	8.38	42.55
ALDH3A2	A0A4X1SZA6	Aldehyde dehydrogenase OS=Sus scrofa OX=9823 GN=ALDH3A2 PE=3 SV=1	0.989	0.980399	13.248	5	2	22	2	549	60.7	9.42	13.16
UBE2D2	Q06AA9	Ubiquitin-conjugating enzyme E2 D2 OS=Sus scrofa OX=9823 GN=UBE2D2 PE=2 SV=1	0.899	0.681613	13.228	24	2	40	2	147	16.7	7.83	56.53
PTPN6	A0A5G2RJ70	Tyrosine-protein phosphatase non-receptor type OS=Sus scrofa OX=9823 GN=PTPN6 PE=1 SV=1	1.014	0.998308	13.223	9	3	38	3	594	67.2	8.29	7.08
RPL22	A0A5G2QFP8	60S ribosomal protein L22 OS=Sus scrofa OX=9823 GN=RPL22 PE=1 SV=1	1.077	0.936263	13.184	19	2	34	2	125	14.4	9.19	56.94
ADCY3	A0A4X1TXR9	Adenylate cyclase 3 OS=Sus scrofa OX=9823 GN=ADCY3 PE=3 SV=1	1.021	0.999693	13.158	3	3	36	3	1319	148.1	7.69	17.84
LYPLA1	F1RSG9	Acyl-protein thioesterase 1 isoform 1 OS=Sus scrofa OX=9823 GN=LYPLA1 PE=1 SV=3	1.052	0.972068	13.155	14	3	54	3	230	24.8	6.86	61.64
EWSR1	A0A287APW0	EWS RNA binding protein 1 OS=Sus scrofa OX=9823 GN=EWSR1 PE=1 SV=2	0.97	0.980399	13.144	3	2	45	2	737	76.9	9.09	74.55
ALDH18A1	A0A4X1UJ55	Delta-1-pyrroline-5-carboxylate synthase OS=Sus scrofa OX=9823 GN=ALDH18A1 PE=3 SV=1	0.787	0.374333	13.118	5	2	11	2	749	82.3	6.9	1.97
COX5B	Q5S3G4	Cytochrome c oxidase subunit 5B, mitochondrial OS=Sus scrofa OX=9823 GN=COX5B PE=2 SV=1	1.241	0.16183	13.111	18	2	42	2	129	13.8	8.51	62.64
EML4	F1S4U9	EMAP like 4 OS=Sus scrofa OX=9823 GN=EML4 PE=1 SV=4	1.212	0.442877	13.096	3	3	48	3	979	108.9	6.3	25.63
PPP2R2A	A0A287BPB7	Serine/threonine-protein phosphatase 2A 55 kDa regulatory subunit B OS=Sus scrofa OX=9823 GN=PPP2R2A PE=3 SV=2	1.059	0.980399	13.064	7	2	24	2	441	50.9	6	27.99
PSAP	E3VVJ2	Prosaposin variant 2 OS=Sus scrofa OX=9823 GN=PSAP PE=2 SV=1	0.894	0.670608	13.052	7	3	67	3	524	58	5	32.41
EFEMP1	F1SQL2	EGF containing fibulin extracellular matrix protein 1 OS=Sus scrofa OX=9823 GN=EFEMP1 PE=4 SV=3	1.263	0.246612	13.031	7	3	24	3	476	52.3	5.05	15.03
ENTPD5	A0A287A7E8	Ectonucleoside triphosphate diphosphohydrolase 5 (inactive) OS=Sus scrofa OX=9823 GN=ENTPD5 PE=1 SV=1	0.722	0.00841825	12.994	7	2	11	2	429	47.6	5.24	10.31
ALOX15	A0A2C9F3G7	Arachidonate 15-lipoxygenase OS=Sus scrofa OX=9823 GN=ALOX15 PE=3 SV=2	0.97	0.962736	12.943	4	2	9	2	749	84.6	6.86	7.02
TBC1D23	A0A4X1UUY6	Uncharacterized protein OS=Sus scrofa OX=9823 GN=TBC1D23 PE=4 SV=1	0.876	0.662368	12.921	5	2	12	2	700	78.3	5.36	2.36
UAP1L1	A0A287AAG0	UDP-N-acetylglucosamine pyrophosphorylase 1 like 1 OS=Sus scrofa OX=9823 GN=UAP1L1 PE=4 SV=1	0.986	0.980399	12.872	10	4	24	3	504	55.9	6.2	15.38
	A0A480TS18	N-acetyl-D-glucosamine kinase isoform 1 OS=Sus scrofa OX=9823 PE=4 SV=1	1.074	0.980399	12.861	10	2	27	2	301	32.4	5.14	27.23
SF3B6	A0A4X1TZT5	RRM domain-containing protein OS=Sus scrofa OX=9823 GN=SF3B6 PE=4 SV=1	0.967	0.971579	12.815	30	3	37	3	125	14.6	9.38	35.13
DTD2	A0A4X1T5K4	Uncharacterized protein OS=Sus scrofa OX=9823 GN=DTD2 PE=4 SV=1	0.945	0.924758	12.806	20	2	23	2	168	18.5	7.84	8.12
EIF5	A0A287A7Q7	Uncharacterized protein OS=Sus scrofa OX=9823 GN=EIF5 PE=4 SV=1	1.051	0.988877	12.725	7	3	28	3	430	49	5.58	38.46
SUPT5H	A0A5G2RNJ4	Transcription elongation factor SPT5 OS=Sus scrofa OX=9823 GN=SUPT5H PE=1 SV=1	0.859	0.616748	12.707	3	2	29	2	1085	120.8	5.06	24.99
OGDH	K9IVI1	2-oxoglutarate dehydrogenase, mitochondrial OS=Sus scrofa OX=9823 GN=OGDH PE=1 SV=1	0.798	0.128037	12.552	3	2	5	2	1023	115.6	6.9	5.93
PPIH	A0A5K1VU77	Peptidyl-prolyl cis-trans isomerase OS=Sus scrofa OX=9823 GN=PPIH PE=1 SV=1	1.064	0.985895	12.494	28	3	29	3	177	19.2	8.07	5.01
CTSZ	A5GFX7	Cathepsin Z OS=Sus scrofa OX=9823 GN=CTSZ PE=1 SV=1	0.918	0.828576	12.492	12	3	24	3	304	33.8	7.4	2.44
ISOC1	A0A5G2QNV7	Isochorismatase domain containing 1 OS=Sus scrofa OX=9823 GN=ISOC1 PE=1 SV=1	1.034	0.994146	12.467	9	2	27	2	331	36.2	7.66	29.86
DERA	A0A4X1VBE8	Uncharacterized protein OS=Sus scrofa OX=9823 GN=DERA PE=4 SV=1	1.02	0.999693	12.445	8	2	32	2	275	30.5	8.98	49.48
ZNF207	A0A287BAJ4	Zinc finger protein 207 OS=Sus scrofa OX=9823 GN=ZNF207 PE=1 SV=2	0.997	0.992834	12.405	6	2	43	2	465	49.6	9.01	81.97
ZBTB8OS	A0A4X1VY44	Archease domain-containing protein OS=Sus scrofa OX=9823 GN=ZBTB8OS PE=4 SV=1	1.078	0.980399	12.36	20	2	13	2	110	12.8	4.55	8.69
RPS17	Q6QAP7	40S ribosomal protein S17 OS=Sus scrofa OX=9823 GN=RPS17 PE=1 SV=3	1.341	0.113296	12.35	24	2	8	2	135	15.5	9.85	6.09
HECA	A0A4X1VMG5	Costars domain-containing protein OS=Sus scrofa OX=9823 GN=HECA PE=4 SV=1	0.94	0.910588	12.347	6	2	37	2	520	59	8.48	13.61
	A0A480PTM7	COP9 signalosome complex subunit 3 isoform 1 OS=Sus scrofa OX=9823 PE=4 SV=1	0.949	0.924758	12.301	8	2	30	2	423	47.5	6.6	2.08
ADSL	F6QAM9	Adenylosuccinate lyase OS=Sus scrofa OX=9823 GN=ADSL PE=3 SV=2	0.901	0.73495	12.278	8	3	29	3	501	56.7	7.77	3.35
FIS1	A0A4X1UIB2	Mitochondrial fission 1 protein OS=Sus scrofa OX=9823 GN=FIS1 PE=3 SV=1	1.018	0.998308	12.234	16	2	50	2	152	16.8	8.5	1.73
LMO7	A0A4X1VCH8	LIM domain 7 OS=Sus scrofa OX=9823 GN=LMO7 PE=4 SV=1	1.121	0.924758	12.227	2	2	18	2	1277	144.5	6.42	5.23
FAM98A	A0A4X1T705	Uncharacterized protein OS=Sus scrofa OX=9823 GN=FAM98A PE=4 SV=1	1.044	0.992057	12.185	9	2	27	2	312	34.5	8.19	27
RGN	A0A5G2R4X2	Regucalcin OS=Sus scrofa OX=9823 GN=RGN PE=1 SV=1	0.991	0.982832	12.181	14	2	34	2	227	24.9	7.78	20.42
UBAP2L	A0A286ZKU8	Ubiquitin associated protein 2 like OS=Sus scrofa OX=9823 GN=UBAP2L PE=1 SV=2	1.019	0.998308	12.085	3	2	8	2	1080	114.2	6.6	5.07
ETFB	A0A5G2R0H0	Electron transfer flavoprotein subunit beta OS=Sus scrofa OX=9823 GN=ETFB PE=1 SV=1	0.986	0.980399	12.036	13	3	41	3	234	25.4	9.22	40.15
	A0A287BHE7	40S ribosomal protein S14 OS=Sus scrofa OX=9823 PE=3 SV=1	1.091	0.891479	12	15	2	29	2	151	16.3	10.05	57.34
POR	A0A480F3I9	NADPH--cytochrome P450 reductase OS=Sus scrofa OX=9823 GN=POR PE=3 SV=1	1.066	0.980399	11.979	6	3	9	3	678	76.7	5.43	8
AIMP2	A0A4X1TXF7	Uncharacterized protein OS=Sus scrofa OX=9823 GN=AIMP2 PE=4 SV=1	0.943	0.972068	11.968	12	2	8	2	319	35.1	7.25	4.63
U2AF1	A0A287AGI3	Splicing factor U2AF 35 kDa subunit OS=Sus scrofa OX=9823 GN=U2AF1 PE=4 SV=1	0.976	0.980399	11.899	6	2	18	2	239	27.8	8.68	25.66
APRT	A0A4X1TEA2	Pribosyltran domain-containing protein OS=Sus scrofa OX=9823 GN=APRT PE=3 SV=1	1.185	0.69002	11.849	12	2	21	2	180	19.6	7.25	25.66
PPM1A	F1SSI1	Protein phosphatase, Mg2+/Mn2+ dependent 1A OS=Sus scrofa OX=9823 GN=PPM1A PE=1 SV=4	0.925	0.867043	11.814	8	3	13	2	490	55	8.24	5.41
CNP	A0A287A9L8	2',3'-cyclic-nucleotide 3'-phosphodiesterase OS=Sus scrofa OX=9823 GN=CNP PE=1 SV=2	1.113	0.929327	11.786	11	3	20	3	420	47.2	8.95	5.5
CSNK2A1	A0A4X1SPM6	Protein kinase domain-containing protein OS=Sus scrofa OX=9823 GN=CSNK2A1 PE=4 SV=1	0.996	0.992028	11.765	8	2	26	2	363	41.8	7.69	7.01
GK	A0A4X1VI16	Uncharacterized protein OS=Sus scrofa OX=9823 GN=GK PE=3 SV=1	0.932	0.887491	11.754	7	3	5	3	569	62.2	5.8	2.03
POLR2H	A0A5G2QSP8	RNA polymerase II subunit H OS=Sus scrofa OX=9823 GN=POLR2H PE=1 SV=1	1.128	0.875387	11.722	16	2	30	2	122	13.8	4.68	47.43
CTBP1	A0A4X1T213	Uncharacterized protein OS=Sus scrofa OX=9823 GN=CTBP1 PE=3 SV=1	0.954	0.947332	11.722	11	3	6	3	444	47.8	6.77	4.24
MYO1D	F1RKW9	Myosin ID OS=Sus scrofa OX=9823 GN=MYO1D PE=1 SV=3	1.006	0.994146	11.69	5	5	35	5	975	112.3	9.35	5.18
PLCG2	A0A4X1T1K2	1-phosphatidylinositol 4,5-bisphosphate phosphodiesterase gamma OS=Sus scrofa OX=9823 GN=PLCG2 PE=4 SV=1	1.07	0.980399	11.637	4	3	11	3	1226	143.3	6.84	3.72
CD47	A0A5G2QX00	Leukocyte surface antigen CD47 OS=Sus scrofa OX=9823 GN=CD47 PE=1 SV=1	1.16	0.743908	11.571	14	3	22	3	330	36.1	7.85	5.21
TNS1	A0A4X1UM50	Tensin 1 OS=Sus scrofa OX=9823 GN=TNS1 PE=4 SV=1	1.389	0.0409874	11.54	3	4	17	4	1780	190.4	8.09	1.75
IPO7	A0A4X1SUW9	Importin N-terminal domain-containing protein OS=Sus scrofa OX=9823 GN=IPO7 PE=4 SV=1	1	0.990494	11.486	3	2	21	2	1008	115.9	4.82	8.7
LOC100513868	A0A4X1SWB2	Uncharacterized protein OS=Sus scrofa OX=9823 GN=LOC100513868 PE=4 SV=1	1.139	0.877108	11.475	4	2	36	2	495	55.6	5.49	72.07
DPP9	I3LUL8	Dipeptidyl peptidase 9 OS=Sus scrofa OX=9823 GN=DPP9 PE=3 SV=3	0.893	0.800927	11.375	6	3	12	3	868	98.4	6.34	1.69
	A0A481D4W8	Poly(ADP-ribose) glycohydrolase ARH3 (Fragment) OS=Sus scrofa OX=9823 PE=4 SV=1	0.877	0.58623	11.373	9	2	11	2	352	38.1	4.88	13.02
MIEN1	A0A4X1UGL0	Migration and invasion enhancer 1 OS=Sus scrofa OX=9823 GN=MIEN1 PE=4 SV=1	0.928	0.878137	11.263	13	2	35	2	164	17.7	9.38	23.94
PCK1	A0A4X1UM84	Uncharacterized protein OS=Sus scrofa OX=9823 GN=PCK1 PE=3 SV=1	1.053	0.992057	11.259	6	3	18	3	622	68.9	6.54	12.88
LIN7C	A0A287AKE5	Protein lin-7 homolog OS=Sus scrofa OX=9823 GN=LIN7C PE=1 SV=2	1.034	0.998308	11.256	14	2	15	2	199	22	7.85	13.84
UCHL1	A0A4X1UWB5	Ubiquitin carboxyl-terminal hydrolase OS=Sus scrofa OX=9823 GN=UCHL1 PE=3 SV=1	1.319	0.160512	11.239	13	2	11	2	239	26.6	6.43	15.08
	A0A4X1SDY6	UBIQUITIN_CONJUGAT_2 domain-containing protein OS=Sus scrofa OX=9823 PE=3 SV=1	1.02	0.996768	11.214	22	3	53	2	114	13.2	8.91	67.87
	A0A4X1U9T5	Ig-like domain-containing protein OS=Sus scrofa OX=9823 PE=3 SV=1	0.944	0.923216	11.145	8	2	39	2	319	35.7	6.13	29.02
ATP5PD	A0A5G2QY12	ATP synthase subunit d, mitochondrial OS=Sus scrofa OX=9823 GN=ATP5PD PE=1 SV=1	1.234	0.436827	11.125	22	3	21	3	166	19.1	6.6	17.44
SUPT16H	F1S8K5	FACT complex subunit SPT16 OS=Sus scrofa OX=9823 GN=SUPT16H PE=1 SV=2	1.048	0.992028	11.122	4	3	23	3	1083	123.6	5.78	6.94
VBP1	K7GNY9	Prefoldin subunit 3 OS=Sus scrofa OX=9823 GN=VBP1 PE=1 SV=2	1.152	0.832881	11.108	10	2	15	2	234	26.5	8.66	3.45
FKBP2	A0A287AA25	Peptidylprolyl isomerase OS=Sus scrofa OX=9823 GN=FKBP2 PE=1 SV=1	0.988	0.986682	11.093	29	2	32	2	140	15.4	8.88	43.34
	A0A480KRM3	Protein TFG isoform X1 OS=Sus scrofa OX=9823 PE=4 SV=1	0.939	0.916966	10.984	14	2	26	2	259	28.4	4.91	50.3
STAU1	A0A287A9K4	Staufen double-stranded RNA binding protein 1 OS=Sus scrofa OX=9823 GN=STAU1 PE=1 SV=1	1.031	0.998308	10.971	5	2	25	2	496	55.1	9.54	17.61
TBL1XR1	A0A4X1V5G1	WD_REPEATS_REGION domain-containing protein OS=Sus scrofa OX=9823 GN=TBL1XR1 PE=4 SV=1	1.005	0.992057	10.898	10	3	20	3	507	54.8	5.88	1.64
	A0A480UKG5	ATP-dependent 6-phosphofructokinase OS=Sus scrofa OX=9823 PE=3 SV=1	1.209	0.565809	10.856	6	3	20	3	780	85.1	7.34	8.67
UBE2M	A0A4X1W9F5	UBIQUITIN_CONJUGAT_2 domain-containing protein OS=Sus scrofa OX=9823 GN=UBE2M PE=3 SV=1	1.108	0.891479	10.795	17	3	37	3	183	20.9	7.69	19.76
PPP1R12B	F1S5B0	Protein phosphatase 1 regulatory subunit OS=Sus scrofa OX=9823 GN=PPP1R12B PE=1 SV=3	1.275	0.299969	10.769	2	2	25	2	984	108.9	6.1	36.37
IFI30	A0A5G2R214	Gamma-interferon-inducible-lysosomal thiol reductase OS=Sus scrofa OX=9823 GN=IFI30 PE=4 SV=1	1.016	0.998308	10.741	4	2	24	2	446	48.4	9.25	24.11
PAFAH1B2	A0A4X1SWN4	SGNH_hydro domain-containing protein OS=Sus scrofa OX=9823 GN=PAFAH1B2 PE=4 SV=1	1.193	0.667974	10.716	18	3	23	3	229	25.6	5.92	20.69
TTLL12	A0A4X1W3Y7	Tubulin tyrosine ligase like 12 OS=Sus scrofa OX=9823 GN=TTLL12 PE=4 SV=1	1.068	0.980399	10.709	5	3	19	3	652	75.1	5.34	2.01
MOV10	A0A287AA16	Mov10 RISC complex RNA helicase OS=Sus scrofa OX=9823 GN=MOV10 PE=1 SV=1	1.039	0.992834	10.668	3	2	19	2	964	107.7	8.18	6.05
	A0A480LN40	Protein FAM98B OS=Sus scrofa OX=9823 PE=4 SV=1	0.992	0.992057	10.597	10	2	9	2	257	28.7	5.22	3.68
SNRPA1	A0A5G2R0B7	Small nuclear ribonucleoprotein polypeptide A' OS=Sus scrofa OX=9823 GN=SNRPA1 PE=1 SV=1	1.07	0.980399	10.581	23	4	14	4	268	30.1	9.52	14.14
	A0A4X1SY47	Uncharacterized protein OS=Sus scrofa OX=9823 PE=4 SV=1	1.15	0.743908	10.579	14	2	25	2	196	22.3	9.26	34.09
RPS27	A0A4X1W2B6	40S ribosomal protein S27 OS=Sus scrofa OX=9823 GN=RPS27 PE=3 SV=1	1.021	0.998308	10.457	29	2	33	2	84	9.5	9.45	9.47
RNF114	Q6J1I8	E3 ubiquitin-protein ligase RNF114 OS=Sus scrofa OX=9823 GN=RNF114 PE=1 SV=1	0.957	0.953733	10.444	17	3	9	3	228	25.6	6.61	6.11
SRRM2	A0A4X1VUE7	CTD domain-containing protein OS=Sus scrofa OX=9823 GN=SRRM2 PE=4 SV=1	1.005	0.992057	10.441	2	3	7	3	2741	297.4	12.04	1.85
	A0A480YL70	Receptor-type tyrosine-protein phosphatase C isoform 2 OS=Sus scrofa OX=9823 PE=4 SV=1	0.899	0.878137	10.391	2	2	7	2	1162	131.8	6.21	9.73
	A0A480Z4C2	CAD protein isoform 1 OS=Sus scrofa OX=9823 PE=3 SV=1	0.98	0.980399	10.373	1	2	29	2	1920	208.9	6.49	38.85
NMT1	A0A287AI66	Glycylpeptide N-tetradecanoyltransferase OS=Sus scrofa OX=9823 GN=NMT1 PE=1 SV=1	0.925	0.895593	10.369	5	2	11	2	467	53.6	9.06	20.88
DDAH2	A0A287A5S7	Dimethylarginine dimethylaminohydrolase 2 OS=Sus scrofa OX=9823 GN=DDAH2 PE=4 SV=1	1.315	0.17076	10.363	11	2	26	2	285	29.7	6.01	13.66
HSD17B12	I3LJY8	Hydroxysteroid 17-beta dehydrogenase 12 OS=Sus scrofa OX=9823 GN=HSD17B12 PE=1 SV=2	1.068	0.980399	10.362	8	2	23	2	312	34.5	9.26	8.83
	A0A480YSS4	Isocitrate dehydrogenase [NAD] subunit, mitochondrial OS=Sus scrofa OX=9823 PE=3 SV=1	0.942	0.910588	10.284	11	3	9	3	366	39.6	7.15	8.2
Eci1	M9TGS8	Mitochondrial delta3,delta2-dienoyl-CoA isomerase OS=Sus scrofa OX=9823 GN=Eci1 PE=2 SV=1	1.006	0.998308	10.225	11	2	18	2	302	33.1	9.22	8.15
VAT1	A0A4X1TWX8	PKS_ER domain-containing protein OS=Sus scrofa OX=9823 GN=VAT1 PE=4 SV=1	0.989	0.988877	10.216	9	3	31	3	399	42.6	6.19	52.67
SNRPN	I3LBT8	Small nuclear ribonucleoprotein-associated protein OS=Sus scrofa OX=9823 GN=SNRPN PE=3 SV=3	1.183	0.578974	10.17	9	2	42	2	250	26.1	10.7	5.07
	A0A480W5L0	Secernin-2 isoform X1 OS=Sus scrofa OX=9823 PE=4 SV=1	1.004	0.992028	10.158	7	2	10	2	439	48.1	5.81	2.13
	A0A481CTX2	Serine protease HTRA2, mitochondrial isoform 4 preproprotein OS=Sus scrofa OX=9823 PE=4 SV=1	1.02	0.998308	10.147	13	2	13	2	306	32.2	10.04	10.31
TOM1	A0A4X1TB33	Target of myb1 membrane trafficking protein OS=Sus scrofa OX=9823 GN=TOM1 PE=3 SV=1	0.899	0.729432	10.048	7	2	17	2	449	48.9	4.77	1.62
FTH1	A0A287AL10	Ferritin OS=Sus scrofa OX=9823 GN=FTH1 PE=1 SV=2	0.867	0.554133	9.97	10	2	32	2	181	21.2	5.85	2.12
CHMP4B	A0A4X1T3F8	Uncharacterized protein OS=Sus scrofa OX=9823 GN=CHMP4B PE=4 SV=1	0.994	0.992028	9.97	11	2	24	2	224	25	4.82	1.63
	F2Z5M4	Protein S100 OS=Sus scrofa OX=9823 PE=3 SV=1	1.153	0.844652	9.951	22	2	12	2	103	11.8	8.94	1.67
	A0A4X1W207	ETHE1 persulfide dioxygenase OS=Sus scrofa OX=9823 PE=4 SV=1	0.98	0.98023	9.869	12	3	7	3	306	33	7.71	1.77
CAVIN2	A0A4X1SGA2	Uncharacterized protein OS=Sus scrofa OX=9823 GN=CAVIN2 PE=4 SV=1	1.405	0.234423	9.804	8	2	19	2	424	46.8	5.2	4.43
CALML4	A0A4X1T7L6	Uncharacterized protein OS=Sus scrofa OX=9823 GN=CALML4 PE=4 SV=1	1.048	0.992057	9.804	20	3	27	3	153	17.8	7.49	5.42
C1H15orf48	A0A4X1SDB3	Uncharacterized protein OS=Sus scrofa OX=9823 GN=C1H15orf48 PE=4 SV=1	1.325	0.123601	9.8	28	2	19	2	83	9.6	9.99	17.31
NSF	A0A4X1TCT0	Uncharacterized protein OS=Sus scrofa OX=9823 GN=NSF PE=4 SV=1	0.999	0.992028	9.765	3	2	17	2	747	83	6.81	10.79
GTPBP1	A0A4X1VLR6	Tr-type G domain-containing protein OS=Sus scrofa OX=9823 GN=GTPBP1 PE=4 SV=1	1.03	0.998308	9.737	4	2	21	2	669	72.5	8.29	1.61
HP1BP3	A0A4X1VZ89	Uncharacterized protein OS=Sus scrofa OX=9823 GN=HP1BP3 PE=4 SV=1	1.146	0.842544	9.726	5	2	35	2	553	61.1	9.72	5.2
PAFAH1B3	A0A4X1SJ01	SGNH_hydro domain-containing protein OS=Sus scrofa OX=9823 GN=PAFAH1B3 PE=4 SV=1	0.995	0.992028	9.711	22	4	19	4	232	26	7.01	1.63
EEF1E1	A0A286ZWJ2	Eukaryotic translation elongation factor 1 epsilon-1 isoform 1 OS=Sus scrofa OX=9823 GN=EEF1E1 PE=1 SV=1	1.038	0.998308	9.706	13	2	11	2	174	19.7	8.87	1.68
IFI35	I3LGI4	Interferon induced protein 35 OS=Sus scrofa OX=9823 GN=IFI35 PE=4 SV=2	1.072	0.974779	9.7	13	3	21	3	284	31.4	6.95	3.35
HADHB	A0A5G2QL38	Uncharacterized protein OS=Sus scrofa OX=9823 GN=HADHB PE=1 SV=1	0.819	0.284389	9.604	5	2	10	2	459	49.4	9.58	3.86
DENR	A0A4X1UG52	Density-regulated protein OS=Sus scrofa OX=9823 GN=DENR PE=3 SV=1	1.088	0.971579	9.503	19	3	27	3	198	22.1	5.43	18.98
RAP1GDS1	A0A4X1UGN0	Uncharacterized protein OS=Sus scrofa OX=9823 GN=RAP1GDS1 PE=4 SV=1	0.986	0.980399	9.472	5	3	12	3	607	66.2	5.3	1.77
GPHN	A0A4X1U9G4	Uncharacterized protein OS=Sus scrofa OX=9823 GN=GPHN PE=4 SV=1	1.063	0.990236	9.469	3	2	15	2	795	86	5.58	8.67
ENPP3	A0A4X1UZ02	Ectonucleotide pyrophosphatase/phosphodiesterase 3 OS=Sus scrofa OX=9823 GN=ENPP3 PE=4 SV=1	1.091	0.962736	9.444	3	2	12	2	873	99.6	5.64	16.42
STOM	A0A287AE47	Stomatin OS=Sus scrofa OX=9823 GN=STOM PE=1 SV=1	1.021	0.999693	9.441	8	2	18	2	266	29.2	8.13	11.18
	A0A480TRD1	Metastasis-associated protein MTA2 isoform X1 OS=Sus scrofa OX=9823 PE=4 SV=1	1.012	0.992834	9.223	4	2	20	2	620	69.8	9.55	12.21
BCAM	A0A5G2QRV6	Basal cell adhesion molecule (Lutheran blood group) OS=Sus scrofa OX=9823 GN=BCAM PE=1 SV=1	1.448	0.0206613	9.181	5	2	10	2	622	67.2	5.66	1.65
NPC1L1	A0A5G2R8N3	NPC1 like intracellular cholesterol transporter 1 OS=Sus scrofa OX=9823 GN=NPC1L1 PE=1 SV=1	1.262	0.565809	9.177	2	2	9	2	1292	141.7	6.58	2.11
DLGAP4	A0A5G2QMT6	DLG associated protein 4 OS=Sus scrofa OX=9823 GN=DLGAP4 PE=1 SV=1	0.987	0.980399	9.112	9	2	28	2	244	26.9	4.88	10.29
CCDC6	A0A4X1U3T9	Uncharacterized protein OS=Sus scrofa OX=9823 GN=CCDC6 PE=4 SV=1	0.634	0.0111764	9.085	6	2	20	2	480	53.7	7.81	3.56
RRAGC	F2Z5W0	Ras related GTP binding C OS=Sus scrofa OX=9823 GN=RRAGC PE=4 SV=3	0.97	0.971579	9.053	25	2	39	2	116	12.9	6.8	31.14
DNAJC8	A0A5G2QXX9	DnaJ heat shock protein family (Hsp40) member C8 OS=Sus scrofa OX=9823 GN=DNAJC8 PE=1 SV=1	1.044	0.992057	9.04	14	3	34	3	237	28.3	9.42	21.17
RMDN1	A0A286ZK35	Regulator of microtubule dynamics 1 OS=Sus scrofa OX=9823 GN=RMDN1 PE=4 SV=2	1.068	0.980399	9.018	6	2	8	2	338	38.5	8.18	8.03
DEK	F1RUH5	DEK proto-oncogene OS=Sus scrofa OX=9823 GN=DEK PE=1 SV=3	1.083	0.98023	9.017	6	2	25	2	375	42.6	8.37	13.42
	A0A480QC93	F-actin-uncapping protein LRRC16A isoform 1 OS=Sus scrofa OX=9823 PE=4 SV=1	1.038	0.998308	8.997	2	2	5	2	1370	151	7.77	1.86
	A0A480JX12	Integrin beta OS=Sus scrofa OX=9823 PE=3 SV=1	1.21	0.565809	8.926	5	3	22	3	765	84.7	5.3	5.11
	A0A480XWP1	Putative ATP-dependent RNA helicase DDX23 (Fragment) OS=Sus scrofa OX=9823 PE=4 SV=1	0.938	0.88886	8.886	3	2	32	2	811	94.6	9.57	20.46
SNX9	A0A4X1VV25	Sorting nexin OS=Sus scrofa OX=9823 GN=SNX9 PE=3 SV=1	0.947	0.960974	8.779	8	2	14	2	545	61	5.72	3.57
PFDN1	A0A4X1SDR8	Uncharacterized protein OS=Sus scrofa OX=9823 GN=PFDN1 PE=4 SV=1	1.019	0.999693	8.77	17	3	25	3	122	14.2	6.81	21.62
CNN2	Q08094	Calponin-2 (Fragment) OS=Sus scrofa OX=9823 GN=CNN2 PE=2 SV=1	0.99	0.980399	8.746	9	2	30	2	296	32	8.32	45.57
	A0A481CFJ1	Protein unc-45 homolog A isoform 3 OS=Sus scrofa OX=9823 PE=4 SV=1	0.993	0.992834	8.623	3	2	14	2	929	101.7	6.47	10.93
	A0A480ZD86	Focal adhesion kinase 1 isoform X11 OS=Sus scrofa OX=9823 PE=3 SV=1	0.923	0.856336	8.584	3	2	19	2	1060	120	6.77	21.98
	A0A4X1V6D7	Heme binding protein 1 OS=Sus scrofa OX=9823 PE=4 SV=1	0.944	0.924758	8.507	13	2	12	2	211	23.5	5.82	2.1
PKP2	A0A5G2R2I1	Plakophilin 2 OS=Sus scrofa OX=9823 GN=PKP2 PE=4 SV=1	1.115	0.928398	8.488	3	2	27	2	837	92.8	9.14	16.07
SNRPE	A0A4X1V3M7	Small nuclear ribonucleoprotein E OS=Sus scrofa OX=9823 GN=SNRPE PE=3 SV=1	0.983	0.980399	8.445	40	2	9	2	92	10.8	9.44	13.19
COL3A1	A0A4X1TSD0	Uncharacterized protein OS=Sus scrofa OX=9823 GN=COL3A1 PE=4 SV=1	1.108	0.937555	8.405	2	2	21	2	1439	135.9	6.83	40.37
	A0A480TW29	Serine/arginine-rich splicing factor 2 isoform X1 (Fragment) OS=Sus scrofa OX=9823 PE=4 SV=1	1.065	0.962736	8.268	12	2	25	2	211	24.4	11.97	48.51
	A0A4X1TU60	Eukaryotic translation initiation factor 4 gamma 2 OS=Sus scrofa OX=9823 PE=4 SV=1	1.089	0.967437	8.247	2	2	29	2	869	98.1	6.99	19.73
H3-3A	Q71LE2	Histone H3.3 OS=Sus scrofa OX=9823 GN=H3-3A PE=2 SV=3	1.28	0.0735473	8.233	16	3	120	3	136	15.3	11.27	33.66
GABARAPL2	A0A4X1SXE8	GABA type A receptor associated protein like 2 OS=Sus scrofa OX=9823 GN=GABARAPL2 PE=3 SV=1	1.136	0.870064	8.197	13	2	29	2	147	16.4	9.23	1.83
RANBP1	A0A4X1ULB9	RanBD1 domain-containing protein OS=Sus scrofa OX=9823 GN=RANBP1 PE=4 SV=1	1.033	0.988877	8.185	23	3	44	3	206	23.7	5.14	68.86
ATP6V1E1	A0A287AIQ8	ATPase H+ transporting V1 subunit E1 OS=Sus scrofa OX=9823 GN=ATP6V1E1 PE=3 SV=2	1.002	0.992057	8.176	11	2	36	2	224	25.9	8	5.52
STAT2	A0A4X1W8B3	Signal transducer and activator of transcription OS=Sus scrofa OX=9823 GN=STAT2 PE=3 SV=1	0.936	0.887739	8.13	4	2	13	2	913	103.7	6.01	3.38
SLC6A19	A0A5G2QRJ4	Solute carrier family 6 member 19 OS=Sus scrofa OX=9823 GN=SLC6A19 PE=1 SV=1	1.074	0.971579	8.058	4	2	26	2	673	75.4	5.63	38.54
MOBKL3	A0A4X1VGH2	Uncharacterized protein OS=Sus scrofa OX=9823 GN=MOBKL3 PE=4 SV=1	1.023	0.999693	8.022	14	2	20	2	225	26	5.78	5.15
REEP5	F1RLG5	Receptor expression-enhancing protein OS=Sus scrofa OX=9823 GN=REEP5 PE=1 SV=1	1	0.992057	7.997	10	2	41	2	189	21.4	7.83	28.51
Reg 4	X5IBY9	Regenerating islet-derived 4 OS=Sus scrofa OX=9823 GN=Reg 4 PE=2 SV=1	1.181	0.707761	7.945	13	2	12	2	158	18.4	9.26	3.49
GPX1	A0A287AG70	Glutathione peroxidase OS=Sus scrofa OX=9823 GN=GPX1 PE=3 SV=2	1.037	0.998308	7.936	10	2	19	2	205	22.5	6.55	23.75
PBDC1	A0A287A992	Polysaccharide biosynthesis domain containing 1 OS=Sus scrofa OX=9823 GN=PBDC1 PE=1 SV=1	0.999	0.992028	7.87	11	2	15	2	204	22.8	4.81	1.94
PDHB	A0A5G2QSU5	Pyruvate dehydrogenase E1 component subunit beta OS=Sus scrofa OX=9823 GN=PDHB PE=1 SV=1	0.986	0.980399	7.834	9	3	31	3	361	39.6	7.47	1.74
	P35479	Leukocyte cysteine proteinase inhibitor 1 OS=Sus scrofa OX=9823 PE=1 SV=1	1.032	0.998308	7.825	18	2	18	2	103	11.8	5.48	16.04
REXO2	A0A4X1T1G5	Exonuclease domain-containing protein OS=Sus scrofa OX=9823 GN=REXO2 PE=3 SV=1	1.065	0.988877	7.797	12	2	16	2	237	26.9	7.43	5.31
	A0A481BAZ8	UDP-glucuronosyltransferase OS=Sus scrofa OX=9823 PE=3 SV=1	1.062	0.988877	7.767	4	2	24	2	473	53.6	7.96	17.86
HAGH	F1RG31	Hydroxyacylglutathione hydrolase, mitochondrial isoform 1 OS=Sus scrofa OX=9823 GN=HAGH PE=1 SV=4	1.031	0.998308	7.728	6	2	45	2	354	39	7.8	52.26
PARP3	A0A4X1SEZ3	Poly [ADP-ribose] polymerase OS=Sus scrofa OX=9823 GN=PARP3 PE=4 SV=1	0.934	0.924758	7.529	8	3	32	3	502	56.2	8.78	14.28
ABCG2	Q8MIB3	Broad substrate specificity ATP-binding cassette transporter ABCG2 OS=Sus scrofa OX=9823 GN=ABCG2 PE=2 SV=1	1.048	0.992057	7.524	3	2	22	2	656	72.3	8.9	14.82
	A0A480YT79	Leucine-rich repeat-containing protein 47 OS=Sus scrofa OX=9823 PE=4 SV=1	0.95	0.942558	7.52	5	2	14	2	583	63.9	8.28	3.31
UFM1	A0A5G2RJK5	Ubiquitin fold modifier 1 OS=Sus scrofa OX=9823 GN=UFM1 PE=1 SV=1	1.059	0.98023	7.498	28	2	29	2	81	8.9	8.18	4.95
GNPDA2	A0A4X1UI84	Glucosamine-6-phosphate isomerase OS=Sus scrofa OX=9823 GN=GNPDA2 PE=3 SV=1	0.992	0.984753	7.483	11	2	9	2	276	31.2	6.9	1.63
CIAO1	F1SU35	Probable cytosolic iron-sulfur protein assembly protein CIAO1 OS=Sus scrofa OX=9823 GN=CIAO1 PE=3 SV=3	1.063	0.980399	7.439	7	2	26	2	339	37.7	4.89	12.53
RAB27B	A0A4X1UFY8	Uncharacterized protein OS=Sus scrofa OX=9823 GN=RAB27B PE=4 SV=1	1.046	0.992028	7.402	10	2	15	2	218	24.6	5.78	3.79
FNTA	A0A4X1UDY6	Uncharacterized protein OS=Sus scrofa OX=9823 GN=FNTA PE=4 SV=1	0.965	0.962736	7.373	8	2	8	2	364	42.7	4.92	4.09
RPL28	A0A287AJT7	Ribosomal protein L28 OS=Sus scrofa OX=9823 GN=RPL28 PE=4 SV=1	0.962	0.962736	7.326	14	2	18	2	137	15.7	11.97	15.47
	A0A480VYA5	ADP-ribose pyrophosphatase, mitochondrial isoform a OS=Sus scrofa OX=9823 PE=4 SV=1	1.038	0.998308	7.255	6	2	23	2	350	39	7.74	3.38
LXN	I3LN84	Latexin OS=Sus scrofa OX=9823 GN=LXN PE=1 SV=1	0.944	0.928398	7.148	12	2	26	2	222	25.6	6	40.75
TDP2	F1RUE1	Uncharacterized protein OS=Sus scrofa OX=9823 GN=TDP2 PE=4 SV=3	0.92	0.828771	7.101	11	2	8	2	180	20.4	8.19	3.73
FAH	F1RIF3	Fumarylacetoacetase OS=Sus scrofa OX=9823 GN=FAH PE=1 SV=3	1.04	0.992834	7.077	5	2	6	2	445	49.4	8.16	3.69
ATP6V1C1	F1S0R4	V-type proton ATPase subunit C OS=Sus scrofa OX=9823 GN=ATP6V1C1 PE=1 SV=3	0.939	0.905956	7.038	7	2	9	2	397	45.9	7.83	1.67
TSTA3	A0A287B110	Tissue specific transplantation antigen P35B OS=Sus scrofa OX=9823 GN=TSTA3 PE=3 SV=2	0.986	0.980399	7.011	5	2	38	2	401	44	9.42	23.34
TMOD3	A0A4X1T3A7	Uncharacterized protein OS=Sus scrofa OX=9823 GN=TMOD3 PE=4 SV=1	0.886	0.625983	6.889	8	2	17	2	347	38.8	4.98	25
TSFM	A0A5G2QFS9	Elongation factor Ts, mitochondrial OS=Sus scrofa OX=9823 GN=TSFM PE=1 SV=1	1.039	0.994146	6.835	5	2	10	2	383	41.8	8.82	1.7
NDUFS3	A0A4X1VSA0	Complex1_30kDa domain-containing protein OS=Sus scrofa OX=9823 GN=NDUFS3 PE=3 SV=1	1.182	0.737902	6.75	10	2	7	2	264	30.2	7.49	1.78
	A0A480M8G4	Cell division cycle 5-like protein OS=Sus scrofa OX=9823 PE=4 SV=1	0.913	0.813013	6.733	4	2	18	2	736	84.1	6.99	5.51
GSKIP	A0A481B832	GSK3-beta interaction protein OS=Sus scrofa OX=9823 GN=GSKIP PE=4 SV=1	0.813	0.174332	6.684	22	2	10	2	139	15.6	4.35	21.1
	A0A480VYS5	Dehydrogenase/reductase SDR family member 4 isoform 1 OS=Sus scrofa OX=9823 PE=4 SV=1	0.932	0.878137	6.606	6	2	15	2	279	29.9	9.23	4.05
THBS1	A0A4X1UR29	Uncharacterized protein OS=Sus scrofa OX=9823 GN=THBS1 PE=4 SV=1	0.984	0.980399	6.581	2	2	10	2	1111	123.1	4.86	11.34
ECM1	A0A4X1SFT0	Uncharacterized protein OS=Sus scrofa OX=9823 GN=ECM1 PE=4 SV=1	0.897	0.749022	6.57	5	2	16	2	559	62.7	7.18	1.63
BTD	A0A286ZTX3	Biotinidase OS=Sus scrofa OX=9823 GN=BTD PE=1 SV=1	1.074	0.980399	6.57	4	2	11	2	534	59.3	5.87	1.78
TRNT1	F1SFL7	tRNA nucleotidyl transferase 1 OS=Sus scrofa OX=9823 GN=TRNT1 PE=3 SV=1	0.886	0.665898	6.534	4	2	26	2	434	49.9	7.97	1.65
	A0A481DHP5	40S ribosomal protein S25 (Fragment) OS=Sus scrofa OX=9823 PE=3 SV=1	1.189	0.42305	6.417	14	2	26	2	138	14.9	10.11	52.54
SDHB	I3LDC1	Succinate dehydrogenase [ubiquinone] iron-sulfur subunit, mitochondrial OS=Sus scrofa OX=9823 GN=SDHB PE=1 SV=1	1.005	0.992057	6.127	7	2	8	2	280	31.6	8.47	10.97
	A0A481A077	X-ray repair cross-complementing protein 6 isoform 1 OS=Sus scrofa OX=9823 PE=4 SV=1	0.97	0.962736	6.042	5	2	10	2	535	61.6	6.19	1.6
	A0A481BJL5	Solute carrier family 13 member 2 isoform b OS=Sus scrofa OX=9823 PE=4 SV=1	1.086	0.972068	5.854	6	2	7	2	562	62	7.3	1.82
ATP5MG	A0A4X1SSJ6	ATP synthase subunit OS=Sus scrofa OX=9823 GN=ATP5MG PE=3 SV=1	1.281	0.421888	5.779	31	2	5	2	98	10.8	8.46	1.69
ELOB	A0A4X1VUF2	Elongin B OS=Sus scrofa OX=9823 GN=ELOB PE=4 SV=1	1.024	0.998555	5.757	7	2	24	2	228	24.3	9.74	13.78
TRAPPC3L	A0A287B380	Trafficking protein particle complex subunit OS=Sus scrofa OX=9823 GN=TRAPPC3L PE=3 SV=1	0.987	0.980399	5.605	14	2	24	2	180	20.6	8.29	1.79
SEPHS2	A1YIZ1	Selenide, water dikinase 2 OS=Sus scrofa OX=9823 GN=SEPHS2 PE=2 SV=2	0.979	0.98023	5.55	5	2	24	2	451	47.8	5.88	1.67
RPL34	Q29223	60S ribosomal protein L34 OS=Sus scrofa OX=9823 GN=RPL34 PE=1 SV=3	1.252	0.190903	5.488	13	2	39	2	117	13.3	11.47	36.38
SERPINA7	F1RXM6	Thyroxine-binding globulin OS=Sus scrofa OX=9823 GN=SERPINA7 PE=3 SV=3	1.033	0.998308	5.326	5	2	19	2	420	47.2	5.72	1.61
PPP3R1	A0A5G2RDF7	Uncharacterized protein OS=Sus scrofa OX=9823 GN=PPP3R1 PE=1 SV=1	1.041	0.992834	5.286	15	2	7	2	176	19.9	5.03	1.71
STAMBP	A0A480ENI7	STAM binding protein OS=Sus scrofa OX=9823 GN=STAMBP PE=1 SV=1	0.977	0.98023	4.957	4	2	14	2	494	55.3	6.39	7.27
USP47	A0A4X1TNL7	USP domain-containing protein OS=Sus scrofa OX=9823 GN=USP47 PE=3 SV=1	1.137	0.877831	4.945	2	2	10	2	1375	157.4	5.1	1.68
	A0A480W9F9	Plasma protease C1 inhibitor OS=Sus scrofa OX=9823 PE=3 SV=1	1.026	0.998308	4.876	4	2	11	2	472	52.1	7.03	6.82
	A0A481B8E5	Acetyl-coenzyme A synthetase OS=Sus scrofa OX=9823 PE=3 SV=1	0.964	0.971955	4.845	3	2	6	2	672	73.4	7.43	2.04
CPSF7	F1RKQ8	Cleavage and polyadenylation specific factor 7 OS=Sus scrofa OX=9823 GN=CPSF7 PE=1 SV=3	1.143	0.890091	4.473	5	2	15	2	471	52.1	8	3.29
DLST	Q9N0F1	Dihydrolipoyllysine-residue succinyltransferase component of 2-oxoglutarate dehydrogenase complex, mitochondrial OS=Sus scrofa OX=9823 GN=DLST PE=1 SV=1	0.826	0.300404	4.426	5	2	28	2	455	48.9	8.82	32.87

## Sheet: NX vs Control
Supplemental Table S3b
Label-free proteomics, NX vs. Control
Protein names and numbers in bold for protein ratio changes of more than factor 2 in either direction
Abbreviations:
Adj. P-Value	significance value of the protein (error rate due to multiple testing is managed by adjusting the p-value according to the Benjamini-Hochberg method)
Sum PEP Score	protein score calculated as the negative logarithms of the posterior error probability (PEP) values of the connected PSMs
# PSMs	peptide spectrum matches; the number of MS/MS spectra that were matched to peptide sequences for a given protein
# AAs	number of amino acids of this protein
MW	molecular weight
calc. pI	calculated isoelectric point
Score Sequest HT	protein score calculated by summing the individual Xcorr values of each peptide
Gene name	Accession	Description	Abundance Ratio: (NX) / (Control)	Abundance Ratio Adj. P-Value: (NX) / (Control)	Sum PEP Score	Coverage [%]	# Peptides	# PSMs	# Unique Peptides	# AAs	MW [kDa]	calc. pI	Score Sequest HT
ATP5B	Q0QEM6	ATP synthase subunit beta (Fragment) OS=Sus scrofa OX=9823 GN=ATP5B PE=2 SV=1	0.471	6.50211e-09	179.955	47	15	310	15	437	47.1	5.11	306.47
DES	A0A480N9U1	Desmin OS=Sus scrofa OX=9823 PE=3 SV=1	2.059	7.77484e-11	108.456	37	17	293	14	480	54.6	5.34	477.08
STIP1	I3LNG8	Stress induced phosphoprotein 1 OS=Sus scrofa OX=9823 GN=STIP1 PE=4 SV=2	100	5.67338e-16	89.229	27	14	268	2	543	62.4	6.76	255.07
ACTN2	F1RHL9	Alpha-actinin-2 isoform 1 OS=Sus scrofa OX=9823 GN=ACTN2 PE=1 SV=1	3.046	5.67338e-16	83.397	19	15	214	2	894	103.7	5.45	248.13
ATP5F1A	A0A287AGU2	ATP synthase subunit alpha OS=Sus scrofa OX=9823 GN=ATP5F1A PE=1 SV=1	0.445	2.28055e-10	76.42	26	10	118	10	550	59.4	8.9	209.6
VDAC1	A0A4X1UV26	Voltage-dependent anion-selective channel protein 1 OS=Sus scrofa OX=9823 GN=VDAC1 PE=4 SV=1	0.469	1.71568e-08	27.611	22	5	25	5	382	40.6	9.82	10.98
LOC100156879	A0A4X1T0P2	Uncharacterized protein OS=Sus scrofa OX=9823 GN=LOC100156879 PE=4 SV=1	0.348	8.76582e-10	24.29	13	3	15	3	534	58.6	5.88	2.88
MMP1	C9VZX4	Matrix metallopeptidase 1 OS=Sus scrofa OX=9823 GN=MMP1 PE=3 SV=1	0.444	9.47319e-10	21.26	11	4	37	4	469	53.7	5.48	8.3
SLC25A5	A0A480PNA9	ADP/ATP translocase 2 OS=Sus scrofa OX=9823 PE=3 SV=1	0.412	1.2288e-14	17.057	13	4	32	4	298	32.9	9.77	19.58
PHB	F2Z543	Prohibitin OS=Sus scrofa OX=9823 GN=PHB PE=1 SV=3	0.491	8.40175e-06	16.031	16	3	6	3	272	29.8	5.76	3.48
ATP5F1C	A0A287A9I8	ATP synthase subunit gamma OS=Sus scrofa OX=9823 GN=ATP5F1C PE=1 SV=2	0.444	1.29119e-10	15.459	13	3	30	3	274	30.3	9.13	4.47
MAOA	A0A5G2R723	Amine oxidase OS=Sus scrofa OX=9823 GN=MAOA PE=1 SV=1	0.494	9.89876e-06	14.689	6	2	7	2	492	55.6	7.94	8.23
ALDH18A1	A0A4X1UJ55	Delta-1-pyrroline-5-carboxylate synthase OS=Sus scrofa OX=9823 GN=ALDH18A1 PE=3 SV=1	0.458	0.000140344	13.118	5	2	11	2	749	82.3	6.9	1.97
PCK1	A0A4X1UM84	Uncharacterized protein OS=Sus scrofa OX=9823 GN=PCK1 PE=3 SV=1	0.01	5.67338e-16	11.259	6	3	18	3	622	68.9	6.54	12.88
ATP5PD	A0A5G2QY12	ATP synthase subunit d, mitochondrial OS=Sus scrofa OX=9823 GN=ATP5PD PE=1 SV=1	0.466	9.85099e-09	11.125	22	3	21	3	166	19.1	6.6	17.44
HADHB	A0A5G2QL38	Uncharacterized protein OS=Sus scrofa OX=9823 GN=HADHB PE=1 SV=1	0.497	0.000116973	9.604	5	2	10	2	459	49.4	9.58	3.86
ALB	A0A286ZT13	Serum albumin OS=Sus scrofa OX=9823 GN=ALB PE=1 SV=1	1.102	0.662795	1017.58	81	68	18213	51	595	68.1	6.38	24601.8
	A0A480K1P6	Filamin-A isoform 1 OS=Sus scrofa OX=9823 PE=4 SV=1	1.066	0.80873	897.443	50	84	2030	78	2639	279.7	6.11	3221.16
TF	P09571	Serotransferrin OS=Sus scrofa OX=9823 GN=TF PE=1 SV=2	1.049	0.876552	703.276	70	48	4340	44	696	76.9	7.14	7971.62
C3	A0A4X1VPY5	Complement C3 OS=Sus scrofa OX=9823 GN=C3 PE=4 SV=1	1.024	0.933569	699.86	51	72	2027	72	1661	186.9	6.54	2631.04
FCGBP	A0A4X1SS34	Uncharacterized protein OS=Sus scrofa OX=9823 GN=FCGBP PE=4 SV=1	1.031	0.909717	606.284	30	46	1216	46	2504	265.2	5.02	1788.99
	A0A480YXA1	Filamin-B isoform 2 OS=Sus scrofa OX=9823 PE=4 SV=1	0.887	0.939098	590.477	38	68	1321	61	2650	282.8	5.71	2071.4
FASN	A0A4X1U8L3	Fatty acid synthase OS=Sus scrofa OX=9823 GN=FASN PE=4 SV=1	0.795	0.521949	451.891	29	52	880	40	2540	274.7	6.44	1085.17
	A0A481CZZ1	Talin-1 OS=Sus scrofa OX=9823 PE=4 SV=1	0.972	0.984118	449.98	29	44	784	44	2541	269.7	6.11	1041.29
ACTN4	A0A0B8S0C5	Actinin, alpha 4 OS=Sus scrofa domesticus OX=9825 GN=ACTN4 PE=4 SV=1	0.907	0.963712	423.814	56	44	974	29	911	104.8	5.41	1584.84
HSP90AA1	A0A4X1TS37	Heat shock protein HSP 90-alpha OS=Sus scrofa OX=9823 GN=HSP90AA1 PE=3 SV=1	0.938	0.991169	420.237	49	36	1821	21	789	90.6	5.02	2995.28
SPTAN1	A0A0B8RZ36	Spectrin, alpha, non-erythrocytic 1 OS=Sus scrofa domesticus OX=9825 GN=SPTAN1 PE=4 SV=1	0.936	0.991169	413.612	31	60	892	60	2452	281.9	5.3	1168.17
VIL1	A0A4X1UFH8	Villin-1 OS=Sus scrofa OX=9823 GN=VIL1 PE=4 SV=1	0.905	0.961578	385.523	48	36	1377	2	827	92.7	5.87	2114.53
PKM	A0A4X1TD39	Multifunctional fusion protein OS=Sus scrofa OX=9823 GN=PKM PE=3 SV=1	0.849	0.832663	383.921	29	27	1314	4	1117	124.1	8.25	1541.31
PZP	A0A287BN06	Uncharacterized protein OS=Sus scrofa OX=9823 GN=PZP PE=1 SV=2	1.102	0.66126	375.561	34	35	816	2	1416	158.1	7.83	1089.09
	A0A480HYV8	Fibronectin OS=Sus scrofa OX=9823 PE=4 SV=1	0.921	0.981985	370.915	26	39	735	39	2177	239.6	6.05	1015.75
CLTC	A0A5K1U8P1	Clathrin heavy chain OS=Sus scrofa OX=9823 GN=CLTC PE=1 SV=1	0.946	0.998214	370.912	32	38	754	38	1681	192.6	5.77	1049.96
	A0A480ECX1	Heat shock cognate 71 kDa protein isoform X1 OS=Sus scrofa OX=9823 PE=3 SV=1	0.902	0.961578	364.164	47	26	1992	21	646	70.8	5.52	3598.86
AHNAK	A0A4X1VKL9	AHNAK nucleoprotein OS=Sus scrofa OX=9823 GN=AHNAK PE=4 SV=1	1.203	0.236763	335.941	26	43	648	10	5347	569.4	6.05	923.32
LMNA	A0A480NRZ3	Lamin isoform A OS=Sus scrofa OX=9823 GN=LMNA PE=1 SV=1	0.997	0.961578	334.071	44	33	969	33	704	77.9	7.87	1649.17
VCP	F1SIH8	Transitional endoplasmic reticulum ATPase OS=Sus scrofa OX=9823 GN=VCP PE=1 SV=3	0.886	0.9377	329.605	46	32	749	32	820	90.9	5.62	1087.27
HSPA5	A0A4X1UFV5	Endoplasmic reticulum chaperone BiP OS=Sus scrofa OX=9823 GN=HSPA5 PE=3 SV=1	0.796	0.523041	312.484	50	28	777	26	654	72.2	5.16	1256.45
EEF2	A0A4X1VST4	Tr-type G domain-containing protein OS=Sus scrofa OX=9823 GN=EEF2 PE=4 SV=1	0.901	0.961578	309.797	46	32	1038	31	858	95.3	6.83	1498.99
	A0A481CGG0	Alpha-actinin-1 OS=Sus scrofa OX=9823 PE=4 SV=1	0.98	0.981985	306.018	50	37	797	19	892	102.9	5.41	1047.29
	A0A480K625	Plastin-1 OS=Sus scrofa OX=9823 PE=4 SV=1	0.826	0.697427	305.71	50	27	683	25	630	70.6	5.25	1250.38
HSP90AB1	A0A287BDM6	Heat shock protein 90 alpha family class B member 1 OS=Sus scrofa OX=9823 GN=HSP90AB1 PE=1 SV=1	0.864	0.902486	303.719	43	30	1047	13	735	84.2	5.02	1771.85
	A0A480R622	Alpha-enolase isoform 1 OS=Sus scrofa OX=9823 PE=3 SV=1	0.983	0.981985	290.239	61	21	1327	19	447	48.7	7.14	2221.86
FLNC	F1SMN5	Filamin C OS=Sus scrofa OX=9823 GN=FLNC PE=1 SV=1	1.138	0.501471	287.16	22	38	556	30	2720	290.2	5.96	709.93
VCL	A0A4X1SRF3	Vinculin OS=Sus scrofa OX=9823 GN=VCL PE=4 SV=1	1.031	0.909717	286.167	39	32	625	32	1066	116.7	6.09	1003.59
TF	I3LBF1	Serotransferrin OS=Sus scrofa OX=9823 GN=TF PE=3 SV=2	0.977	0.982074	279.315	49	26	575	23	704	77.6	6.29	902.13
HSPA1A	A5A8V6	Heat shock 70kDa protein 1A OS=Sus scrofa OX=9823 GN=HSPA1A PE=3 SV=1	0.819	0.6655	274.28	44	19	867	11	641	70.1	5.82	1372.81
	I3VKE6	Ceruloplasmin OS=Sus scrofa OX=9823 PE=2 SV=1	1.052	0.8697	270.066	30	26	715	24	1100	125.5	6.07	1086.09
ATP1A1	A0A4X1SW39	Sodium/potassium-transporting ATPase subunit alpha OS=Sus scrofa OX=9823 GN=ATP1A1 PE=3 SV=1	0.917	0.980879	268.109	33	26	639	17	1018	112.3	5.68	913.76
	A0A480TYA2	Myosin-9 isoform X1 OS=Sus scrofa OX=9823 PE=3 SV=1	0.822	0.685267	267.8	24	36	471	23	1960	226.3	5.6	548.91
KRT20	F1RXG4	Keratin, type I cytoskeletal 20 OS=Sus scrofa OX=9823 GN=KRT20 PE=1 SV=3	0.813	0.635726	261.397	67	23	697	17	430	49	5.52	1273.52
LCT	F1S0D7	Uncharacterized protein OS=Sus scrofa OX=9823 GN=LCT PE=1 SV=4	0.875	0.939098	259.783	23	35	728	2	1898	214.6	6.18	981.13
FABP1	P49924	Fatty acid-binding protein, liver OS=Sus scrofa OX=9823 GN=FABP1 PE=2 SV=1	1.043	0.903689	254.64	79	11	2523	2	127	14.1	7.18	5858.14
ACO2	A0A0B8RTA5	Aconitate hydratase, mitochondrial OS=Sus scrofa domesticus OX=9825 GN=ACO2 PE=3 SV=1	0.756	0.278559	246.914	43	26	485	26	781	85.5	7.83	694.99
LCP1	A0A287ANV7	Lymphocyte cytosolic protein 1 OS=Sus scrofa OX=9823 GN=LCP1 PE=1 SV=1	0.941	0.991169	242.324	54	26	547	24	636	71.2	5.39	693.04
	A0A287ALC1	Uncharacterized protein OS=Sus scrofa OX=9823 PE=4 SV=2	1.035	0.909717	242.093	46	15	524	13	491	53.4	5.6	805.99
CFH	A0A287BD18	Uncharacterized protein OS=Sus scrofa OX=9823 GN=CFH PE=4 SV=1	0.958	0.991169	241.318	38	30	510	30	1234	138.5	6.68	555.56
ALDH9A1	Q29228	4-trimethylaminobutyraldehyde dehydrogenase OS=Sus scrofa OX=9823 GN=ALDH9A1 PE=2 SV=2	0.889	0.943232	241.069	47	20	870	20	494	53.9	6.07	1112.67
ALDOA	A0A4X1U0N5	Fructose-bisphosphate aldolase OS=Sus scrofa OX=9823 GN=ALDOA PE=3 SV=1	1.041	0.9074	239.625	57	19	676	2	416	45	8.09	1117.24
	A0A480YNX2	Spectrin beta chain OS=Sus scrofa OX=9823 PE=3 SV=1	0.881	0.933635	239.458	19	34	496	34	2373	275.5	5.59	655.5
LTA4H	A0A4X1SLI2	Leukotriene A(4) hydrolase OS=Sus scrofa OX=9823 GN=LTA4H PE=3 SV=1	0.985	0.977979	238.465	44	21	567	21	611	69.1	6.2	980.44
CKB	A0A5G2R6X7	Creatine kinase B-type OS=Sus scrofa OX=9823 GN=CKB PE=3 SV=1	0.918	0.981985	230.223	47	15	887	15	403	44.8	6	1144.64
CLCA1	A0A287A0E9	Calcium-activated chloride channel regulator 1 OS=Sus scrofa OX=9823 GN=CLCA1 PE=1 SV=1	1.048	0.881891	230.185	35	27	752	8	915	100.1	6.25	1436.4
ALDH1A1	I3LRS5	Aldehyde dehydrogenase 1 family member A1 OS=Sus scrofa OX=9823 GN=ALDH1A1 PE=1 SV=2	0.87	0.909717	230.034	57	23	869	21	501	54.8	7.59	1014.22
HBB	F1RII7	Hemoglobin subunit beta OS=Sus scrofa OX=9823 GN=HBB PE=1 SV=1	0.954	0.998214	229.245	88	14	1760	6	147	16.2	7.25	3154.29
ADA	A0A4X1TTU1	Adenosine deaminase OS=Sus scrofa OX=9823 GN=ADA PE=4 SV=1	1.008	0.960234	228.503	65	19	645	19	392	43.9	5.78	917.86
WDR1	A0A4X1SGI0	WD_REPEATS_REGION domain-containing protein OS=Sus scrofa OX=9823 GN=WDR1 PE=4 SV=1	1.015	0.940699	226.663	49	20	473	20	606	66.1	6.7	825.83
GDI2	A0A5G2QSK4	Rab GDP dissociation inhibitor OS=Sus scrofa OX=9823 GN=GDI2 PE=1 SV=1	0.902	0.961578	224.242	67	27	569	23	454	51.4	6.99	690.07
FABP	B1PMB0	Liver fatty acid binding protein OS=Sus scrofa OX=9823 GN=FABP PE=2 SV=1	0.964	0.991169	221.81	74	10	1881	2	127	14.1	8.09	4094.22
tkt	A8U4R4	Transketolase OS=Sus scrofa OX=9823 GN=tkt PE=2 SV=1	1.004	0.961578	221.768	46	20	715	20	623	67.8	7.49	931.99
RRBP1	I3LGC2	Ribosome binding protein 1 OS=Sus scrofa OX=9823 GN=RRBP1 PE=1 SV=2	0.985	0.977979	221.653	21	28	539	28	1497	160.7	9.04	750.23
P4HB	A0A4X1UBN3	Protein disulfide-isomerase OS=Sus scrofa OX=9823 GN=P4HB PE=3 SV=1	0.804	0.582631	219.42	56	22	623	22	508	56.4	4.89	919.11
MUC2	A0A5G2QSD1	Uncharacterized protein OS=Sus scrofa OX=9823 GN=MUC2 PE=1 SV=1	1.007	0.961578	216.693	13	24	396	8	3289	350.2	5.57	346.41
PGM2	M3TYI1	Phosphoglucomutase 2 OS=Sus scrofa OX=9823 GN=PGM2 PE=2 SV=1	0.863	0.898631	215.062	37	20	574	20	615	68.7	6.54	704.32
FGB	A0A5G2RHA4	Fibrinogen beta chain OS=Sus scrofa OX=9823 GN=FGB PE=1 SV=1	0.901	0.961578	213.582	46	18	552	18	489	55.6	7.9	758.5
GC	A0A4X1T9I2	Uncharacterized protein OS=Sus scrofa OX=9823 GN=GC PE=4 SV=1	1.067	0.80873	213.41	44	22	595	22	473	53.1	5.54	880.17
PDIA4	F1SAD9	Protein disulfide-isomerase OS=Sus scrofa OX=9823 GN=PDIA4 PE=1 SV=1	0.953	0.998214	212.572	47	24	447	24	646	72.9	5.15	490.41
CFB	K7GPT9	Complement factor B OS=Sus scrofa OX=9823 GN=CFB PE=1 SV=1	1.014	0.94248	212.212	31	22	504	22	851	95.6	7.66	724.28
C4A	A0A4X1VBD2	Uncharacterized protein OS=Sus scrofa OX=9823 GN=C4A PE=4 SV=1	1.007	0.961578	209.893	22	26	463	26	1740	192.2	7.15	606.75
CDH17	A0A4X1U8C3	Uncharacterized protein OS=Sus scrofa OX=9823 GN=CDH17 PE=4 SV=1	0.982	0.981985	209.536	40	20	396	20	803	89.1	4.94	604.3
APOA4	A0A4X1T1L0	Apolipoprotein A-IV OS=Sus scrofa OX=9823 GN=APOA4 PE=3 SV=1	0.894	0.961578	207.142	63	23	570	23	382	43.4	5.68	1128
PEPD	A0A5G2QM19	Peptidase D OS=Sus scrofa OX=9823 GN=PEPD PE=1 SV=1	0.878	0.921482	206.408	44	19	471	19	526	58.4	6.37	706.71
PGK1	F1RPH0	Phosphoglycerate kinase OS=Sus scrofa OX=9823 GN=PGK1 PE=1 SV=3	0.923	0.982095	206.108	44	14	656	14	417	44.5	7.9	1062.33
CNDP2	F1SNL7	Carnosine dipeptidase 2 OS=Sus scrofa OX=9823 GN=CNDP2 PE=1 SV=1	0.768	0.354187	205.727	57	18	730	18	475	52.7	5.48	738.62
SCIN	A0A4X1TM50	Adseverin OS=Sus scrofa OX=9823 GN=SCIN PE=4 SV=1	0.853	0.850491	203.059	36	18	416	18	656	73.8	5.22	739.03
SI	A0A4X1VHW3	Sucrase-isomaltase, intestinal OS=Sus scrofa OX=9823 GN=SI PE=4 SV=1	1.04	0.909717	201.357	18	25	541	25	1790	205.9	5.33	477.91
CAP1	A0A4X1VTS1	Adenylyl cyclase-associated protein OS=Sus scrofa OX=9823 GN=CAP1 PE=3 SV=1	0.869	0.909717	200.823	49	16	499	2	474	51.3	7.28	741.94
APOA1	K7GM40	Apolipoprotein A-I OS=Sus scrofa OX=9823 GN=APOA1 PE=3 SV=2	1.056	0.852287	200.018	59	18	1009	18	265	30.3	5.5	1812.99
	K7GRY0	Ubiquitin-like modifier-activating enzyme 1 isoform X2 OS=Sus scrofa OX=9823 PE=3 SV=2	0.849	0.832663	199.356	28	21	452	21	1058	117.7	5.85	518.8
FGG	F1RX35	Fibrinogen gamma chain OS=Sus scrofa OX=9823 GN=FGG PE=1 SV=4	1.046	0.88993	199.179	45	15	526	15	451	51.3	6.06	1046.23
TPI1	A0A288CFT0	Triosephosphate isomerase OS=Sus scrofa OX=9823 GN=TPI1 PE=1 SV=1	1.066	0.80873	198.949	65	14	589	14	285	30.5	7.71	1095.82
	A0A480S836	Glucose-6-phosphate isomerase OS=Sus scrofa OX=9823 PE=3 SV=1	0.873	0.909717	198.536	33	15	498	15	558	63.1	7.99	567.92
TUBB	F2Z5B2	Tubulin beta chain OS=Sus scrofa OX=9823 GN=TUBB PE=1 SV=2	0.742	0.203114	197.735	49	16	713	3	459	51.2	7.28	1119.78
UGDH	A0A5G2Q7H2	UDP-glucose 6-dehydrogenase OS=Sus scrofa OX=9823 GN=UGDH PE=1 SV=1	0.912	0.976564	194.768	58	18	267	18	427	47.6	5.81	390.43
	A0A480Y2J3	Inter-alpha-trypsin inhibitor heavy chain H4 isoform 1 (Fragment) OS=Sus scrofa OX=9823 PE=4 SV=1	1.073	0.752873	190.211	31	20	410	2	899	99.3	6.81	468.72
GBP1	A0A287BSF6	GB1/RHD3-type G domain-containing protein OS=Sus scrofa OX=9823 GN=GBP1 PE=1 SV=2	0.866	0.908961	190.116	35	18	390	6	595	68.1	6.01	496.35
DHX9	K7GND3	ATP-dependent RNA helicase A OS=Sus scrofa OX=9823 GN=DHX9 PE=1 SV=2	0.935	0.991169	187.8	25	26	434	26	1384	149.6	6.98	501.91
FGA	F1RX36	Fibrinogen alpha chain OS=Sus scrofa OX=9823 GN=FGA PE=1 SV=4	0.902	0.961578	187.099	29	20	592	3	924	101	6.3	813.59
APN	U3R8H0	Aminopeptidase OS=Sus scrofa OX=9823 GN=APN PE=2 SV=1	1.034	0.909717	185.244	23	19	706	19	961	108.5	5.43	891.57
	A0A480J3V8	Keratin, type I cytoskeletal 19 OS=Sus scrofa OX=9823 PE=3 SV=1	0.811	0.621006	184.758	61	24	684	18	404	44.2	5.14	1080.9
	A0A480NAY0	Tubulin alpha chain OS=Sus scrofa OX=9823 PE=3 SV=1	0.863	0.903762	184.245	43	12	429	2	449	50.1	5.1	587.27
	A0A481B9I4	Carbamoyl-phosphate synthase ammonia, mitochondrial OS=Sus scrofa OX=9823 PE=3 SV=1	0.677	0.0291297	184.013	22	26	292	26	1500	164.5	6.76	274.95
IGHG	L8B0W0	IgG heavy chain OS=Sus scrofa OX=9823 GN=IGHG PE=2 SV=1	0.983	0.981985	183.676	37	12	988	3	460	50.7	8.15	1885.75
PLEC	A0A287B217	Plectin OS=Sus scrofa OX=9823 GN=PLEC PE=1 SV=2	0.904	0.961578	183.491	10	36	423	19	4516	512.7	5.88	417.64
GSTP1	M3V836	Glutathione S-transferase pi 1 OS=Sus scrofa OX=9823 GN=GSTP1 PE=2 SV=1	1.021	0.909717	182.542	55	10	1021	2	208	23.6	7.8	1883.74
CFL1	P10668	Cofilin-1 OS=Sus scrofa OX=9823 GN=CFL1 PE=1 SV=3	0.927	0.984118	182.249	65	13	761	12	166	18.5	8	1405.49
MTTP	A0A5G2R2S8	Microsomal triglyceride transfer protein large subunit OS=Sus scrofa OX=9823 GN=MTTP PE=4 SV=1	0.683	0.0366733	180.868	32	23	331	23	888	99.1	8.38	463.03
TAGLN	A0A4X1SX44	Transgelin OS=Sus scrofa OX=9823 GN=TAGLN PE=3 SV=1	1.063	0.830085	180.117	72	17	1596	17	201	22.6	8.84	2780.19
	A0A480TFQ0	Tubulin beta chain OS=Sus scrofa OX=9823 PE=3 SV=1	0.882	0.933635	179.964	54	17	630	3	446	49.9	4.86	951.95
LAP3	I3LD43	Cytosol aminopeptidase OS=Sus scrofa OX=9823 GN=LAP3 PE=1 SV=2	0.961	0.991169	179.079	45	19	526	19	519	56	6.7	1004.3
PGAM1	A0A287AJQ2	Phosphoglycerate mutase OS=Sus scrofa OX=9823 GN=PGAM1 PE=1 SV=1	0.907	0.963663	178.509	66	12	560	12	254	28.8	7.18	972.14
IQGAP1	A0A4X1UKT5	Uncharacterized protein OS=Sus scrofa OX=9823 GN=IQGAP1 PE=4 SV=1	0.944	0.996331	177.905	20	25	364	25	1661	189.8	6.64	363
NCL	A0A4X1TI48	Uncharacterized protein OS=Sus scrofa OX=9823 GN=NCL PE=4 SV=1	1.498	0.00070943	176.16	30	18	482	18	699	75.2	4.63	756.62
	A0A287BCY4	Amine oxidase OS=Sus scrofa OX=9823 PE=3 SV=1	0.855	0.86005	175.4	29	17	423	17	824	92.7	7.91	492.96
	A0A480X8T8	L-lactate dehydrogenase OS=Sus scrofa OX=9823 PE=3 SV=1	0.855	0.857831	174.477	40	16	560	15	374	41.1	8.62	683.78
RNH1	P10775	Ribonuclease inhibitor OS=Sus scrofa OX=9823 GN=RNH1 PE=1 SV=1	0.999	0.961578	172.881	54	15	284	15	456	49	4.86	329.61
ACO1	A0A4X1UMC0	Uncharacterized protein OS=Sus scrofa OX=9823 GN=ACO1 PE=3 SV=1	1.03	0.909717	171.045	37	22	389	22	889	98.2	6.68	383.98
	A0A481B9A6	Histidine-rich glycoprotein OS=Sus scrofa OX=9823 PE=4 SV=1	1.109	0.629228	170.685	32	16	491	16	553	61.5	7.61	662.86
14-3-3zeta	A0A480PLY3	14-3-3 protein zeta/delta OS=Sus scrofa OX=9823 GN=14-3-3zeta PE=1 SV=1	0.904	0.961578	170.074	62	15	946	12	245	27.7	4.79	1389.68
PFN1	A0A4X1UWL6	Profilin OS=Sus scrofa OX=9823 GN=PFN1 PE=3 SV=1	0.82	0.66828	168.83	84	10	1121	10	140	15	8.28	1126.78
ILF3	K7GL83	Interleukin enhancer binding factor 3 OS=Sus scrofa OX=9823 GN=ILF3 PE=1 SV=3	0.949	0.999176	168.531	30	21	426	21	889	95.7	8.78	551
CKMT1A	A0A4X1VA58	Uncharacterized protein OS=Sus scrofa OX=9823 GN=CKMT1A PE=3 SV=1	0.792	0.501471	164.668	41	14	622	14	416	46.9	8.34	873.26
ALDOB	A0A286ZZC9	Fructose-bisphosphate aldolase OS=Sus scrofa OX=9823 GN=ALDOB PE=1 SV=2	0.843	0.801726	164.082	53	14	650	13	348	38	8.34	1314.14
EEF1A1	A0A4X1TYS6	Elongation factor 1-alpha OS=Sus scrofa OX=9823 GN=EEF1A1 PE=3 SV=1	0.929	0.984666	163.691	45	13	638	13	450	49	8.87	916.98
DYNC1H1	A0A4X1TL82	Uncharacterized protein OS=Sus scrofa OX=9823 GN=DYNC1H1 PE=4 SV=1	0.878	0.925949	163.148	10	35	361	35	4614	528.1	6.44	181.87
GSDMB	A0A287BJU5	Gasdermin B OS=Sus scrofa OX=9823 GN=GSDMB PE=1 SV=1	0.857	0.871186	162.694	58	18	282	18	404	45.9	5.54	311.24
	A0A0E3M2Q4	Transmembrane secretory component poly-Ig receptor (Fragment) OS=Sus scrofa OX=9823 PE=2 SV=1	1.065	0.817267	161.308	45	21	336	21	614	67.3	6.4	436.7
SYNCRIP	F2Z5D4	Synaptotagmin binding cytoplasmic RNA interacting protein OS=Sus scrofa OX=9823 GN=SYNCRIP PE=1 SV=3	0.942	0.993321	159.958	28	13	360	10	623	69.5	8.59	564.1
COPG1	A0A4X1U2U2	Coatomer subunit gamma OS=Sus scrofa OX=9823 GN=COPG1 PE=3 SV=1	0.94	0.991169	159.488	40	22	335	22	853	95.2	5.38	242.26
	F1SMZ7	60 kDa heat shock protein, mitochondrial OS=Sus scrofa OX=9823 PE=3 SV=3	0.568	7.60095e-05	159.072	50	19	235	19	573	60.9	5.87	352.02
MYH14	A0A4X1VXH2	Uncharacterized protein OS=Sus scrofa OX=9823 GN=MYH14 PE=3 SV=1	0.705	0.0742459	158.473	13	21	198	17	2006	228.7	5.55	266.53
DSG2	A0A4X1VM59	Desmoglein 2 OS=Sus scrofa OX=9823 GN=DSG2 PE=4 SV=1	1	0.961578	158.113	30	22	268	22	1119	122.6	5.2	383.18
CALR	P28491	Calreticulin OS=Sus scrofa OX=9823 GN=CALR PE=1 SV=3	0.753	0.255589	157.586	56	14	320	14	417	48.3	4.46	178.93
GFPT1	A0A4X1W4B8	Uncharacterized protein OS=Sus scrofa OX=9823 GN=GFPT1 PE=4 SV=1	0.877	0.918233	156.866	35	19	397	19	681	76.7	6.84	657.05
CTNNA1	A0A5G2R7Z4	Catenin alpha 1 OS=Sus scrofa OX=9823 GN=CTNNA1 PE=1 SV=1	0.935	0.991169	155.856	33	19	243	12	906	100	6.29	209.65
ITIH1	A0A4X1VPQ2	Inter-alpha-trypsin inhibitor heavy chain H1 OS=Sus scrofa OX=9823 GN=ITIH1 PE=4 SV=1	0.955	0.996331	153.448	26	16	314	16	902	100	7.36	540.59
	A0A480YP74	Triokinase/FMN cyclase OS=Sus scrofa OX=9823 PE=4 SV=1	0.855	0.859638	152.87	39	15	402	15	578	59	7.77	459.21
ANXA2	P19620	Annexin A2 OS=Sus scrofa OX=9823 GN=ANXA2 PE=1 SV=4	0.875	0.909717	151.007	48	17	361	17	339	38.5	6.93	598.64
SERPINB1	A0A4X1SRT1	Leukocyte elastase inhibitor OS=Sus scrofa OX=9823 GN=SERPINB1 PE=3 SV=1	0.854	0.852287	150.449	49	17	404	16	378	42.5	6.57	482.91
	A0A480YNR0	Ornithine aminotransferase, mitochondrial isoform 1 (Fragment) OS=Sus scrofa OX=9823 PE=3 SV=1	0.735	0.172126	150.156	43	14	311	14	438	48.2	6.02	527.37
GAPDH	P00355	Glyceraldehyde-3-phosphate dehydrogenase OS=Sus scrofa OX=9823 GN=GAPDH PE=1 SV=4	0.992	0.966325	149.148	53	12	553	12	333	35.8	8.35	623.51
HP	Q8SPS7	Haptoglobin OS=Sus scrofa OX=9823 GN=HP PE=1 SV=1	1.005	0.961578	148.93	49	15	389	15	347	38.5	6.96	511.19
HBA	P01965	Hemoglobin subunit alpha OS=Sus scrofa OX=9823 GN=HBA PE=1 SV=1	1.102	0.662795	147.948	59	7	1130	7	141	15	8.7	2044.46
	A0A480KXE8	Maltase-glucoamylase, intestinal OS=Sus scrofa OX=9823 PE=4 SV=1	1.041	0.9074	146.684	14	20	394	20	1826	206.8	5.2	522.27
COPA	A0A4X1VUA7	Coatomer subunit alpha OS=Sus scrofa OX=9823 GN=COPA PE=4 SV=1	0.879	0.928505	144.779	23	23	337	23	1224	138.3	7.66	404.23
EZR	A0A4X1VQ22	FERM domain-containing protein OS=Sus scrofa OX=9823 GN=EZR PE=4 SV=1	0.854	0.852287	144.667	39	21	357	12	585	69.3	6.02	458.75
SND1	A0A4X1W1R6	Staphylococcal nuclease domain-containing protein OS=Sus scrofa OX=9823 GN=SND1 PE=4 SV=1	0.884	0.933635	143.109	30	17	259	17	910	101.8	7.14	203.3
AHSG	P29700	Alpha-2-HS-glycoprotein (Fragment) OS=Sus scrofa OX=9823 GN=AHSG PE=1 SV=1	1.105	0.643211	143.034	31	8	502	8	362	38.4	5.85	885.52
MDH2	A0A5G2RGL7	Malate dehydrogenase OS=Sus scrofa OX=9823 GN=MDH2 PE=3 SV=1	0.738	0.185892	142.82	51	15	316	15	395	42	9.19	515.75
ZCCHC10	A0A4X1UY89	Uncharacterized protein OS=Sus scrofa OX=9823 GN=ZCCHC10 PE=4 SV=1	0.887	0.939098	139.835	33	18	271	18	840	94.4	5.21	273.23
	A0A480LAQ8	Catenin beta-1 isoform X3 OS=Sus scrofa OX=9823 PE=4 SV=1	0.92	0.981985	139.546	25	14	182	12	738	81	6.67	228.35
	A0A480W191	1-phosphatidylinositol 4,5-bisphosphate phosphodiesterase OS=Sus scrofa OX=9823 PE=4 SV=1	0.847	0.818108	139.432	20	15	233	15	1227	138.4	5.99	216.4
STAT1	A0A286ZN85	Signal transducer and activator of transcription OS=Sus scrofa OX=9823 GN=STAT1 PE=1 SV=1	0.868	0.909717	139.252	25	17	328	17	856	99.4	6.55	578.46
HSPA9	F1RGJ3	Heat shock protein family A (Hsp70) member 9 OS=Sus scrofa OX=9823 GN=HSPA9 PE=1 SV=4	0.752	0.249614	138.183	35	15	196	15	644	70.1	5.6	268.9
GSR	F1RX66	Glutathione reductase OS=Sus scrofa OX=9823 GN=GSR PE=1 SV=3	0.935	0.991169	136.942	38	11	278	11	519	56.2	8.27	491.74
HPX	P50828	Hemopexin OS=Sus scrofa OX=9823 GN=HPX PE=1 SV=1	1.011	0.956323	136.483	31	11	464	3	459	51.3	7.06	861.95
COMT	A0A4X1URU2	Catechol O-methyltransferase OS=Sus scrofa OX=9823 GN=COMT PE=3 SV=1	0.836	0.757973	135.666	67	11	166	11	270	30	5.63	129.14
PEBP1	A0A4X1TTH9	Uncharacterized protein OS=Sus scrofa OX=9823 GN=PEBP1 PE=4 SV=1	1.15	0.45698	135.603	76	11	414	11	187	21	7.49	938.17
ACTG2	A0A4X1W7V5	Uncharacterized protein OS=Sus scrofa OX=9823 GN=ACTG2 PE=3 SV=1	1.447	0.0023425	135.25	48	13	1307	5	360	40.2	5.48	1704.68
BPNT1	A0A4X1TP94	Uncharacterized protein OS=Sus scrofa OX=9823 GN=BPNT1 PE=4 SV=1	0.895	0.961578	134.91	59	13	337	13	339	36.4	5.69	578.53
IGHG	L8B0W4	IgG heavy chain OS=Sus scrofa OX=9823 GN=IGHG PE=2 SV=1	1.343	0.0235408	134.875	29	11	389	2	481	52.8	8.29	466.59
EIF4A2	A0A4X1UBF3	Uncharacterized protein OS=Sus scrofa OX=9823 GN=EIF4A2 PE=3 SV=1	0.871	0.909717	134.565	32	12	301	7	405	46.1	5.48	593.11
	A0A480QMD5	IgM OS=Sus scrofa OX=9823 PE=4 SV=1	0.962	0.991169	133.608	42	10	425	5	356	38.1	5.67	657.99
SOD1	Q95ME5	Superoxide dismutase 1 (Fragment) OS=Sus scrofa OX=9823 GN=SOD1 PE=2 SV=1	1.032	0.909717	133.525	73	7	487	7	147	15.2	6.52	677.43
PDZK1	A0A5G2R3Z4	PDZ domain containing 1 OS=Sus scrofa OX=9823 GN=PDZK1 PE=1 SV=1	0.888	0.940699	133.327	39	14	273	14	509	56.1	5.45	531.99
GSN	A0A286ZIC1	Gelsolin OS=Sus scrofa OX=9823 GN=GSN PE=4 SV=1	0.94	0.991169	133.114	30	14	305	6	731	80.7	5.85	404.19
	G9F6X9	Dihydropyrimidinase-like 2 OS=Sus scrofa OX=9823 PE=2 SV=1	0.912	0.976564	132.889	35	12	253	11	572	62.3	6.16	416.56
CAPZA1	A0A4X1T8I3	F-actin-capping protein subunit alpha OS=Sus scrofa OX=9823 GN=CAPZA1 PE=3 SV=1	0.876	0.910072	132.792	57	10	286	8	286	33	5.82	475.78
GOT1	P00503	Aspartate aminotransferase, cytoplasmic OS=Sus scrofa OX=9823 GN=GOT1 PE=1 SV=3	0.872	0.909717	132.126	46	14	294	14	413	46.4	7.2	499.73
	A0A480ZCA0	Protein disulfide-isomerase A6 OS=Sus scrofa OX=9823 PE=3 SV=1	0.819	0.667797	130.955	46	14	239	14	432	47.2	5.08	372.22
DPP3	F1RU52	Dipeptidyl peptidase 3 OS=Sus scrofa OX=9823 GN=DPP3 PE=1 SV=1	0.941	0.991169	130.898	32	14	229	14	737	82.7	5.16	256.68
	A0A480VY55	Lactase-phlorizin hydrolase preproprotein-like OS=Sus scrofa OX=9823 PE=3 SV=1	0.608	0.000345827	130.039	32	17	328	2	551	62.2	5.58	454.53
PGM1	A0A4X1TAN5	Uncharacterized protein OS=Sus scrofa OX=9823 GN=PGM1 PE=3 SV=1	1.019	0.933635	128.935	39	18	356	18	562	61.6	7.01	479.97
IGHG	L8AXM5	IgG heavy chain OS=Sus scrofa OX=9823 GN=IGHG PE=2 SV=1	0.939	0.991169	127.811	27	10	563	2	472	51.7	7.09	833.93
	A0A480QG19	Peptidylprolyl isomerase OS=Sus scrofa OX=9823 PE=4 SV=1	0.963	0.991169	127.58	46	15	287	15	456	51.3	5.44	415.94
HNRNPF	A0A4X1U566	Uncharacterized protein OS=Sus scrofa OX=9823 GN=HNRNPF PE=4 SV=1	0.975	0.98406	126.695	43	11	292	9	414	45.6	5.5	467.91
PPA1	A0A5G2QKC9	Pyrophosphatase (inorganic) 1 OS=Sus scrofa OX=9823 GN=PPA1 PE=1 SV=1	0.898	0.961578	126.191	55	12	241	12	289	32.8	5.73	338.61
EPHX1	A0A4X1T8J4	Epoxide hydrolase 1 OS=Sus scrofa OX=9823 GN=EPHX1 PE=4 SV=1	0.838	0.766644	126.069	28	11	213	11	545	62.5	8.65	334.14
	A0A480HNH3	Glutathione S-transferase omega-1 isoform 1 OS=Sus scrofa OX=9823 PE=3 SV=1	0.895	0.961578	126.007	55	17	595	17	303	34.3	7.27	834.5
CASP3	A0A0B8RTV8	Caspase 3, apoptosis-related cysteine peptidase OS=Sus scrofa domesticus OX=9825 GN=CASP3 PE=3 SV=1	0.898	0.961578	125.925	45	13	269	12	278	31.3	7.37	473.22
TCP1	F1SB63	Uncharacterized protein OS=Sus scrofa OX=9823 GN=TCP1 PE=1 SV=2	0.842	0.762707	125.173	38	16	258	6	559	60.6	6.13	299.25
ARHGDIA	A0A287AQC2	Rho GDP dissociation inhibitor alpha OS=Sus scrofa OX=9823 GN=ARHGDIA PE=4 SV=1	0.951	0.999176	124.111	43	9	339	9	270	30.2	6.33	597.8
CLIC1	A0A0B8S0A2	Chloride intracellular channel protein OS=Sus scrofa domesticus OX=9825 GN=CLIC1 PE=3 SV=1	0.842	0.789848	123.632	77	12	315	12	241	27	5.27	381.06
	A0A480PFL9	Alcohol dehydrogenase NADP(+) OS=Sus scrofa OX=9823 PE=4 SV=1	0.923	0.982095	123.305	53	16	532	16	325	36.6	7.24	765.25
PRDX1	A0A4X1WA21	Peroxiredoxin 1 OS=Sus scrofa OX=9823 GN=PRDX1 PE=4 SV=1	0.95	0.999176	122.97	49	11	825	8	224	25.1	8.62	1286.36
EPS8L2	A0A4X1VXX0	SH3 domain-containing protein OS=Sus scrofa OX=9823 GN=EPS8L2 PE=4 SV=1	0.86	0.883445	122.792	31	16	186	16	712	79.8	7.27	212.53
	A0A480THB8	Glutathione S-transferase A1 isoform 1 OS=Sus scrofa OX=9823 PE=4 SV=1	0.861	0.889834	121.579	50	12	910	3	223	25.4	8.78	774.62
S100G	F1SQR2	Protein S100 OS=Sus scrofa OX=9823 GN=S100G PE=1 SV=2	0.861	0.889891	120.824	52	8	1547	8	108	12.1	4.88	2540.24
PABPC1	A0A286ZZL8	Polyadenylate-binding protein OS=Sus scrofa OX=9823 GN=PABPC1 PE=1 SV=1	0.961	0.991169	120.439	36	17	386	17	522	58.5	9.26	615.6
	A0A480LG53	14-3-3 protein beta/alpha (Fragment) OS=Sus scrofa OX=9823 PE=3 SV=1	0.914	0.977979	120.087	39	9	633	6	307	35.1	7.87	938.29
AP1B1	A0A4X1V9X2	AP complex subunit beta OS=Sus scrofa OX=9823 GN=AP1B1 PE=3 SV=1	0.984	0.980879	117.072	24	17	293	8	891	99.1	5.19	357.06
PYCARD	A0A0B8RTB5	PYD and CARD domain containing OS=Sus scrofa domesticus OX=9825 GN=PYCARD PE=4 SV=1	0.881	0.933635	116.786	43	8	261	8	196	21.9	6.93	340.18
A1BG	A0A286ZUY9	Alpha-1B-glycoprotein OS=Sus scrofa OX=9823 GN=A1BG PE=1 SV=1	1.111	0.621006	116.331	31	13	285	13	693	75	7.25	428.55
	A0A4X1W4W4	Ig-like domain-containing protein OS=Sus scrofa OX=9823 PE=4 SV=1	1.118	0.590359	115.948	51	9	546	7	215	23.7	8.06	876.69
	A0A5G2R4D9	Glutathione S-transferase OS=Sus scrofa OX=9823 PE=1 SV=1	0.977	0.981985	114.924	50	15	357	3	348	41	7.05	505.48
IGHG	L8B0S2	IgG heavy chain OS=Sus scrofa OX=9823 GN=IGHG PE=2 SV=1	1.07	0.725733	114.377	31	9	309	2	469	51.5	6.92	688.9
	A0A480J9N1	Myosin-11 OS=Sus scrofa OX=9823 PE=3 SV=1	1.203	0.185126	114.279	14	21	179	9	1931	223.2	5.58	249.44
ITIH2	A0A5G2QEV5	Inter-alpha-trypsin inhibitor heavy chain H2 OS=Sus scrofa OX=9823 GN=ITIH2 PE=4 SV=1	1.027	0.921605	113.97	14	11	293	11	847	94.4	7.21	367.35
HNRNPA2B1	A0A287AW32	Heterogeneous nuclear ribonucleoprotein A2/B1 OS=Sus scrofa OX=9823 GN=HNRNPA2B1 PE=4 SV=1	1.046	0.88993	112.951	34	13	445	12	361	38.4	9.07	721.42
IDH1	A0A287A8M1	Isocitrate dehydrogenase [NADP] OS=Sus scrofa OX=9823 GN=IDH1 PE=1 SV=1	0.961	0.991169	111.767	53	18	406	17	452	51.2	8	445.16
CALM3	A0A287AHS0	Uncharacterized protein OS=Sus scrofa OX=9823 GN=CALM3 PE=1 SV=1	1.058	0.845206	111.061	58	9	415	2	148	16.7	4.22	524.67
CRK	A0A287A2R9	CRK proto-oncogene, adaptor protein OS=Sus scrofa OX=9823 GN=CRK PE=1 SV=1	0.918	0.981985	110.746	60	15	763	13	255	29.2	4.74	952.62
SORD	A0A4X1VDW7	Sorbitol dehydrogenase OS=Sus scrofa OX=9823 GN=SORD PE=3 SV=1	0.804	0.583924	110.698	41	9	259	9	356	38	7.24	337.21
TAGLN2	A0A287BK36	Transgelin OS=Sus scrofa OX=9823 GN=TAGLN2 PE=1 SV=1	0.964	0.991169	110.354	61	11	295	11	210	23.5	8.25	286.75
MYLK	A0A287BBZ8	Myosin light chain kinase, smooth muscle OS=Sus scrofa OX=9823 GN=MYLK PE=1 SV=2	1.086	0.718222	110.002	10	15	302	11	1957	213.8	6.09	546.01
COPB1	D2SW95	Coatomer subunit beta OS=Sus scrofa OX=9823 GN=COPB1 PE=2 SV=1	0.902	0.961578	109.158	25	16	225	16	953	107.1	6.13	190.62
SERPINC1	A0A5G2QUE0	SERPIN domain-containing protein OS=Sus scrofa OX=9823 GN=SERPINC1 PE=1 SV=1	1.013	0.946438	108.964	33	10	314	10	431	48.9	6	479.75
CCT2	A0A4X1W256	Uncharacterized protein OS=Sus scrofa OX=9823 GN=CCT2 PE=3 SV=1	0.736	0.177753	108.522	31	11	196	11	535	57.4	6.54	237.28
	A0A4X1T3W7	Heterogeneous nuclear ribonucleoprotein U OS=Sus scrofa OX=9823 PE=4 SV=1	0.853	0.852062	108.486	25	12	188	12	825	90.6	5.86	231.19
EEF1D	A0A480KYX1	Eukaryotic translation elongation factor 1 delta OS=Sus scrofa OX=9823 GN=EEF1D PE=4 SV=1	0.832	0.729314	108.384	34	13	173	13	615	65.5	7.02	289.17
CP alpha2	A0PFK6	F-actin-capping protein subunit alpha OS=Sus scrofa OX=9823 GN=CP alpha2 PE=2 SV=1	0.83	0.721923	108.198	57	11	168	9	286	33	5.85	364.02
Capzb	A9XFX6	F-actin-capping protein subunit beta OS=Sus scrofa OX=9823 GN=Capzb PE=1 SV=1	0.916	0.978233	107.983	54	12	300	5	272	30.6	6	525.8
PPP2R1A	A0A4X1UI38	Serine/threonine-protein phosphatase 2A 65 kDa regulatory subunit A alpha isoform OS=Sus scrofa OX=9823 GN=PPP2R1A PE=4 SV=1	0.961	0.991169	107.691	26	10	187	10	590	65.5	5.16	190.06
CKM	Q5XLD3	Creatine kinase M-type OS=Sus scrofa OX=9823 GN=CKM PE=2 SV=1	1.131	0.52907	107.482	36	13	319	13	381	43	7.09	608.59
	P62802	Histone H4 OS=Sus scrofa OX=9823 PE=1 SV=2	0.959	0.991169	106.986	57	10	1007	10	103	11.4	11.36	1512.63
EEF1D	A0A4X1USK2	Uncharacterized protein OS=Sus scrofa OX=9823 GN=EEF1D PE=4 SV=1	0.867	0.909717	106.816	57	13	286	3	314	34.3	5.15	516.95
VIM	P02543	Vimentin OS=Sus scrofa OX=9823 GN=VIM PE=1 SV=2	1.03	0.909717	105.484	37	18	368	15	466	53.6	5.12	282.76
	A0A4X1SG20	SERPIN domain-containing protein OS=Sus scrofa OX=9823 PE=3 SV=1	1.194	0.271492	105.41	30	13	478	5	423	46.7	6.37	703.61
JUP	A0A4X1U6G5	Uncharacterized protein OS=Sus scrofa OX=9823 GN=JUP PE=4 SV=1	0.949	0.999176	105.236	23	13	180	11	752	82	7.08	247
RACK1	A0A4X1U2X6	Receptor of-activated protein C kinase 1 OS=Sus scrofa OX=9823 GN=RACK1 PE=4 SV=1	0.915	0.977979	105.08	53	10	249	10	276	30.5	7.39	360.39
CALM3	A0A4X1SGS5	Uncharacterized protein OS=Sus scrofa OX=9823 GN=CALM3 PE=3 SV=1	1.06	0.83882	104.865	58	9	413	2	149	16.8	4.22	526.14
HNRNPR	M3V815	Heterogeneous nuclear ribonucleoprotein R OS=Sus scrofa OX=9823 GN=HNRNPR PE=1 SV=1	0.971	0.984377	104.409	22	12	274	9	633	70.9	8.13	317.37
SYNM	A0A4X1UKQ2	Synemin OS=Sus scrofa OX=9823 GN=SYNM PE=3 SV=1	1.303	0.048486	104.096	11	11	160	11	1551	172.5	5.05	177.41
GSTA1	A0A287AXU5	Uncharacterized protein OS=Sus scrofa OX=9823 GN=GSTA1 PE=1 SV=1	1.076	0.697347	103.96	44	11	668	2	223	25.4	8.94	642.08
EEF1G	F1RPW9	Elongation factor 1-gamma OS=Sus scrofa OX=9823 GN=EEF1G PE=4 SV=3	0.845	0.80873	103.784	31	11	307	11	436	49.9	6.57	505.94
ANXA4	A0A287AYJ2	Annexin OS=Sus scrofa OX=9823 GN=ANXA4 PE=3 SV=1	0.882	0.933635	101.981	38	10	199	10	321	36.1	5.87	312.46
PSME1	Q64L94	Proteasome activator complex subunit 1 OS=Sus scrofa OX=9823 GN=PSME1 PE=2 SV=1	0.871	0.909717	101.845	57	12	314	12	249	28.6	6.02	413.82
CSRP1	I3LL97	Cysteine and glycine rich protein 1 OS=Sus scrofa OX=9823 GN=CSRP1 PE=4 SV=2	1.149	0.461235	100.723	41	7	258	7	220	23.1	8.35	403.02
HNRNPA1	A0A286ZPE3	Heterogeneous nuclear ribonucleoprotein A1 OS=Sus scrofa OX=9823 GN=HNRNPA1 PE=1 SV=1	0.976	0.982207	100.488	32	10	485	9	373	38.8	9.13	725.96
CCT4	A0A4X1WBL9	T-complex protein 1 subunit delta OS=Sus scrofa OX=9823 GN=CCT4 PE=3 SV=1	0.859	0.876038	100.412	29	11	158	10	539	58	7.83	144
DDX17	A0A4X1VS48	Uncharacterized protein OS=Sus scrofa OX=9823 GN=DDX17 PE=3 SV=1	0.902	0.961578	100.226	28	16	267	12	672	75	8.78	392.8
	B5APU4	Actin-related protein 3-like protein OS=Sus scrofa OX=9823 PE=2 SV=1	0.871	0.909717	100.133	36	11	236	11	418	47.4	5.88	283.13
	A0A480P4D2	Complement factor I isoform 1 preproprotein OS=Sus scrofa OX=9823 PE=3 SV=1	1.062	0.831216	100.131	33	14	248	14	602	67.1	7.72	207.76
	A0A481C0L2	Dehydrogenase/reductase SDR family member 11 OS=Sus scrofa OX=9823 PE=3 SV=1	0.851	0.84242	99.302	32	8	248	8	330	35.3	7.44	375.44
PRDX2	A0A287AJ76	Peroxiredoxin-2 OS=Sus scrofa OX=9823 GN=PRDX2 PE=1 SV=1	0.953	0.998214	97.9	54	10	351	10	214	23.3	5.29	520.94
GulDH	D6BV38	L-gulonate 3-dehydrogenase OS=Sus scrofa OX=9823 GN=GulDH PE=2 SV=1	0.83	0.719619	97.692	41	9	179	9	322	35	6.18	305.94
LMNB1	A0A5G2R367	Lamin B1 OS=Sus scrofa OX=9823 GN=LMNB1 PE=1 SV=1	1.061	0.836876	97.03	30	15	233	14	545	61.8	5.38	373.34
TPM3	A0A4X1W2B1	Tropomyosin alpha-3 chain OS=Sus scrofa OX=9823 GN=TPM3 PE=4 SV=1	1.274	0.0795803	96.848	47	14	388	11	227	26.4	4.78	653.03
PYGM	A0A287B6I2	Alpha-1,4 glucan phosphorylase OS=Sus scrofa OX=9823 GN=PYGM PE=3 SV=2	1.062	0.831216	96.843	11	14	142	12	1369	154.2	8.13	190.61
HNRNPK	A0A287A699	Heterogeneous nuclear ribonucleoprotein K isoform X1 OS=Sus scrofa OX=9823 GN=HNRNPK PE=1 SV=2	1.059	0.842594	96.739	33	11	400	11	440	48.5	5.45	537.7
	A0A480YSA5	6-phosphogluconate dehydrogenase, decarboxylating OS=Sus scrofa OX=9823 PE=3 SV=1	0.861	0.884025	96.637	29	11	314	11	483	53.2	7.11	302.68
FSCN1	A0A4X1TSZ4	Fascin OS=Sus scrofa OX=9823 GN=FSCN1 PE=3 SV=1	0.905	0.963712	96.344	33	12	198	12	493	54.6	6.48	191.08
YWHAQ	A0A5G2QM17	Tyrosine 3-monooxygenase/tryptophan 5-monooxygenase activation protein theta OS=Sus scrofa OX=9823 GN=YWHAQ PE=1 SV=1	0.99	0.973142	96.078	46	10	652	7	246	27.8	4.82	949.52
TXNRD1	A0A4X1T8P3	Thioredoxin reductase 1, cytoplasmic OS=Sus scrofa OX=9823 GN=TXNRD1 PE=3 SV=1	0.921	0.981985	95.801	31	12	181	12	606	66.6	6.83	144.47
	A0A287A1M4	Uncharacterized protein OS=Sus scrofa OX=9823 PE=4 SV=2	1.126	0.558891	95.581	21	4	467	3	323	33.4	4.81	798.18
EIF5A	A0A286ZUV8	Eukaryotic translation initiation factor 5A OS=Sus scrofa OX=9823 GN=EIF5A PE=1 SV=1	0.832	0.732135	95.266	79	8	317	8	154	16.8	5.24	376.95
ILF2	A0A4X1W191	Uncharacterized protein OS=Sus scrofa OX=9823 GN=ILF2 PE=4 SV=1	0.898	0.961578	95.252	41	9	265	9	390	43	5.26	347.08
	A0A4X1SEW9	Alpha-1,4 glucan phosphorylase OS=Sus scrofa OX=9823 PE=3 SV=1	1.011	0.956323	95.027	17	14	245	11	888	101.4	8.12	255.29
	A0A481D8J3	Aspartyl aminopeptidase isoform X1 OS=Sus scrofa OX=9823 PE=3 SV=1	0.796	0.525192	94.663	33	10	168	10	471	51.9	7.01	123.64
YWHAH	F2Z4Y1	Tyrosine 3-monooxygenase/tryptophan 5-monooxygenase activation protein eta OS=Sus scrofa OX=9823 GN=YWHAH PE=1 SV=1	1.037	0.909717	94.416	47	11	635	9	246	28.2	4.89	931.22
	A0A5K1UCS8	3-hydroxy-3-methylglutaryl coenzyme A synthase OS=Sus scrofa OX=9823 PE=2 SV=1	0.905	0.961578	94.266	30	12	168	12	520	57.6	5.58	182.28
TWF1	A0A4X1TXZ7	Uncharacterized protein OS=Sus scrofa OX=9823 GN=TWF1 PE=4 SV=1	0.917	0.980879	94.092	28	8	177	8	357	41	6.86	272.67
LGALS1	A0A286ZRI5	Galectin OS=Sus scrofa OX=9823 GN=LGALS1 PE=1 SV=1	1.291	0.0595511	93.871	52	5	206	5	135	14.7	4.94	318.17
	A0A480EUM4	Desmoplakin isoform I OS=Sus scrofa OX=9823 PE=4 SV=1	0.88	0.933635	93.805	9	20	220	20	2885	331.6	6.9	148.33
AFM	F1RUM1	Afamin OS=Sus scrofa OX=9823 GN=AFM PE=1 SV=2	0.971	0.984666	93.518	30	15	188	15	604	69.1	5.5	118.43
PARK7	A0A4X1W8H4	DJ-1_PfpI domain-containing protein OS=Sus scrofa OX=9823 GN=PARK7 PE=4 SV=1	1.082	0.734772	93.276	46	9	241	9	189	19.9	6.79	443.06
	G1FJ20	ATP-citrate synthase OS=Sus scrofa OX=9823 PE=2 SV=1	0.795	0.489393	93.138	17	14	188	14	1091	119.8	7.44	119.31
KPNB1	F1RWJ5	Importin subunit beta-1 OS=Sus scrofa OX=9823 GN=KPNB1 PE=1 SV=3	0.887	0.946438	92.762	20	12	177	12	876	97.2	4.78	110.96
	A0A4X1UXP5	Proteasome subunit alpha type OS=Sus scrofa OX=9823 PE=3 SV=1	0.904	0.961578	92.317	47	8	227	8	248	27.8	8.68	329.97
GANAB	P79403	Neutral alpha-glucosidase AB OS=Sus scrofa OX=9823 GN=GANAB PE=1 SV=1	0.779	0.392354	92.306	19	14	134	14	944	106.6	6.02	161.51
LOC100737183	A0A4X1VA39	Uncharacterized protein OS=Sus scrofa OX=9823 GN=LOC100737183 PE=3 SV=1	0.816	0.648632	92.294	39	12	222	11	469	53.9	5.78	326.91
PTBP1	A0A4X1VUR2	Polypyrimidine tract-binding protein 1 OS=Sus scrofa OX=9823 GN=PTBP1 PE=4 SV=1	0.911	0.974065	92.038	19	10	231	10	668	72.1	9.06	368.6
SLC9A3R1	A0A4X1SHQ2	Na(+)/H(+) exchange regulatory cofactor NHE-RF OS=Sus scrofa OX=9823 GN=SLC9A3R1 PE=4 SV=1	1.037	0.909717	91.644	55	12	219	12	365	39.3	5.39	363.58
HIST1H1D	A0A5G2QML3	Histone H2B OS=Sus scrofa OX=9823 GN=HIST1H1D PE=1 SV=1	0.954	0.991169	91.298	28	9	1109	2	322	33.5	10.74	1668.19
HNRNPH1	A0A287BL05	Heterogeneous nuclear ribonucleoprotein H1 OS=Sus scrofa OX=9823 GN=HNRNPH1 PE=4 SV=2	1.009	0.959217	91.277	25	8	233	6	479	51.9	6.8	330.18
	A0A4X1VDC5	Thioredoxin domain-containing protein OS=Sus scrofa OX=9823 PE=4 SV=1	1.016	0.940699	91.257	57	12	251	12	224	25	6.01	330.22
LOC106504545	F1SCC9	SERPIN domain-containing protein OS=Sus scrofa OX=9823 GN=LOC106504545 PE=1 SV=2	1.081	0.74048	90.54	27	13	402	6	417	46.4	6.55	532.58
ACAT2	A0A0B8RZS7	Sterol O-acyltransferase 2 OS=Sus scrofa domesticus OX=9825 GN=ACAT2 PE=3 SV=1	0.894	0.961578	90.425	26	6	142	6	397	41.3	7.43	307.62
NPM1	I3LUP6	Nucleophosmin OS=Sus scrofa OX=9823 GN=NPM1 PE=1 SV=2	1.098	0.68007	90.355	36	6	171	6	294	32.6	4.77	199.28
AK2	A0A5G2QNB5	Adenylate kinase 2, mitochondrial OS=Sus scrofa OX=9823 GN=AK2 PE=1 SV=1	1.044	0.902569	90.201	38	8	305	8	267	29.4	7.43	318.81
NPEPPS	A0A5G2R745	Aminopeptidase OS=Sus scrofa OX=9823 GN=NPEPPS PE=1 SV=1	0.91	0.972758	90.196	22	15	196	15	944	106.1	5.78	215.72
PPP1CC	Q2EHH7	Serine/threonine-protein phosphatase OS=Sus scrofa OX=9823 GN=PPP1CC PE=1 SV=1	0.929	0.990745	90.109	39	10	224	2	323	37	6.54	192.57
PREP	A0A287AZX9	Prolyl endopeptidase OS=Sus scrofa OX=9823 GN=PREP PE=4 SV=1	0.888	0.940699	89.613	26	13	176	13	731	82.9	6.21	190.18
CD2AP	M3VH74	CD2-associated protein OS=Sus scrofa OX=9823 GN=CD2AP PE=1 SV=1	0.899	0.961578	88.996	33	14	162	14	639	71.1	6.24	50.29
DDC	A0A4X1TC39	Aromatic-L-amino-acid decarboxylase OS=Sus scrofa OX=9823 GN=DDC PE=3 SV=1	0.784	0.459369	88.701	24	10	226	4	486	53.9	6.9	317.09
ATOX1	A0A4X1TUA6	HMA domain-containing protein OS=Sus scrofa OX=9823 GN=ATOX1 PE=4 SV=1	0.936	0.991169	88.486	54	6	265	6	107	11.7	6.48	513.41
PPP1CA	A0A4X1T6I4	Serine/threonine-protein phosphatase OS=Sus scrofa OX=9823 GN=PPP1CA PE=3 SV=1	1.075	0.702113	88.422	40	11	236	3	330	37.5	6.33	203.4
CCT3	F1RP17	T-complex protein 1 subunit gamma OS=Sus scrofa OX=9823 GN=CCT3 PE=1 SV=3	0.879	0.926086	88.291	35	16	193	16	500	55.8	5.95	183.86
	A0A4X1UCW4	Cystathionine gamma-lyase OS=Sus scrofa OX=9823 PE=3 SV=1	0.831	0.728058	88.008	39	13	190	13	420	46.1	7.01	183.21
PA2G4	A0A4X1W958	Peptidase_M24 domain-containing protein OS=Sus scrofa OX=9823 GN=PA2G4 PE=4 SV=1	0.966	0.991109	87.829	36	10	245	10	394	43.8	6.55	372.43
GLOD4	A0A4X1TY74	Glyoxalase domain containing 4 OS=Sus scrofa OX=9823 GN=GLOD4 PE=4 SV=1	0.988	0.976564	87.324	48	12	160	12	295	32.9	5.47	250.31
DSC2	A0A287A191	Desmocollin 2 OS=Sus scrofa OX=9823 GN=DSC2 PE=1 SV=2	0.87	0.909717	87.287	18	10	148	10	911	100.9	5.27	191.38
EEF1D	F1SEV8	Eukaryotic translation elongation factor 1 delta OS=Sus scrofa OX=9823 GN=EEF1D PE=1 SV=4	0.792	0.523447	86.316	28	12	227	2	542	59.5	6.89	406.78
USO1	A0A4X1T1W0	Uncharacterized protein OS=Sus scrofa OX=9823 GN=USO1 PE=4 SV=1	1.032	0.909717	86.088	16	10	158	10	905	101.3	4.74	205.5
	A0A480ZZ47	Kunitz-type protease inhibitor 1 isoform 2 OS=Sus scrofa OX=9823 PE=4 SV=1	0.971	0.984377	85.943	23	9	149	9	509	57.3	6.23	202.78
EIF4A1	A0A287A8V1	Eukaryotic translation initiation factor 4A1 OS=Sus scrofa OX=9823 GN=EIF4A1 PE=1 SV=1	0.805	0.579963	85.675	26	9	175	4	390	44.5	5.57	329.12
CLCA4	A0A287B1R1	Chloride channel accessory 4 OS=Sus scrofa OX=9823 GN=CLCA4 PE=1 SV=1	0.901	0.961578	85.658	22	13	186	7	922	100.4	5.35	227.91
SELENBP1	F1ST01	Selenium binding protein 1 OS=Sus scrofa OX=9823 GN=SELENBP1 PE=1 SV=2	1.133	0.523531	85.245	33	13	224	13	505	56	7.01	317.68
HSPH1	A0A4X1TGQ2	Uncharacterized protein OS=Sus scrofa OX=9823 GN=HSPH1 PE=4 SV=1	0.899	0.961578	85.124	20	11	169	10	815	91.9	5.55	222.98
MSN	A0A4X1VJV5	Moesin OS=Sus scrofa OX=9823 GN=MSN PE=4 SV=1	0.991	0.972113	84.892	27	17	246	9	612	71.8	6.38	232.76
	A0A480QPE7	40S ribosomal protein S12 OS=Sus scrofa OX=9823 PE=3 SV=1	0.871	0.909717	84.43	42	4	215	4	132	14.5	7.21	284.13
SFPQ	A0A287A4F2	Splicing factor proline and glutamine rich OS=Sus scrofa OX=9823 GN=SFPQ PE=4 SV=1	0.936	0.991169	84.06	22	11	172	11	702	75.5	9.44	130.28
	A0A480VZY0	Plectin isoform 1c OS=Sus scrofa OX=9823 PE=4 SV=1	0.739	0.243163	83.718	11	14	164	2	1972	217.2	5.81	100.79
PLG	A0A4X1VQL9	Plasminogen OS=Sus scrofa OX=9823 GN=PLG PE=3 SV=1	1.077	0.70339	82.813	21	13	220	4	809	90.6	7.28	272.14
CASP1	A0A5G2QK90	Caspase-1 OS=Sus scrofa OX=9823 GN=CASP1 PE=1 SV=1	0.911	0.974065	82.764	23	7	112	7	406	45.3	6.11	39.12
CAT	F1SGS9	Catalase OS=Sus scrofa OX=9823 GN=CAT PE=1 SV=3	0.919	0.981985	81.87	24	10	128	10	550	62.5	6.81	231.84
IQGAP2	K9J6M1	Ras GTPase-activating-like protein IQGAP2 OS=Sus scrofa OX=9823 GN=IQGAP2 PE=2 SV=1	0.85	0.830561	81.715	9	11	155	11	1575	180.9	5.92	146.28
BDH2	A0A286ZSA7	3-hydroxybutyrate dehydrogenase 2 OS=Sus scrofa OX=9823 GN=BDH2 PE=1 SV=1	0.838	0.767614	81.175	43	8	180	8	240	26.2	7.15	276.92
RBP2	F1SL53	Retinol-binding protein 2 OS=Sus scrofa OX=9823 GN=RBP2 PE=1 SV=1	0.986	0.977979	81.121	68	8	376	8	134	15.7	5.44	446.3
	A0A480Q815	Xaa-Pro aminopeptidase 1 isoform 9 OS=Sus scrofa OX=9823 PE=3 SV=1	0.804	0.582631	81.08	28	13	264	13	647	72.7	5.76	178.96
	A0A480SUZ7	Fetuin-B isoform 1 OS=Sus scrofa OX=9823 PE=4 SV=1	1.034	0.909717	80.741	35	8	239	8	377	41.2	7.52	164.61
ALDOC	A0A4X1TPV9	Fructose-bisphosphate aldolase OS=Sus scrofa OX=9823 GN=ALDOC PE=3 SV=1	1.398	0.00251352	80.538	20	7	176	4	434	46.9	7.01	211.99
HEPH	A0A4X1VNP6	Uncharacterized protein OS=Sus scrofa OX=9823 GN=HEPH PE=3 SV=1	0.986	0.976564	80.495	12	9	149	9	1157	129.9	6.25	150.58
CCT6A	A0A5G2QHR6	Uncharacterized protein OS=Sus scrofa OX=9823 GN=CCT6A PE=1 SV=1	0.883	0.933635	80.473	31	12	266	12	508	55.6	6.76	345.9
	A0A480KNJ7	Programmed cell death 6-interacting protein isoform 1 OS=Sus scrofa OX=9823 PE=4 SV=1	0.983	0.980879	80.158	24	14	177	14	774	86.2	6.19	160.35
	A0A481C947	1,5-anhydro-D-fructose reductase isoform 1 OS=Sus scrofa OX=9823 PE=4 SV=1	0.835	0.75182	80.067	44	9	213	8	301	34.1	6.93	311.52
HDLBP	A0A0B8S073	High density lipoprotein binding protein OS=Sus scrofa domesticus OX=9825 GN=HDLBP PE=4 SV=1	0.768	0.318956	79.567	13	11	161	11	1268	141.5	6.96	168.97
PFKP	F1RX49	ATP-dependent 6-phosphofructokinase OS=Sus scrofa OX=9823 GN=PFKP PE=1 SV=4	0.892	0.956323	79.377	15	10	184	10	835	90.9	8.18	234.46
COPE	A0A4X1U6K8	Coatomer subunit epsilon OS=Sus scrofa OX=9823 GN=COPE PE=3 SV=1	0.826	0.688936	79.332	33	6	116	5	319	35.2	5.66	106.77
RARS	F1RR89	Arginine--tRNA ligase, cytoplasmic OS=Sus scrofa OX=9823 GN=RARS PE=1 SV=3	0.929	0.990138	79.175	22	13	170	13	660	75.3	7.18	166.58
GDI1	I3L893	Rab GDP dissociation inhibitor OS=Sus scrofa OX=9823 GN=GDI1 PE=3 SV=2	0.928	0.984522	78.842	45	14	144	10	425	48.1	5.4	117.86
CCT7	A0A4X1W7V3	T-complex protein 1 subunit eta OS=Sus scrofa OX=9823 GN=CCT7 PE=3 SV=1	0.832	0.729314	78.445	27	11	177	11	543	59.4	7.15	162.61
RNPEP	A0A5G2QNZ0	Arginyl aminopeptidase OS=Sus scrofa OX=9823 GN=RNPEP PE=1 SV=1	0.908	0.964317	78.332	29	12	206	12	623	69.2	5.77	347
PGLS	A0A4X1UGK7	6-phosphogluconolactonase OS=Sus scrofa OX=9823 GN=PGLS PE=3 SV=1	0.959	0.991169	78.167	52	9	173	9	258	27.5	6.05	189.65
SLA-2	A0A287AEH7	Ig-like domain-containing protein OS=Sus scrofa OX=9823 GN=SLA-2 PE=1 SV=1	1.062	0.871186	78.16	32	9	162	2	394	43.4	5.16	133.88
SARS	A0A287BJI6	Seryl-tRNA synthetase OS=Sus scrofa OX=9823 GN=SARS PE=1 SV=2	0.935	0.991169	78.134	26	11	159	11	537	61.1	6.71	186.41
	Q29014	Alpha-1 acid glycoprotein (Fragment) OS=Sus scrofa OX=9823 PE=2 SV=1	1.114	0.607982	78.066	44	8	346	8	183	20.9	6.21	537.5
	A0A481DMC0	T-complex protein 1 subunit theta OS=Sus scrofa OX=9823 PE=3 SV=1	0.846	0.811075	77.569	27	11	120	11	553	60.2	5.74	151.16
	A0A480TCT8	Lysine--tRNA ligase OS=Sus scrofa OX=9823 PE=3 SV=1	0.916	0.978233	77.016	23	12	167	12	597	67.8	6.35	175.95
	A0A480E3E2	Unconventional myosin-Ia OS=Sus scrofa OX=9823 PE=3 SV=1	0.774	0.354187	76.894	14	10	152	10	1042	118.4	9.36	105.88
ASS1	A0A287AK65	Argininosuccinate synthase 1 OS=Sus scrofa OX=9823 GN=ASS1 PE=1 SV=1	0.873	0.909717	76.776	34	12	238	12	376	42.4	8.02	411.3
AKR7A2	A0A5G2R0M9	Aldo_ket_red domain-containing protein OS=Sus scrofa OX=9823 GN=AKR7A2 PE=1 SV=1	0.787	0.472207	76.713	21	5	137	5	336	37.3	9.16	337.67
ASRGL1	A0A4X1VNE4	Uncharacterized protein OS=Sus scrofa OX=9823 GN=ASRGL1 PE=4 SV=1	1.072	0.782967	76.386	48	10	173	10	309	32.1	6.93	234.15
WARS	A0A4X1TN96	WHEP-TRS domain-containing protein OS=Sus scrofa OX=9823 GN=WARS PE=3 SV=1	0.814	0.637106	76.281	28	8	184	8	482	54.4	6.11	218.42
COPB2	A0A4X1TXD8	Coatomer subunit beta' OS=Sus scrofa OX=9823 GN=COPB2 PE=3 SV=1	0.901	0.961578	76.021	16	10	168	10	902	101.8	5.24	182.57
	A0A480QGN2	Pyridoxal kinase OS=Sus scrofa OX=9823 PE=4 SV=1	0.9	0.961578	76.019	27	7	157	7	312	34.8	6.54	293.3
AHCY	A0A287B4J2	Adenosylhomocysteinase OS=Sus scrofa OX=9823 GN=AHCY PE=3 SV=1	0.962	0.991169	75.842	24	10	192	9	481	52.6	6.65	261.21
	A0A4X1T2K0	Uncharacterized protein OS=Sus scrofa OX=9823 PE=4 SV=1	0.909	0.966687	75.625	19	9	121	9	623	67.9	8.56	70.63
	A0A480TAI8	Caldesmon isoform X1 OS=Sus scrofa OX=9823 PE=4 SV=1	1.372	0.0128138	75.238	24	9	184	9	537	62.4	6.19	249.37
SEC31A	A0A287AKV0	SEC31 homolog A, COPII coat complex component OS=Sus scrofa OX=9823 GN=SEC31A PE=1 SV=1	0.926	0.984118	75.167	10	9	162	9	1220	132.2	6.8	219.8
	A0A480K0D5	Cullin-associated NEDD8-dissociated protein 1 isoform 1 OS=Sus scrofa OX=9823 PE=4 SV=1	0.897	0.961578	75.148	12	12	174	12	1230	136.3	5.78	204.73
	A0A480IR83	Nuclear autoantigenic sperm protein isoform 2 OS=Sus scrofa OX=9823 PE=4 SV=1	1.071	0.787017	74.86	26	11	169	11	776	83.3	4.28	144.45
APEH	F1SPS7	Acylamino-acid-releasing enzyme OS=Sus scrofa OX=9823 GN=APEH PE=4 SV=3	0.968	0.991109	74.759	20	10	150	10	737	81.7	5.62	153.84
ACADM	P41367	Medium-chain specific acyl-CoA dehydrogenase, mitochondrial OS=Sus scrofa OX=9823 GN=ACADM PE=1 SV=3	0.744	0.179866	74.67	33	9	76	9	421	46.5	8.28	80.14
AGR2	A0A287AM82	Anterior gradient 2, protein disulphide isomerase family member OS=Sus scrofa OX=9823 GN=AGR2 PE=4 SV=2	1.092	0.697347	74.654	38	6	387	6	206	23.3	9.11	239.56
PRKAR2A	A0A4X1T0V7	cAMP-dependent protein kinase type II-alpha regulatory subunit OS=Sus scrofa OX=9823 GN=PRKAR2A PE=4 SV=1	0.966	0.991109	74.587	33	10	135	10	401	45.1	4.96	174.47
MAP4	A0A287AY86	Microtubule-associated protein OS=Sus scrofa OX=9823 GN=MAP4 PE=1 SV=1	1.096	0.686642	74.549	7	10	159	10	2220	235.7	6.02	176.15
LOC396684	A0A4X1SGC8	SERPIN domain-containing protein OS=Sus scrofa OX=9823 GN=LOC396684 PE=3 SV=1	0.706	0.0851819	74.533	36	10	162	2	415	46.6	6.67	122.97
TXNDC5	A0A4X1SHE8	Thioredoxin domain containing 5 OS=Sus scrofa OX=9823 GN=TXNDC5 PE=4 SV=1	0.894	0.958591	74.452	23	9	120	9	440	48	6.38	155.78
ARCN1	A0A4X1SPC1	Coatomer subunit delta OS=Sus scrofa OX=9823 GN=ARCN1 PE=3 SV=1	0.946	0.998214	74.33	21	11	167	11	500	56.2	5.95	304.75
EEF1B2	F1SHD6	Uncharacterized protein OS=Sus scrofa OX=9823 GN=EEF1B2 PE=1 SV=1	0.815	0.631409	74.31	51	7	109	6	225	24.8	4.67	160.13
ANP32A	A0A4X1T7J4	LRRcap domain-containing protein OS=Sus scrofa OX=9823 GN=ANP32A PE=4 SV=1	1.006	0.961578	73.96	24	7	173	6	245	27.6	4.02	290.59
SERPINA1	P50447	Alpha-1-antitrypsin OS=Sus scrofa OX=9823 GN=SERPINA1 PE=2 SV=1	0.95	0.999176	73.784	26	8	155	8	421	47.2	5.85	292.09
DBI	A0A4X1SLV1	Acyl-CoA-binding protein OS=Sus scrofa OX=9823 GN=DBI PE=4 SV=1	0.88	0.932694	73.47	41	3	261	3	102	11.5	7.24	316.95
PRDX5	A0A5G2R9D6	Peroxiredoxin OS=Sus scrofa OX=9823 GN=PRDX5 PE=1 SV=1	0.931	0.990138	73.466	54	9	255	9	157	16.7	5.99	250.94
MUC13B	G3M434	Mucin 13B (Fragment) OS=Sus scrofa OX=9823 GN=MUC13B PE=4 SV=1	0.967	0.982207	73.42	27	7	98	7	414	44.9	4.98	101.5
GPD1L	A0A4X1UFJ9	Glycerol-3-phosphate dehydrogenase [NAD(+)] OS=Sus scrofa OX=9823 GN=GPD1L PE=3 SV=1	0.857	0.871186	73.049	43	11	133	11	351	38.2	6.77	157.74
	A0A480W0D4	Heterogeneous nuclear ribonucleoprotein A3 isoform a OS=Sus scrofa OX=9823 PE=4 SV=1	1.037	0.909717	73.014	22	8	212	7	378	39.6	9.01	308.97
HNRNPAB	A0A4X1VR88	Uncharacterized protein OS=Sus scrofa OX=9823 GN=HNRNPAB PE=4 SV=1	0.958	0.991169	72.76	24	7	189	6	347	37.1	6.95	283.24
RAB1A	F2Z5U4	Ras-related protein Rab-1A OS=Sus scrofa OX=9823 GN=RAB1A PE=1 SV=2	0.777	0.349774	72.69	57	8	142	3	205	22.7	6.21	191.07
	A0A481D0P1	Nucleoside diphosphate kinase (Fragment) OS=Sus scrofa OX=9823 PE=3 SV=1	0.97	0.98471	72.208	42	7	244	3	191	21	9.26	329.53
CDHR2	A0A4X1SIB2	Uncharacterized protein OS=Sus scrofa OX=9823 GN=CDHR2 PE=4 SV=1	1.012	0.940699	72.195	12	11	159	11	1342	146	4.55	212.17
TPM2	A1X899	Beta-tropomyosin OS=Sus scrofa OX=9823 GN=TPM2 PE=2 SV=1	1.494	0.000778916	72.036	33	11	253	4	287	33.3	4.65	386.45
EPRS	A0A4X1TS76	Uncharacterized protein OS=Sus scrofa OX=9823 GN=EPRS PE=3 SV=1	0.918	0.981985	71.92	14	14	97	14	1519	170.7	7.39	32.95
RPL3	A0A4X1VVA3	60S ribosomal protein L3 OS=Sus scrofa OX=9823 GN=RPL3 PE=3 SV=1	1.022	0.930265	71.428	19	6	123	6	400	45.7	10.18	151.94
	A0A480TMR5	Aldose 1-epimerase OS=Sus scrofa OX=9823 PE=3 SV=1	0.963	0.991169	71.351	27	7	178	7	334	36.9	7.12	361.26
AP2B1	A0A4X1T854	AP complex subunit beta OS=Sus scrofa OX=9823 GN=AP2B1 PE=3 SV=1	0.974	0.981985	71.048	19	15	219	6	951	105.6	5.31	248.49
LDHB	P00336	L-lactate dehydrogenase B chain OS=Sus scrofa OX=9823 GN=LDHB PE=1 SV=3	0.864	0.902569	70.875	30	9	210	6	334	36.6	5.86	286.78
APOH	A0A4X1SU46	Uncharacterized protein OS=Sus scrofa OX=9823 GN=APOH PE=4 SV=1	1.12	0.584178	70.741	43	8	192	8	287	31.9	8.07	219.9
PSMA6	A0A4X1TAA0	Proteasome subunit alpha type OS=Sus scrofa OX=9823 GN=PSMA6 PE=3 SV=1	0.909	0.969707	70.596	35	8	197	8	246	27.4	6.76	319.29
DDX1	M3TYC8	ATP-dependent RNA helicase DDX1 OS=Sus scrofa OX=9823 GN=DDX1 PE=2 SV=1	0.858	0.871186	70.476	19	10	163	10	740	82.5	7.23	211.5
AP2A1	A0A4X1VSA7	AP-2 complex subunit alpha OS=Sus scrofa OX=9823 GN=AP2A1 PE=3 SV=1	0.959	0.991169	70.383	16	12	163	12	936	103.5	8.13	163.57
SERPINA3-2	A0A287AT48	SERPIN domain-containing protein OS=Sus scrofa OX=9823 GN=SERPINA3-2 PE=1 SV=1	0.938	0.996331	70.361	28	11	271	3	423	46.9	6.54	338.57
HARS	F1RGD9	Histidyl-tRNA synthetase OS=Sus scrofa OX=9823 GN=HARS PE=1 SV=1	0.923	0.982095	70.311	30	12	197	12	509	57.3	6	249.9
CASP6	A0A0B8S0B0	Caspase 6, apoptosis-related cysteine peptidase OS=Sus scrofa domesticus OX=9825 GN=CASP6 PE=3 SV=1	0.973	0.984118	70.172	36	10	188	9	289	32.8	6.74	287.67
RPLP0	Q29214	60S acidic ribosomal protein P0 OS=Sus scrofa OX=9823 GN=RPLP0 PE=1 SV=2	0.94	0.991169	69.95	40	8	141	8	318	34.3	5.97	170.26
MAPRE1	Q2XVP5	Microtubule-associated protein RP/EB family member 1 OS=Sus scrofa OX=9823 GN=MAPRE1 PE=2 SV=1	0.947	0.99914	69.627	50	10	107	10	268	30	5.31	147.48
FHL1	A0A287AAL6	Four and a half LIM domains 1 OS=Sus scrofa OX=9823 GN=FHL1 PE=1 SV=1	1.07	0.790347	69.298	26	7	150	7	407	45.5	8.7	184.53
	B7U2G6	Galectin OS=Sus scrofa OX=9823 PE=2 SV=1	0.92	0.981985	69.114	58	7	180	7	131	14.6	6.93	281.95
AGT	A0A4X1UAY5	SERPIN domain-containing protein OS=Sus scrofa OX=9823 GN=AGT PE=3 SV=1	0.847	0.818108	69.049	23	7	145	7	475	51.1	6.39	154.09
XPO1	A0A4X1WBG8	Importin N-terminal domain-containing protein OS=Sus scrofa OX=9823 GN=XPO1 PE=4 SV=1	0.883	0.933635	68.96	9	6	150	6	1018	116.8	6.13	164.28
	A0A480J4N5	Dihydropyrimidinase-related protein 3 OS=Sus scrofa OX=9823 PE=4 SV=1	1.037	0.905242	68.926	21	10	156	9	684	73.8	6.46	157.29
GLRX3	A0A287BFB8	Glutaredoxin 3 OS=Sus scrofa OX=9823 GN=GLRX3 PE=4 SV=2	0.946	0.998214	68.909	31	7	179	7	354	39.5	5.76	245.97
	A0A287A7G8	Histone H2B OS=Sus scrofa OX=9823 PE=3 SV=1	0.923	0.982074	68.634	34	7	978	2	149	16.7	10.39	1451.99
QARS	M3TYW5	Glutamine--tRNA ligase OS=Sus scrofa OX=9823 GN=QARS PE=2 SV=1	0.886	0.940699	68.34	17	10	142	10	775	87.5	6.95	119.54
ESD	Q9GJT2	S-formylglutathione hydrolase OS=Sus scrofa OX=9823 GN=ESD PE=2 SV=1	0.904	0.961578	68.236	35	7	175	7	282	31.5	7.02	226.67
EIF2S3	I3LUM9	Eukaryotic translation initiation factor 2 subunit 3 OS=Sus scrofa OX=9823 GN=EIF2S3 PE=4 SV=1	1.003	0.961578	68.11	24	8	149	8	472	51	8.4	257.92
HNRNPC	A0A4X1UYH7	RRM domain-containing protein OS=Sus scrofa OX=9823 GN=HNRNPC PE=4 SV=1	0.997	0.961578	68.056	24	7	211	7	317	34.9	5.08	347.96
SEC23A	A0A4X1TF27	Protein transport protein SEC23 OS=Sus scrofa OX=9823 GN=SEC23A PE=3 SV=1	0.847	0.82862	67.928	18	10	97	8	765	86.1	7.08	186.94
IDH2	P33198	Isocitrate dehydrogenase [NADP], mitochondrial (Fragment) OS=Sus scrofa OX=9823 GN=IDH2 PE=1 SV=1	0.719	0.125309	67.773	19	6	116	5	421	47.5	8.54	93.4
LTF	A0A4X1T9V8	Lactotransferrin OS=Sus scrofa OX=9823 GN=LTF PE=3 SV=1	0.895	0.961578	67.728	14	8	147	6	695	76.5	8.38	180.6
PDLIM1	A0A5K1TZ27	PDZ and LIM domain protein 1 OS=Sus scrofa OX=9823 GN=PDLIM1 PE=2 SV=1	0.982	0.981985	67.723	46	10	172	10	329	36	7.2	227.64
ATP2B1	A0A4X1SFF1	Calcium-transporting ATPase OS=Sus scrofa OX=9823 GN=ATP2B1 PE=3 SV=1	0.999	0.956323	67.494	9	7	144	7	1181	130.8	6.05	106.79
HYOU1	A0A287BGS6	Hypoxia up-regulated 1 OS=Sus scrofa OX=9823 GN=HYOU1 PE=1 SV=1	0.752	0.215273	67.238	16	11	138	11	973	108.5	5.39	110.66
FH	A0A4X1THY9	Fumarate hydratase, mitochondrial OS=Sus scrofa OX=9823 GN=FH PE=3 SV=1	0.725	0.108889	67.208	26	8	115	8	512	54.7	9.04	83.34
PCBP1	I3LEC2	Poly(rC) binding protein 1 OS=Sus scrofa OX=9823 GN=PCBP1 PE=1 SV=1	0.942	0.993321	67.093	32	8	207	5	356	37.5	7.09	265.46
SET	A0A4X1TQV6	Uncharacterized protein OS=Sus scrofa OX=9823 GN=SET PE=3 SV=1	1.151	0.45118	67.076	26	7	143	7	289	33.6	4.34	229.13
SERPINF1	A0A287AYJ8	Serpin family F member 1 OS=Sus scrofa OX=9823 GN=SERPINF1 PE=1 SV=1	1.037	0.909717	66.918	31	9	137	9	433	47.6	7.12	223.94
	A0A480K1F4	Glutamate--cysteine ligase catalytic subunit isoform X1 OS=Sus scrofa OX=9823 PE=4 SV=1	0.846	0.799936	66.783	21	9	115	9	641	72.9	5.58	57.09
G6PD	A0A0B8RVW4	Glucose-6-phosphate 1-dehydrogenase OS=Sus scrofa domesticus OX=9825 GN=G6PD PE=3 SV=1	0.939	0.991169	66.602	35	13	175	13	515	59.2	6.7	237.2
SERPINA3-2	Q9GMA6	Alpha-1-antichymotrypsin 2 OS=Sus scrofa OX=9823 GN=SERPINA3-2 PE=3 SV=1	0.878	0.933635	66.261	37	11	178	4	415	46.6	6.76	103.55
CNN1	A0A4X1VMS6	Calponin OS=Sus scrofa OX=9823 GN=CNN1 PE=3 SV=1	1.115	0.604465	66.185	26	7	148	7	343	38	9	189.78
PSMA4	A0A5G2QL81	Proteasome subunit alpha type OS=Sus scrofa OX=9823 GN=PSMA4 PE=1 SV=1	0.913	0.976564	66.173	32	6	156	6	281	31.8	7.91	181.22
F2	A0A4X1VLZ9	Prothrombin OS=Sus scrofa OX=9823 GN=F2 PE=3 SV=1	0.988	0.976564	66.033	19	8	144	8	616	69.1	5.76	146.57
SNRNP200	A0A287B5W0	Small nuclear ribonucleoprotein U5 subunit 200 OS=Sus scrofa OX=9823 GN=SNRNP200 PE=1 SV=1	0.874	0.909717	65.847	6	10	149	10	2133	244.4	6.19	138.85
ARPC2	A0A4X1UM70	Arp2/3 complex 34 kDa subunit OS=Sus scrofa OX=9823 GN=ARPC2 PE=3 SV=1	0.914	0.976564	65.769	28	7	133	7	300	34.3	7.36	95.18
TXNL1	A0A287BP50	Thioredoxin like 1 OS=Sus scrofa OX=9823 GN=TXNL1 PE=1 SV=1	0.902	0.961578	65.76	47	9	93	9	285	31.9	4.89	138.58
	A0A480YJW7	E3 ubiquitin-protein ligase RNF213 isoform 3 OS=Sus scrofa OX=9823 PE=4 SV=1	0.856	0.852287	65.692	4	14	97	14	5074	572.2	6.73	11.71
	A0A480VEA4	60S acidic ribosomal protein P2 (Fragment) OS=Sus scrofa OX=9823 PE=3 SV=1	1.002	0.961578	65.653	40	5	116	4	194	20	8.1	255.49
AARS	A0A4X1ST71	Alanyl-tRNA synthetase OS=Sus scrofa OX=9823 GN=AARS PE=3 SV=1	0.836	0.734772	65.512	22	14	106	14	902	99.2	5.5	36.23
FDPS	A0A5G2QST4	Farnesyl diphosphate synthase OS=Sus scrofa OX=9823 GN=FDPS PE=1 SV=1	0.906	0.963222	65.408	17	7	142	7	380	43.8	5.96	331.95
DDB1	A0A4X1VLC3	CPSF_A domain-containing protein OS=Sus scrofa OX=9823 GN=DDB1 PE=4 SV=1	0.982	0.980879	65.396	13	9	137	9	1140	126.9	5.26	120.9
TTC38	A0A4X1W3T6	Uncharacterized protein OS=Sus scrofa OX=9823 GN=TTC38 PE=4 SV=1	0.877	0.909717	65.302	24	8	82	8	490	54.8	6.27	59.32
	A0A480HJT1	Asparagine synthetase OS=Sus scrofa OX=9823 PE=4 SV=1	0.879	0.933635	65.269	23	9	61	9	561	64.3	6.74	49.66
UGP2	A0A4X1WAZ4	UTP--glucose-1-phosphate uridylyltransferase OS=Sus scrofa OX=9823 GN=UGP2 PE=3 SV=1	0.843	0.798216	64.794	35	13	112	12	517	57.8	7.33	36.98
MDH1	A0A5G2QFC2	Malate dehydrogenase OS=Sus scrofa OX=9823 GN=MDH1 PE=1 SV=1	0.949	0.999176	64.251	32	9	189	3	352	38.6	6.21	296.13
	A0A480JGU8	Aspartate aminotransferase OS=Sus scrofa OX=9823 PE=4 SV=1	0.814	0.637106	64.151	25	9	171	9	417	46.1	9.16	351.41
	A0A480X352	Nucleoside diphosphate kinase OS=Sus scrofa OX=9823 PE=3 SV=1	0.939	0.991169	63.969	44	6	240	3	171	19.2	6.54	228.88
YWHAG	F2Z4Z1	Tyrosine 3-monooxygenase/tryptophan 5-monooxygenase activation protein gamma OS=Sus scrofa OX=9823 GN=YWHAG PE=3 SV=1	0.967	0.991109	63.777	32	6	522	4	247	28.3	4.89	790.47
AMBP	A0A4X1V0L0	Protein AMBP OS=Sus scrofa OX=9823 GN=AMBP PE=4 SV=1	1.09	0.705917	63.49	30	7	97	7	352	39.3	6.11	163.57
RAB2A	F1RT87	RAB2A, member RAS oncogene family OS=Sus scrofa OX=9823 GN=RAB2A PE=4 SV=4	0.829	0.709461	63.446	44	8	119	4	226	25.1	6.64	194.71
FBLN1	A0A5G2QCT3	Fibulin-1 OS=Sus scrofa OX=9823 GN=FBLN1 PE=1 SV=1	0.988	0.961578	63.426	22	8	89	8	711	77.9	5.08	31.89
CFD	P51779	Complement factor D OS=Sus scrofa OX=9823 GN=CFD PE=2 SV=1	1.031	0.909717	63.196	36	5	106	5	259	27.7	7.06	122.06
ST13	F1SRB9	ST13 Hsp70 interacting protein OS=Sus scrofa OX=9823 GN=ST13 PE=1 SV=2	1.053	0.867004	63.104	23	7	251	7	374	41.9	5.44	225.26
CMPK1	Q29561	UMP-CMP kinase OS=Sus scrofa OX=9823 GN=CMPK1 PE=1 SV=1	0.93	0.987151	62.936	44	8	266	8	196	22.3	6.29	395.6
HDGF	A0A4X1VZD7	PWWP domain-containing protein OS=Sus scrofa OX=9823 GN=HDGF PE=4 SV=1	1.043	0.903689	62.748	45	10	152	10	244	27.2	4.73	180.71
	A0A480EV23	Calpain-1 catalytic subunit OS=Sus scrofa OX=9823 PE=3 SV=1	0.845	0.80873	62.688	20	14	166	14	921	102.9	6.55	97.34
ARF3	A0A4X1W7B9	Uncharacterized protein OS=Sus scrofa OX=9823 GN=ARF3 PE=3 SV=1	0.953	0.998214	62.424	54	8	139	5	181	20.6	7.43	135.95
EHD1	F1RQR4	EH domain containing 1 OS=Sus scrofa OX=9823 GN=EHD1 PE=1 SV=3	1.042	0.858347	62.277	17	8	121	7	564	63.6	7.25	104
CLEC3B	F1SRC8	C-type lectin domain family 3 member B OS=Sus scrofa OX=9823 GN=CLEC3B PE=1 SV=1	1.06	0.840451	62.261	43	7	160	7	202	22.2	5.66	306.33
UBE2L3	A0A5G2RDX3	UBIQUITIN_CONJUGAT_2 domain-containing protein OS=Sus scrofa OX=9823 GN=UBE2L3 PE=1 SV=1	0.986	0.977979	61.82	60	6	151	6	162	18.9	6.55	138.69
PACSIN2	A0A287A178	Protein kinase C and casein kinase substrate in neurons 2 OS=Sus scrofa OX=9823 GN=PACSIN2 PE=1 SV=1	0.939	0.991169	61.735	24	9	106	9	538	61.1	6.04	101.83
USH1C	A0A5G2QLJ4	USH1 protein network component harmonin OS=Sus scrofa OX=9823 GN=USH1C PE=1 SV=1	0.859	0.883445	61.55	18	7	93	7	531	59.9	5.44	141.26
SAFB	A0A4X1VS02	Uncharacterized protein OS=Sus scrofa OX=9823 GN=SAFB PE=4 SV=1	1.014	0.939098	61.068	26	9	108	4	783	88.2	5.22	112.4
RBBP4	A0A4X1VYH7	RB binding protein 4, chromatin remodeling factor OS=Sus scrofa OX=9823 GN=RBBP4 PE=4 SV=1	0.854	0.852287	60.952	38	9	127	7	409	45.9	5.1	192.38
ADH5	A0A5G2QES7	S-(hydroxymethyl)glutathione dehydrogenase OS=Sus scrofa OX=9823 GN=ADH5 PE=1 SV=1	0.925	0.98356	60.886	30	8	195	6	366	38.8	7.3	288.53
LOC100622780	A0A4X1SPM3	Uncharacterized protein OS=Sus scrofa OX=9823 GN=LOC100622780 PE=4 SV=1	0.966	0.991109	60.559	15	7	123	7	693	75.2	8.1	186.59
RTCB	A0A480Z5U5	RNA-splicing ligase RtcB homolog OS=Sus scrofa OX=9823 GN=RTCB PE=3 SV=1	0.862	0.88993	60.42	18	6	129	6	494	53.8	7.37	113.51
CORO1B	F1RUX1	Coronin OS=Sus scrofa OX=9823 GN=CORO1B PE=1 SV=3	0.981	0.981985	60.367	32	10	113	10	489	54.1	6.42	152.26
CDH1	I3L5Z1	Uncharacterized protein OS=Sus scrofa OX=9823 GN=CDH1 PE=4 SV=3	0.972	0.984118	60.054	14	8	145	8	912	100	4.86	159.63
	A0A480JG04	Splicing factor 3B subunit 3 OS=Sus scrofa OX=9823 PE=4 SV=1	1.146	0.468919	59.915	13	12	137	12	1118	124.2	5.31	165.62
CFL2b	B2CZR7	CFL2b variant 1 OS=Sus scrofa OX=9823 GN=CFL2b PE=2 SV=1	1.027	0.909717	59.635	48	8	175	7	166	18.7	7.88	203.34
PMM2	A0A4X1VSI3	Phosphomannomutase OS=Sus scrofa OX=9823 GN=PMM2 PE=3 SV=1	0.984	0.977979	59.493	34	6	101	6	246	28	5.33	56.5
CA1	A0A287AI92	Carbonic anhydrase 1 OS=Sus scrofa OX=9823 GN=CA1 PE=1 SV=1	0.898	0.961578	59.453	45	7	45	7	261	29	7.21	37.96
ECH1	A0A4X1T0M5	Galectin OS=Sus scrofa OX=9823 GN=ECH1 PE=4 SV=1	0.914	0.977979	59.289	21	6	192	6	314	34.9	9.16	246.66
RPSA	A0A480SME4	40S ribosomal protein SA OS=Sus scrofa OX=9823 GN=RPSA PE=3 SV=1	0.893	0.959217	59.238	37	7	152	7	295	32.9	4.87	272.76
PLIN3	A0A4X1VTC4	Perilipin OS=Sus scrofa OX=9823 GN=PLIN3 PE=3 SV=1	0.926	0.984118	59.199	32	8	107	8	439	47.8	5.8	171.67
GLO1	A0A4X1SRH7	Lactoylglutathione lyase OS=Sus scrofa OX=9823 GN=GLO1 PE=3 SV=1	0.932	0.991109	59.194	42	7	148	7	253	28.7	7.37	187.47
RPL7A	A0A5G2R293	60S ribosomal protein L7a OS=Sus scrofa OX=9823 GN=RPL7A PE=4 SV=1	1.297	0.0528755	58.844	22	8	182	8	334	37.2	10.46	293.39
QDPR	A0A4X1V8D9	Dihydropteridine reductase OS=Sus scrofa OX=9823 GN=QDPR PE=4 SV=1	0.961	0.991169	58.839	34	5	114	5	243	25.7	7.83	218.22
ARF4	Q56P20	ADP-ribosylation factor 4 OS=Sus scrofa OX=9823 GN=ARF4 PE=2 SV=1	0.861	0.909717	58.835	46	5	97	2	180	20.5	5.67	79.46
KHK	I3LVE1	Ketohexokinase OS=Sus scrofa OX=9823 GN=KHK PE=1 SV=1	0.855	0.855291	58.539	22	4	98	4	298	32.5	5.92	192.32
CACYBP	F1S710	Calcyclin binding protein OS=Sus scrofa OX=9823 GN=CACYBP PE=1 SV=1	0.934	0.991166	58.446	40	8	135	8	230	26.5	8.25	236.67
RDX	P26044	Radixin OS=Sus scrofa OX=9823 GN=RDX PE=2 SV=1	1	0.961578	58.225	20	12	173	3	583	68.5	6.27	183.41
	A0A286ZW70	Peptidyl-prolyl cis-trans isomerase OS=Sus scrofa OX=9823 PE=3 SV=1	0.962	0.991169	58.199	34	8	143	8	216	23.8	9.41	179.16
SEC24C	A0A5G2RK54	SEC24 homolog C, COPII coat complex component OS=Sus scrofa OX=9823 GN=SEC24C PE=1 SV=1	0.81	0.584178	58.156	16	11	124	11	972	106	6.73	81.02
KRT14	A0A287AEL2	Keratin 14 OS=Sus scrofa OX=9823 GN=KRT14 PE=1 SV=1	1.713	7.60095e-05	58.069	17	10	158	4	514	56	5.34	209.61
CNIH2	A0A4X1TVS3	Uncharacterized protein OS=Sus scrofa OX=9823 GN=CNIH2 PE=4 SV=1	1.155	0.466877	57.965	31	7	124	2	329	36.3	9.31	136.74
DDAH1	A0A4X1UAI2	Uncharacterized protein OS=Sus scrofa OX=9823 GN=DDAH1 PE=4 SV=1	0.983	0.980879	57.762	30	7	129	7	324	34.8	6.54	138.76
CLIC5	A0A287BH49	Chloride intracellular channel protein OS=Sus scrofa OX=9823 GN=CLIC5 PE=3 SV=2	0.904	0.964317	57.696	26	7	116	7	396	44.9	9.76	57.76
TPM1	A0A287B5N7	Tropomyosin alpha-1 chain OS=Sus scrofa OX=9823 GN=TPM1 PE=1 SV=2	1.606	4.6174e-05	57.586	17	8	206	2	351	40	4.75	377.32
ATP1B1	A0A5S6HMA0	Sodium/potassium-transporting ATPase subunit beta OS=Sus scrofa OX=9823 GN=ATP1B1 PE=1 SV=1	0.955	0.993321	57.328	27	8	136	8	325	37.8	8.91	115.77
PPP1R7	A0A287AZ47	Uncharacterized protein OS=Sus scrofa OX=9823 GN=PPP1R7 PE=1 SV=1	0.871	0.909717	56.872	34	8	139	8	292	33.9	5.83	164.58
STARD10	A0A287A5S1	StAR related lipid transfer domain containing 10 OS=Sus scrofa OX=9823 GN=STARD10 PE=1 SV=1	0.901	0.961578	56.855	18	6	76	6	473	52.1	8.44	114.83
BCL2L15	A0A287ADT3	BCL2 like 15 OS=Sus scrofa OX=9823 GN=BCL2L15 PE=1 SV=2	0.998	0.961578	56.66	50	6	134	6	163	17.8	4.77	178.8
GSS	A0A286ZRS0	Glutathione synthetase OS=Sus scrofa OX=9823 GN=GSS PE=1 SV=1	0.928	0.991169	56.643	21	6	83	6	474	52.3	5.9	86.33
	A0A480XEW0	Septin-7 isoform X5 OS=Sus scrofa OX=9823 PE=3 SV=1	1	0.956861	56.592	28	9	114	8	417	48.6	8.63	29.75
FABP2	Q45KW7	Fatty acid-binding protein, intestinal OS=Sus scrofa OX=9823 GN=FABP2 PE=2 SV=3	1.028	0.918681	56.548	36	5	419	5	132	15.2	7.24	592.09
PPID	A0A4X1TWD6	Uncharacterized protein OS=Sus scrofa OX=9823 GN=PPID PE=4 SV=1	0.933	0.991109	56.38	31	10	128	10	371	41	6.93	163.34
DCTN2	A0A4X1W6J2	Uncharacterized protein OS=Sus scrofa OX=9823 GN=DCTN2 PE=4 SV=1	0.934	0.991169	56.313	23	7	141	7	405	44.6	5.21	151.35
CCT5	L7PBE6	T-complex protein 1 subunit epsilon OS=Sus scrofa OX=9823 GN=CCT5 PE=2 SV=1	0.788	0.48046	56.199	26	12	140	11	541	59.6	6	157.23
HSPB1	A0A5S6G3Y8	Heat shock protein beta-1 OS=Sus scrofa OX=9823 GN=HSPB1 PE=3 SV=1	1.089	0.709461	56.106	16	5	110	5	365	40.3	10.55	209.3
	A0A480QKT7	Aldo-keto reductase family 1 member C3 isoform 1 OS=Sus scrofa OX=9823 PE=4 SV=1	0.874	0.909717	56.051	39	9	90	8	309	35.1	8.43	31.61
FABP4	O97788	Fatty acid-binding protein, adipocyte OS=Sus scrofa OX=9823 GN=FABP4 PE=1 SV=3	1.318	0.0179977	56.026	51	7	85	7	132	14.7	6.73	160.83
HMGB1	F2Z594	High mobility group protein B1 OS=Sus scrofa OX=9823 GN=HMGB1 PE=4 SV=3	1.323	0.0348324	56.019	21	4	173	4	220	25.3	9.95	289.37
NT5DC1	A0A4X1V869	Uncharacterized protein OS=Sus scrofa OX=9823 GN=NT5DC1 PE=4 SV=1	0.907	0.973609	55.922	21	7	105	7	452	51.4	6.23	228.54
RPL12	A0A0B8RZ72	Ribosomal protein L12 OS=Sus scrofa domesticus OX=9825 GN=RPL12 PE=3 SV=1	0.89	0.946504	55.837	43	5	106	5	165	17.8	9.42	200.88
ABHD14B	A0A4X1SEA1	AB hydrolase-1 domain-containing protein OS=Sus scrofa OX=9823 GN=ABHD14B PE=4 SV=1	0.957	0.99277	55.823	42	6	110	6	209	22.5	6.42	198.97
MATR3	A0A286ZLA4	Uncharacterized protein OS=Sus scrofa OX=9823 GN=MATR3 PE=1 SV=2	0.98	0.976564	55.608	13	7	94	7	849	94.7	6.25	82.27
DPYD	A0A286ZUI1	Dihydropyrimidine dehydrogenase [NADP(+)] OS=Sus scrofa OX=9823 GN=DPYD PE=3 SV=1	0.897	0.961578	55.494	17	11	61	11	970	105.4	6.9	41.08
EPS8L3	A0A4X1TFA6	EPS8 like 3 OS=Sus scrofa OX=9823 GN=EPS8L3 PE=4 SV=1	0.898	0.961578	55.302	27	11	105	11	605	68.8	7.93	19.6
HNRNPM	A0A286ZJK2	Heterogeneous nuclear ribonucleoprotein M OS=Sus scrofa OX=9823 GN=HNRNPM PE=1 SV=2	1.012	0.949628	54.281	15	7	97	7	682	72.1	8.54	182.19
	A0A480TTD3	Importin-5 isoform X1 OS=Sus scrofa OX=9823 PE=4 SV=1	0.874	0.909717	54.274	11	8	84	8	1107	125	4.92	64.2
	A0A480NU83	Oxygen-dependent coproporphyrinogen-III oxidase, mitochondrial OS=Sus scrofa OX=9823 PE=4 SV=1	1.003	0.961578	54.273	23	7	104	7	441	49.1	8.06	126.53
U2AF2	A0A4X1TUV5	U2 snRNP auxiliary factor large subunit OS=Sus scrofa OX=9823 GN=U2AF2 PE=3 SV=1	0.932	0.991109	54.018	19	5	128	5	456	51.4	8.82	199.93
ACE	A0A5G2QTW5	Angiotensin-converting enzyme OS=Sus scrofa OX=9823 GN=ACE PE=1 SV=1	1.015	0.940699	53.824	10	9	102	9	1295	148.3	6.55	94.48
PCBP2	A0A5G2R625	Poly(rC) binding protein 2 OS=Sus scrofa OX=9823 GN=PCBP2 PE=1 SV=1	0.946	0.999176	53.754	28	7	152	4	372	39.4	8.09	165.94
PUF60	A0A4X1UVY8	Uncharacterized protein OS=Sus scrofa OX=9823 GN=PUF60 PE=4 SV=1	0.926	0.984118	53.686	19	8	82	8	586	62.8	5.38	75.35
IGHG5-1	K7ZPU8	IgG heavy chian constant region (Fragment) OS=Sus scrofa OX=9823 GN=IGHG5-1 PE=4 SV=1	1.116	0.697902	53.679	34	8	207	2	323	35.8	7.12	328.14
VASP	A0A481C371	Vasodilator-stimulated phosphoprotein OS=Sus scrofa OX=9823 GN=VASP PE=3 SV=1	0.929	0.991109	53.477	26	7	125	7	381	40	8.9	106.36
CDC37	Q684M6	CDC37 cell division cycle 37 protein OS=Sus scrofa OX=9823 GN=CDC37 PE=1 SV=1	0.876	0.91063	53.407	28	7	112	7	380	44.5	5.07	93.45
	A0A480WXL1	26S proteasome non-ATPase regulatory subunit 5 OS=Sus scrofa OX=9823 PE=4 SV=1	0.952	0.991169	53.282	18	7	101	7	504	56.2	5.33	56.59
	X5FB24	Proliferating cell nuclear antigen OS=Sus scrofa OX=9823 PE=2 SV=1	1	0.961578	53.275	24	5	180	5	261	28.8	4.69	302.09
MAT2A	I3LJR6	S-adenosylmethionine synthase OS=Sus scrofa OX=9823 GN=MAT2A PE=1 SV=2	0.889	0.945807	53.198	22	5	97	5	366	40.5	7.08	89.09
KHSRP	A0A287AMD3	KH-type splicing regulatory protein OS=Sus scrofa OX=9823 GN=KHSRP PE=1 SV=2	0.956	0.991169	52.394	14	7	125	7	726	74.3	7.33	147.5
PSMD1	A0A0B8RTB9	26S proteasome non-ATPase regulatory subunit 1 OS=Sus scrofa domesticus OX=9825 GN=PSMD1 PE=3 SV=1	0.905	0.963712	52.224	17	9	91	9	953	105.7	5.39	57.28
SEPTIN2	A0A287A8W9	Septin 2 OS=Sus scrofa OX=9823 GN=SEPTIN2 PE=1 SV=2	0.918	0.981985	52.076	28	8	99	8	402	45.1	8.28	138.19
RPS2	I3LJ87	Ribosomal protein S2 OS=Sus scrofa OX=9823 GN=RPS2 PE=1 SV=3	0.982	0.981985	52.068	25	5	133	5	266	29.1	10.18	142.55
ARPC1B	B5APU6	Actin-related protein 2/3 complex subunit OS=Sus scrofa OX=9823 GN=ARPC1B PE=1 SV=1	0.919	0.981985	52.019	19	5	103	5	372	40.9	8.25	137.1
TPT1	A0A287B4E6	Translationally-controlled tumor protein OS=Sus scrofa OX=9823 GN=TPT1 PE=1 SV=1	0.928	0.984118	51.939	25	6	191	6	245	27.9	4.91	144.16
C1QBP	A0A0D5BWD2	Complement C1q binding protein OS=Sus scrofa OX=9823 GN=C1QBP PE=2 SV=1	0.884	0.933635	51.908	22	4	61	4	281	31	4.77	51.32
PGM5	F1SJE6	Phosphoglucomutase 5 OS=Sus scrofa OX=9823 GN=PGM5 PE=1 SV=3	1.058	0.827018	51.858	18	7	107	7	567	62.1	7.18	182.19
CSE1L	A0A4X1UG31	Chromosome segregation 1 like OS=Sus scrofa OX=9823 GN=CSE1L PE=4 SV=1	0.837	0.75182	51.718	10	8	92	8	960	108.8	5.52	54.74
MYL6B	A0A4X1W9B9	Uncharacterized protein OS=Sus scrofa OX=9823 GN=MYL6B PE=4 SV=1	1.024	0.933635	51.574	66	9	182	4	146	16.3	4.59	162.08
RPS3	Q0Z8U2	40S ribosomal protein S3 OS=Sus scrofa OX=9823 GN=RPS3 PE=1 SV=1	0.976	0.982207	51.397	37	8	176	7	243	26.7	9.66	301.41
RPS4X	A0A4X1W1U6	40S ribosomal protein S4 OS=Sus scrofa OX=9823 GN=RPS4X PE=3 SV=1	0.929	0.985275	51.346	40	8	116	8	245	27.5	9.94	173.07
ERP29	F1RJM2	Endoplasmic reticulum resident protein 29 OS=Sus scrofa OX=9823 GN=ERP29 PE=1 SV=2	0.801	0.558503	51.308	36	7	151	7	261	29.2	7.36	157.65
HSD17B4	A0A4X1UB93	Hydroxysteroid 17-beta dehydrogenase 4 OS=Sus scrofa OX=9823 GN=HSD17B4 PE=4 SV=1	0.812	0.650855	51.098	14	6	52	6	719	78.2	7.88	68.39
	A0A4X1SGP7	Uncharacterized protein OS=Sus scrofa OX=9823 PE=4 SV=1	0.731	0.105962	50.778	14	7	64	7	1194	131.1	5.86	43.81
STRAP	I3LEQ7	Serine/threonine kinase receptor associated protein OS=Sus scrofa OX=9823 GN=STRAP PE=4 SV=2	0.904	0.963188	50.708	31	8	131	8	348	38.2	5.22	85.14
	A0A480W815	Core histone macro-H2A.1 isoform 2 OS=Sus scrofa OX=9823 PE=3 SV=1	0.925	0.98356	50.372	32	7	100	7	317	33.6	9.88	178.04
RPS3A	A0A4X1SK65	40S ribosomal protein S3a OS=Sus scrofa OX=9823 GN=RPS3A PE=3 SV=1	1.157	0.431475	50.269	25	6	172	6	264	29.9	9.73	187.94
	A0A480PNR4	Plectin isoform X1-like (Fragment) OS=Sus scrofa OX=9823 PE=4 SV=1	0.731	0.131041	50.022	12	8	145	2	804	91.9	5.59	130.97
FABP3	O02772	Fatty acid-binding protein, heart OS=Sus scrofa OX=9823 GN=FABP3 PE=2 SV=3	0.822	0.686642	49.908	53	6	128	4	133	14.7	6.57	298.79
	A0A480J4Z3	Ubiquitin carboxyl-terminal hydrolase OS=Sus scrofa OX=9823 PE=3 SV=1	0.936	0.991169	49.747	13	7	109	7	835	93.4	5.1	122.36
RPL6	Q2YGT9	60S ribosomal protein L6 OS=Sus scrofa OX=9823 GN=RPL6 PE=1 SV=3	1.396	0.00764086	49.608	23	8	135	8	284	32.2	10.73	105.52
SEC13	F1SQA9	SEC13 homolog, nuclear pore and COPII coat complex component OS=Sus scrofa OX=9823 GN=SEC13 PE=1 SV=4	0.885	0.933635	49.561	26	5	130	5	333	36.7	5.48	198.36
RPS8	F2Z5F5	40S ribosomal protein S8 OS=Sus scrofa OX=9823 GN=RPS8 PE=1 SV=3	1.175	0.349557	49.307	40	7	92	7	208	24.2	10.32	173.18
NQO2	A0A4X1SRA8	Flavodoxin_2 domain-containing protein OS=Sus scrofa OX=9823 GN=NQO2 PE=4 SV=1	1.049	0.835983	49.289	38	6	104	6	190	21.4	6.92	140.37
MANF	A0A5G2RFW9	Uncharacterized protein OS=Sus scrofa OX=9823 GN=MANF PE=1 SV=1	0.997	0.961578	49.208	29	6	72	6	189	21.6	8.19	101.74
KNG1	A0A4X1UF91	Uncharacterized protein OS=Sus scrofa OX=9823 GN=KNG1 PE=4 SV=1	1.012	0.952757	49.141	18	8	101	8	631	69.8	7.08	192.21
SMS	A0A4X1VEY3	PABS domain-containing protein OS=Sus scrofa OX=9823 GN=SMS PE=4 SV=1	0.938	0.991169	49.046	28	7	146	7	362	41.1	4.96	97.61
APOB	F1SCV9	Apolipoprotein B OS=Sus scrofa OX=9823 GN=APOB PE=1 SV=3	0.842	0.77499	48.95	4	11	105	11	4223	476	7.61	22.15
PRDX4	F1SQ01	Peroxiredoxin-4 OS=Sus scrofa OX=9823 GN=PRDX4 PE=1 SV=1	0.884	0.961578	48.885	31	6	150	3	272	30.5	6.44	282.59
TPM4	P67937	Tropomyosin alpha-4 chain OS=Sus scrofa OX=9823 GN=TPM4 PE=2 SV=3	0.997	0.961578	48.872	32	8	189	4	248	28.5	4.69	278.87
LSM8	A0A4X1W3A0	U6 snRNA-associated Sm-like protein LSm8 OS=Sus scrofa OX=9823 GN=LSM8 PE=3 SV=1	0.939	0.991186	48.823	53	3	79	3	96	10.4	4.48	74.26
PNP	A0A5G2R9A1	Purine nucleoside phosphorylase OS=Sus scrofa OX=9823 GN=PNP PE=1 SV=1	0.752	0.209329	48.736	34	7	79	7	288	32	8.03	42.27
PCMT1	P80895	Protein-L-isoaspartate(D-aspartate) O-methyltransferase OS=Sus scrofa OX=9823 GN=PCMT1 PE=1 SV=3	0.928	0.991109	48.706	36	6	101	6	227	24.6	7.23	174.78
	A0A4X1TX91	Vacuolar protein sorting-associated protein 35 OS=Sus scrofa OX=9823 PE=3 SV=1	0.844	0.802126	48.697	13	7	94	7	729	83.9	5.41	114.35
EIF6	A0A5G2R117	Eukaryotic translation initiation factor 6 OS=Sus scrofa OX=9823 GN=EIF6 PE=1 SV=1	0.944	0.999711	48.57	45	6	94	6	246	26.7	4.68	51.7
GLUD1	F1SEN2	Glutamate dehydrogenase 1, mitochondrial OS=Sus scrofa OX=9823 GN=GLUD1 PE=1 SV=1	0.717	0.102312	48.542	17	7	104	7	558	61.3	7.96	99.24
SDSL	A0A4X1TIZ3	PALP domain-containing protein OS=Sus scrofa OX=9823 GN=SDSL PE=4 SV=1	0.888	0.940699	48.433	22	5	116	5	353	37.4	6.98	118.34
KTN1	A0A287A2J1	Kinectin 1 OS=Sus scrofa OX=9823 GN=KTN1 PE=1 SV=2	0.908	0.966325	48.307	9	9	119	9	1298	149.8	5.67	77.28
PTGR1	Q29073	Prostaglandin reductase 1 OS=Sus scrofa OX=9823 GN=PTGR1 PE=1 SV=1	0.869	0.909717	47.97	26	7	121	7	329	35.7	8.18	51.07
UPP1	A0A480S6M1	Uridine phosphorylase OS=Sus scrofa OX=9823 GN=UPP1 PE=1 SV=1	0.903	0.961578	47.902	22	6	98	6	309	33.5	6.52	158.52
LOC396684	F1SCC7	SERPIN domain-containing protein OS=Sus scrofa OX=9823 GN=LOC396684 PE=3 SV=3	1.067	0.732135	47.311	23	8	99	4	411	46.1	6.34	107.61
TWF2	A0A4X1VPA1	Uncharacterized protein OS=Sus scrofa OX=9823 GN=TWF2 PE=4 SV=1	1.013	0.933635	47.236	22	5	126	5	349	39.6	6.96	174.86
KIF5B	F1RWC5	Kinesin-like protein OS=Sus scrofa OX=9823 GN=KIF5B PE=1 SV=2	0.981	0.973609	47.221	16	12	61	12	963	109.7	6.44	46.27
JCHAIN	A0A287BQC8	Joining chain of multimeric IgA and IgM OS=Sus scrofa OX=9823 GN=JCHAIN PE=1 SV=1	1.02	0.933635	47.21	51	6	114	6	186	21.3	4.89	153.06
	A0A4X1VTF8	Peptidase_M3 domain-containing protein OS=Sus scrofa OX=9823 PE=3 SV=1	0.883	0.933635	46.928	14	7	102	7	802	91.2	6.77	86.66
	A0A480X877	Transforming growth factor-beta-induced protein ig-h3 (Fragment) OS=Sus scrofa OX=9823 PE=4 SV=1	0.965	0.984118	46.881	20	7	114	6	689	75.3	7.4	38.96
TALDO1	A0A287BQ72	Transaldolase OS=Sus scrofa OX=9823 GN=TALDO1 PE=1 SV=1	1.017	0.9377	46.791	18	6	116	6	392	43	8.62	128.27
	A0A480LMY7	Proteasome subunit beta OS=Sus scrofa OX=9823 PE=3 SV=1	0.801	0.561201	46.776	33	6	128	6	255	27.9	8.06	135.4
ALDH2	B2ZF47	Mitochondrial aldehyde dehydrogenase 2 OS=Sus scrofa OX=9823 GN=ALDH2 PE=2 SV=1	0.727	0.117836	46.699	20	7	89	6	521	56.9	6.87	65.94
ETFA	Q6UAQ9	Electron transfer flavoprotein alpha subunit (Fragment) OS=Sus scrofa OX=9823 GN=ETFA PE=2 SV=1	0.717	0.0621752	46.628	35	7	69	7	314	32.9	7.97	38.49
	A0A480VU45	Ladinin-1 OS=Sus scrofa OX=9823 PE=4 SV=1	1.053	0.80873	46.545	25	8	96	8	470	51.6	9.22	110.94
RAB11B	A0A4X1VNZ3	Uncharacterized protein OS=Sus scrofa OX=9823 GN=RAB11B PE=4 SV=1	0.946	0.998214	46.333	45	10	153	10	218	24.5	5.94	270.9
	A0A480MR98	Periostin isoform 8 OS=Sus scrofa OX=9823 PE=4 SV=1	1.033	0.88993	46.284	18	9	72	9	808	90	7.94	45.39
EFHD2	A0A4X1W912	Uncharacterized protein OS=Sus scrofa OX=9823 GN=EFHD2 PE=4 SV=1	0.943	0.994319	46.226	31	7	139	7	239	26.6	5.21	127.29
ACP1	A0A4X1UMF6	Low molecular weight phosphotyrosine protein phosphatase OS=Sus scrofa OX=9823 GN=ACP1 PE=4 SV=1	0.882	0.940699	46.157	60	6	76	2	158	18.1	7.11	65.4
LOC100522130	A0A4X1VWX3	FAA_hydrolase domain-containing protein OS=Sus scrofa OX=9823 GN=LOC100522130 PE=4 SV=1	0.818	0.662795	45.989	24	6	123	6	313	34.3	7.71	229.81
PARVA	A0A5G2QCR7	Parvin alpha OS=Sus scrofa OX=9823 GN=PARVA PE=1 SV=1	1.134	0.406367	45.909	21	5	75	5	336	38.3	5.12	95.99
SRSF1	A0A5S6GJG2	Serine/arginine-rich-splicing factor 1 OS=Sus scrofa OX=9823 GN=SRSF1 PE=1 SV=1	1.185	0.301411	45.747	35	8	142	8	236	26.9	10.29	154.77
CNPY2	F1SLY7	Saposin B-type domain-containing protein OS=Sus scrofa OX=9823 GN=CNPY2 PE=1 SV=1	0.903	0.961578	45.696	45	6	99	6	182	20.7	4.92	157.44
	A0A481BBI8	Acid sphingomyelinase-like phosphodiesterase OS=Sus scrofa OX=9823 PE=3 SV=1	0.996	0.961578	45.535	20	6	72	6	471	52.9	6.48	61.84
	A0A4X1UR50	Nuclear distribution C, dynein complex regulator OS=Sus scrofa OX=9823 PE=4 SV=1	1.043	0.902569	45.326	23	8	88	8	409	46.7	6.58	100.43
HNRNPH3	A0A5K1TZB6	Heterogeneous nuclear ribonucleoprotein H3 OS=Sus scrofa OX=9823 GN=HNRNPH3 PE=1 SV=1	1.031	0.909717	45.207	18	4	106	4	331	35.2	6.87	172.34
AS3MT	F1S850	Arsenite methyltransferase OS=Sus scrofa OX=9823 GN=AS3MT PE=4 SV=3	0.937	0.99363	45.136	23	7	61	7	395	43.7	6.54	40.83
SUCLG2	P53590	Succinate--CoA ligase [GDP-forming] subunit beta, mitochondrial (Fragment) OS=Sus scrofa OX=9823 GN=SUCLG2 PE=1 SV=2	0.735	0.171367	45.115	31	8	77	8	433	46.8	5.95	134.76
RPS11	F2Z4Y8	Ribosomal protein S11 OS=Sus scrofa OX=9823 GN=RPS11 PE=1 SV=1	1.271	0.0851819	44.995	28	5	92	5	158	18.4	10.3	163.78
CYB5A	A0A5G2RAT8	Cytochrome b5 OS=Sus scrofa OX=9823 GN=CYB5A PE=1 SV=1	0.973	0.981985	44.979	43	4	90	4	128	14.3	5.3	137.15
PTGR2	A0A4X1TM83	Uncharacterized protein OS=Sus scrofa OX=9823 GN=PTGR2 PE=4 SV=1	0.839	0.762707	44.93	22	4	97	4	351	38.3	5.52	111.85
MTHFD1	A0A5G2QGL1	Methylenetetrahydrofolate dehydrogenase, cyclohydrolase and formyltetrahydrofolate synthetase 1 OS=Sus scrofa OX=9823 GN=MTHFD1 PE=1 SV=1	0.83	0.696787	44.792	12	8	80	8	919	99.1	7.66	81.81
EPCAM	A0A1X9RRB4	EPCAM OS=Sus scrofa OX=9823 GN=EPCAM PE=2 SV=1	1.06	0.83882	44.771	23	5	87	5	314	34.8	6.06	118.78
IDI1	A0A4X1T1T4	Nudix hydrolase domain-containing protein OS=Sus scrofa OX=9823 GN=IDI1 PE=4 SV=1	0.962	0.991169	44.709	38	6	133	6	227	26.5	6.23	89.9
DDX3X	A0A287AVQ1	DEAD-box helicase 3 X-linked OS=Sus scrofa OX=9823 GN=DDX3X PE=1 SV=1	0.822	0.641019	44.65	16	9	70	9	659	72.9	7.59	69.31
GARS	A0A4X1T5Y1	Uncharacterized protein OS=Sus scrofa OX=9823 GN=GARS PE=4 SV=1	0.944	0.999176	44.59	13	8	85	8	742	83.2	7.37	105.5
	A0A480JRT9	26S proteasome non-ATPase regulatory subunit 2 OS=Sus scrofa OX=9823 PE=3 SV=1	0.905	0.963712	44.52	14	8	109	8	908	100.2	5.2	88.5
ARHGDIB	A0A4X1V4G4	Uncharacterized protein OS=Sus scrofa OX=9823 GN=ARHGDIB PE=4 SV=1	0.846	0.813154	44.41	24	2	76	2	200	22.8	5.21	130.5
EIF3A	A0A4X1SXH6	Eukaryotic translation initiation factor 3 subunit A OS=Sus scrofa OX=9823 GN=EIF3A PE=3 SV=1	0.888	0.938648	44.383	10	11	93	11	1396	168.6	7.17	36.42
GMPS	A0A286ZY37	GMP synthase glutamine-hydrolyzing OS=Sus scrofa OX=9823 GN=GMPS PE=1 SV=1	0.903	0.961578	44.38	17	8	87	8	693	76.7	6.87	94.14
	A0A480YVB6	Spliceosome RNA helicase DDX39B OS=Sus scrofa OX=9823 PE=4 SV=1	0.944	0.996331	44.31	14	6	83	6	508	57.6	5.99	103.18
GZMA	F1SLN4	Peptidase S1 domain-containing protein OS=Sus scrofa OX=9823 GN=GZMA PE=1 SV=2	0.888	0.946438	44.281	24	5	77	5	259	28.4	8.78	91.62
PAFAH1B1	A0A4X1U9N0	Platelet-activating factor acetylhydrolase IB subunit alpha OS=Sus scrofa OX=9823 GN=PAFAH1B1 PE=3 SV=1	1.014	0.937138	44.228	22	7	126	6	409	46.5	7.55	150.43
BLVRB	A0A4X1SPS1	NAD(P)-bd_dom domain-containing protein OS=Sus scrofa OX=9823 GN=BLVRB PE=4 SV=1	1.144	0.446967	43.914	27	4	101	4	206	22.2	6.86	110.97
FCN2	A0A4X1SUF1	Ficolin-2 OS=Sus scrofa OX=9823 GN=FCN2 PE=4 SV=1	1.159	0.422555	43.805	9	4	76	4	517	55.4	8.54	173.3
EIF3B	A0A5G2QEZ2	Eukaryotic translation initiation factor 3 subunit B OS=Sus scrofa OX=9823 GN=EIF3B PE=3 SV=1	0.91	0.976564	43.628	13	8	104	8	773	87.6	5.03	103.08
PNPO	A0A4X1UJ47	Uncharacterized protein OS=Sus scrofa OX=9823 GN=PNPO PE=3 SV=1	0.962	0.98687	43.369	24	5	34	5	261	30.1	8.24	33.24
ANP32B	A0A4X1TYN7	Acidic nuclear phosphoprotein 32 family member B OS=Sus scrofa OX=9823 GN=ANP32B PE=4 SV=1	1.133	0.523041	43.291	21	5	136	4	250	28.4	4.02	82.41
LASP1	A0A4X1UL90	LIM and SH3 domain protein 1 OS=Sus scrofa OX=9823 GN=LASP1 PE=4 SV=1	1.195	0.267906	43.171	24	6	97	6	260	29.7	7.05	109.79
DDT	A0A4X1V3D9	Uncharacterized protein OS=Sus scrofa OX=9823 GN=DDT PE=4 SV=1	1.004	0.961578	43.048	40	4	60	4	118	12.9	6.07	122.11
SLC27A4	F1RR85	Solute carrier family 27 member 4 OS=Sus scrofa OX=9823 GN=SLC27A4 PE=4 SV=4	0.708	0.0523465	43.01	15	7	56	7	605	67.5	8.48	98.7
LOC100513346	A0A5G2R8I5	Coronin OS=Sus scrofa OX=9823 GN=LOC100513346 PE=1 SV=1	0.861	0.88993	42.847	16	8	89	8	925	100.2	6.11	35.72
PSMC2	A0A4X1VCL1	AAA domain-containing protein OS=Sus scrofa OX=9823 GN=PSMC2 PE=3 SV=1	0.923	0.98406	42.844	21	7	104	7	433	48.6	5.95	91.01
TJP2	A0A4X1W6W5	Uncharacterized protein OS=Sus scrofa OX=9823 GN=TJP2 PE=3 SV=1	1.001	0.961578	42.764	11	9	86	9	1184	132.9	7.05	50.54
COTL1	A0A4X1T354	ADF-H domain-containing protein OS=Sus scrofa OX=9823 GN=COTL1 PE=4 SV=1	1.003	0.961578	42.714	54	8	174	8	142	16	5.22	232.76
	B5APU3	Actin-related protein 2 OS=Sus scrofa OX=9823 PE=2 SV=1	0.915	0.978233	42.711	22	7	127	7	394	44.7	6.74	135.48
	A0A480YXG3	Cleavage and polyadenylation specificity factor subunit 6 isoform X1 OS=Sus scrofa OX=9823 PE=4 SV=1	0.967	0.98406	42.491	15	6	35	6	552	59.3	7.37	31.22
SNRPD2	A0A4X1W115	Small nuclear ribonucleoprotein Sm D2 OS=Sus scrofa OX=9823 GN=SNRPD2 PE=3 SV=1	1.144	0.475908	42.429	48	6	127	6	118	13.5	9.91	165.02
TXN	P82460	Thioredoxin OS=Sus scrofa OX=9823 GN=TXN PE=1 SV=3	0.847	0.819092	42.354	47	3	109	3	105	11.8	5.03	88.21
UPF1	A0A4X1U7R6	Uncharacterized protein OS=Sus scrofa OX=9823 GN=UPF1 PE=4 SV=1	0.923	0.986646	42.261	9	7	84	7	1127	124.2	6.61	85.3
LSP1	A0A287AFG3	Lymphocyte specific protein 1 OS=Sus scrofa OX=9823 GN=LSP1 PE=4 SV=2	0.989	0.961578	42.258	41	7	73	7	343	37.3	5.05	41.61
CCAR2	F1RMA3	DBC1 domain-containing protein OS=Sus scrofa OX=9823 GN=CCAR2 PE=1 SV=3	0.935	0.991169	42.257	15	8	95	8	916	101.8	5.25	32.6
PHPT1	P59083	14 kDa phosphohistidine phosphatase OS=Sus scrofa OX=9823 GN=PHPT1 PE=1 SV=2	1.305	0.0223091	42.189	39	3	101	3	126	13.9	6.38	157.03
	A0A4X1SMY3	Peptidase S1 domain-containing protein OS=Sus scrofa OX=9823 PE=3 SV=1	1.049	0.819092	42.01	26	4	56	4	258	28.2	8.09	113.67
LGALS3	A0A5G2R7M4	Galectin OS=Sus scrofa OX=9823 GN=LGALS3 PE=1 SV=1	0.897	0.961578	41.991	22	6	146	6	255	26.7	8.91	284.43
NANS	D0G780	N-acetylneuraminic acid synthase OS=Sus scrofa OX=9823 GN=NANS PE=2 SV=1	0.894	0.961578	41.765	17	4	98	4	359	40.1	6.9	153.58
CRYZ	F6Q2A5	Quinone oxidoreductase OS=Sus scrofa OX=9823 GN=CRYZ PE=4 SV=1	0.77	0.324439	41.53	20	3	46	3	296	31.6	8.38	45.45
CYCS	P62895	Cytochrome c OS=Sus scrofa OX=9823 GN=CYCS PE=1 SV=2	1.151	0.453891	41.498	57	6	209	6	105	11.7	9.5	292.85
G3BP1	A0A5G2RK92	G3BP stress granule assembly factor 1 OS=Sus scrofa OX=9823 GN=G3BP1 PE=1 SV=1	1.03	0.903762	41.493	19	6	76	6	476	53.3	5.45	49.63
FABP5	Q2EN74	Epidermal fatty acid-binding protein OS=Sus scrofa OX=9823 GN=FABP5 PE=2 SV=1	1.285	0.0665356	41.462	48	5	81	5	135	15.2	7.02	156.05
	A0A480SR16	Macrophage-capping protein OS=Sus scrofa OX=9823 PE=4 SV=1	0.901	0.961578	41.384	26	5	65	5	349	38.9	6.46	83.79
SEPTIN11	F1RYS5	Septin 11 OS=Sus scrofa OX=9823 GN=SEPTIN11 PE=1 SV=3	0.947	0.998214	41.268	31	9	93	6	425	48.9	6.96	39.72
LUM	F1SQ09	Lumican OS=Sus scrofa OX=9823 GN=LUM PE=1 SV=1	1.063	0.82717	41.258	30	8	167	8	341	38.8	6.24	264.4
NIT2	A0A4X1UTE7	CN hydrolase domain-containing protein OS=Sus scrofa OX=9823 GN=NIT2 PE=4 SV=1	0.992	0.961578	41.234	31	7	119	7	306	33.8	8.07	55.58
NUMA1	A0A0B8RSH5	Nuclear mitotic apparatus protein 1 OS=Sus scrofa domesticus OX=9825 GN=NUMA1 PE=4 SV=1	0.896	0.961578	41.21	5	8	81	8	2088	233.4	5.73	37.03
	A0A480Q9T4	Complement C2 OS=Sus scrofa OX=9823 PE=3 SV=1	1.014	0.909717	41.179	10	6	72	6	826	91.4	7.84	67.29
VTN	P48819	Vitronectin OS=Sus scrofa OX=9823 GN=VTN PE=1 SV=1	1.221	0.126984	41.005	13	5	69	5	459	52.5	5.83	48.9
	A0A480N6D4	Reticulocalbin-1 OS=Sus scrofa OX=9823 PE=4 SV=1	1.114	0.584178	40.808	13	5	48	5	387	44.5	5.54	70.65
ME1	F1RQM4	Malic enzyme OS=Sus scrofa OX=9823 GN=ME1 PE=1 SV=4	0.941	0.99914	40.677	15	6	24	6	556	61.7	5.6	13.75
TRAP1	F1RK45	HATPase_c domain-containing protein OS=Sus scrofa OX=9823 GN=TRAP1 PE=1 SV=3	0.823	0.76779	40.621	10	5	69	4	716	80.9	6.76	100.32
DCPS	Q8MIZ3	m7GpppX diphosphatase OS=Sus scrofa OX=9823 GN=DCPS PE=2 SV=1	0.967	0.98406	40.48	22	5	115	5	337	38.6	6.32	88.74
HAAO	A0A286ZLU2	3-hydroxyanthranilate 3,4-dioxygenase OS=Sus scrofa OX=9823 GN=HAAO PE=3 SV=1	0.817	0.63272	40.477	36	7	54	7	286	32.3	6	38.8
AP2M1	A0A286ZU22	AP-2 complex subunit mu OS=Sus scrofa OX=9823 GN=AP2M1 PE=1 SV=1	0.866	0.909717	40.462	17	6	76	6	435	49.6	9.54	47.77
	A0A4X1U3N9	Ribosomal_L18_c domain-containing protein OS=Sus scrofa OX=9823 PE=3 SV=1	1.192	0.278559	40.326	29	6	79	6	299	34.5	9.73	87.53
CORO1A	A0A480QHS7	Coronin OS=Sus scrofa OX=9823 GN=CORO1A PE=1 SV=1	0.951	0.99914	40.224	18	6	112	6	461	50.9	6.55	147.14
DBNL	A0A4X1U9F6	Uncharacterized protein OS=Sus scrofa OX=9823 GN=DBNL PE=4 SV=1	0.968	0.981985	40.098	19	6	66	6	430	48.3	5	58.41
RPL18	Q0QEV2	Ribosomal protein L18 (Fragment) OS=Sus scrofa OX=9823 GN=RPL18 PE=2 SV=1	1.01	0.956861	40.018	35	5	97	5	166	18.9	11.78	225.94
PSMA3	A0A5G2R2Y1	Proteasome subunit alpha type OS=Sus scrofa OX=9823 GN=PSMA3 PE=1 SV=1	0.952	0.998214	40.004	22	4	83	4	233	26	5.2	220.32
CDHR5	A0A5G2R633	Cadherin related family member 5 OS=Sus scrofa OX=9823 GN=CDHR5 PE=1 SV=1	0.956	0.991169	40.002	14	6	87	6	640	68.5	4.77	64.48
	A0A4X1T5U8	Ribosomal_L16 domain-containing protein OS=Sus scrofa OX=9823 PE=4 SV=1	1.065	0.76515	39.975	27	6	135	6	282	32	10.08	64.77
SERPIND1	A0A4X1UYS0	SERPIN domain-containing protein OS=Sus scrofa OX=9823 GN=SERPIND1 PE=3 SV=1	1.017	0.937244	39.878	14	7	176	7	495	55.8	6.99	236.65
ATIC	A0A5G2QKS3	MGS domain-containing protein OS=Sus scrofa OX=9823 GN=ATIC PE=1 SV=1	0.872	0.909717	39.732	25	9	70	9	550	60.3	6.87	25.33
ENPEP	K7GT33	Aminopeptidase OS=Sus scrofa OX=9823 GN=ENPEP PE=3 SV=9	1.004	0.961578	39.717	12	10	165	10	920	105.5	5.3	46.5
LOC110256000	A0A5G2RD43	Amine oxidase OS=Sus scrofa OX=9823 GN=LOC110256000 PE=3 SV=1	0.918	0.981985	39.56	6	3	81	3	739	81.6	6.11	111.58
MRLC2	A0A4X1VSY0	Uncharacterized protein OS=Sus scrofa OX=9823 GN=MRLC2 PE=4 SV=1	0.957	0.993321	39.4	39	5	130	5	176	20.2	4.86	143.76
GRHPR	A0A4X1VCF5	Uncharacterized protein OS=Sus scrofa OX=9823 GN=GRHPR PE=3 SV=1	0.924	0.985275	39.397	29	6	51	6	328	35.8	7.94	85.32
VAPB	A0A4X1US63	Vesicle-associated membrane protein-associated protein B OS=Sus scrofa OX=9823 GN=VAPB PE=4 SV=1	0.917	0.981985	39.395	21	4	72	3	268	29.5	7.84	114.26
PSMA2	I3LAB6	Proteasome subunit alpha type OS=Sus scrofa OX=9823 GN=PSMA2 PE=1 SV=1	0.762	0.302863	39.375	37	5	89	5	234	25.9	7.43	104.55
	A0A480YQK9	Ubiquitin thioesterase OTUB1 (Fragment) OS=Sus scrofa OX=9823 PE=4 SV=1	0.97	0.982095	39.23	27	6	103	6	284	32.4	5.24	109.96
	A0A480W2D6	Aldo-keto reductase family 1 member C1 OS=Sus scrofa OX=9823 PE=4 SV=1	0.968	0.982207	39.166	21	7	75	5	426	47.8	7.42	80.3
GNB1	A0A0B8RZJ8	Guanine nucleotide binding protein (G protein), beta polypeptide 1 OS=Sus scrofa domesticus OX=9825 GN=GNB1 PE=4 SV=1	1.109	0.55122	39.122	24	5	73	4	340	37.4	6	100.22
PGP	A0A287BDT8	Phosphoglycolate phosphatase OS=Sus scrofa OX=9823 GN=PGP PE=1 SV=1	0.936	0.991563	39.092	23	5	63	5	321	34.3	5.62	112.88
YARS	I3L804	Tyrosine--tRNA ligase OS=Sus scrofa OX=9823 GN=YARS PE=1 SV=2	0.985	0.977979	39.049	17	7	102	7	528	59	7.21	46.42
VARS2	A5A8V9	Valyl-tRNA synthetase 2 OS=Sus scrofa OX=9823 GN=VARS2 PE=3 SV=1	0.859	0.874532	38.983	6	6	101	6	1264	140.1	7.49	84.75
	A0A481CH95	Clustered mitochondria protein homolog OS=Sus scrofa OX=9823 PE=3 SV=1	0.873	0.909717	38.932	9	8	101	8	1155	129.1	6.04	48.72
RPL10A	A0A4X1T0H0	Ribosomal protein OS=Sus scrofa OX=9823 GN=RPL10A PE=3 SV=1	1.006	0.961578	38.84	23	5	119	5	217	24.8	9.94	190.35
	A0A480KGP4	Inter-alpha-trypsin inhibitor heavy chain H3 preproprotein (Fragment) OS=Sus scrofa OX=9823 PE=4 SV=1	1.1	0.592875	38.836	12	8	123	7	849	94.7	5.87	128.05
HCLS1	A0A5G2RI34	Hematopoietic cell-specific Lyn substrate 1 OS=Sus scrofa OX=9823 GN=HCLS1 PE=1 SV=1	0.986	0.961578	38.707	13	5	61	5	525	58.1	4.93	46.36
ACTR1A	F2Z5G5	Actin related protein 1A OS=Sus scrofa OX=9823 GN=ACTR1A PE=1 SV=2	0.806	0.572278	38.655	21	5	81	3	349	39.3	6.02	103.87
SHMT1	A0A287AIN1	Serine hydroxymethyltransferase OS=Sus scrofa OX=9823 GN=SHMT1 PE=1 SV=1	0.865	0.88993	38.654	18	6	76	6	445	48.8	6.96	29.57
FKBP1A	A0A4X1SKD0	Peptidylprolyl isomerase OS=Sus scrofa OX=9823 GN=FKBP1A PE=4 SV=1	1.056	0.852287	38.55	42	4	144	4	108	11.9	8.15	192.67
HMBS	F6Q2D2	Hydroxymethylbilane synthase OS=Sus scrofa OX=9823 GN=HMBS PE=1 SV=2	0.928	0.991109	38.515	22	5	69	5	355	39	6.95	41.93
RBP4	P27485	Retinol-binding protein 4 OS=Sus scrofa OX=9823 GN=RBP4 PE=1 SV=2	1.004	0.946438	38.496	31	4	48	4	201	23.1	5.66	54.12
	A0A480VE77	60S ribosomal protein L8 (Fragment) OS=Sus scrofa OX=9823 PE=4 SV=1	1.335	0.0209408	38.425	34	4	65	4	229	25	10.76	137.35
	A0A481C7A2	Collagen alpha-1(XVIII) chain isoform 2 preproprotein OS=Sus scrofa OX=9823 PE=4 SV=1	0.999	0.961578	38.383	6	7	109	7	1330	134.9	6.1	172.04
ADD3	F1S5M9	Adducin 3 OS=Sus scrofa OX=9823 GN=ADD3 PE=4 SV=2	0.934	0.991169	38.368	12	5	70	5	671	75	6.81	47.54
ABAT	A0A4X1VQN9	4-aminobutyrate aminotransferase, mitochondrial OS=Sus scrofa OX=9823 GN=ABAT PE=3 SV=1	0.749	0.17114	38.288	19	5	49	5	444	50.4	8.72	40.02
	A0A4X1SUP3	Ig-like domain-containing protein OS=Sus scrofa OX=9823 PE=4 SV=1	0.976	0.982207	38.25	40	2	53	2	99	10.3	7.99	88.23
	A0A480KM27	Carboxymethylenebutenolidase homolog OS=Sus scrofa OX=9823 PE=4 SV=1	0.97	0.984118	38.181	35	6	53	6	245	28.1	6.95	43.6
	A0A4X1SNR4	Ig-like domain-containing protein OS=Sus scrofa OX=9823 PE=4 SV=1	1.056	0.804829	38.173	22	3	74	2	209	22.1	9.06	119.48
	A0A4X1VUL7	Superoxide dismutase OS=Sus scrofa OX=9823 PE=3 SV=1	0.912	0.977979	38.171	22	3	30	3	197	22	8.41	59.57
AIMP1	A0A4X1UU78	tRNA-binding domain-containing protein OS=Sus scrofa OX=9823 GN=AIMP1 PE=4 SV=1	1.064	0.818394	38.107	25	5	79	5	335	37.5	6.8	139.64
	A0A480XY22	Trifunctional purine biosynthetic protein adenosine-3 OS=Sus scrofa OX=9823 PE=3 SV=1	0.834	0.722327	38.048	14	8	85	8	1010	107.9	6.51	46
ALCAM	F1SL34	Activated leukocyte cell adhesion molecule OS=Sus scrofa OX=9823 GN=ALCAM PE=1 SV=5	1.015	0.909717	37.859	15	6	100	6	543	60.7	6.58	136.57
ANXA11	A0A5K1UZZ4	Annexin OS=Sus scrofa OX=9823 GN=ANXA11 PE=1 SV=1	0.78	0.450722	37.741	16	6	78	5	516	55.2	6.46	68.74
TOP1	I3LHM3	DNA topoisomerase I OS=Sus scrofa OX=9823 GN=TOP1 PE=1 SV=2	0.852	0.843108	37.692	13	9	87	9	769	91.1	9.32	24.66
NSFL1C	A0A287AGR0	NSFL1 cofactor OS=Sus scrofa OX=9823 GN=NSFL1C PE=1 SV=2	0.962	0.987398	37.608	23	5	93	5	353	38.9	5.11	86.02
BAX	F1RIQ4	GFO_IDH_MocA domain-containing protein OS=Sus scrofa OX=9823 GN=BAX PE=1 SV=4	0.845	0.809224	37.489	15	6	83	6	480	52.7	7.03	63.27
SF3B1	A0A4X1VGU5	SF3b1 domain-containing protein OS=Sus scrofa OX=9823 GN=SF3B1 PE=4 SV=1	1.027	0.909717	37.448	9	9	72	9	1304	145.7	7.09	43.85
RAB7A	A0A286ZP69	RAB7A, member RAS oncogene family OS=Sus scrofa OX=9823 GN=RAB7A PE=4 SV=2	0.827	0.696787	37.426	28	5	96	5	252	28.3	8.07	160.07
SF3A1	A0A4X1VBF2	Uncharacterized protein OS=Sus scrofa OX=9823 GN=SF3A1 PE=4 SV=1	1.027	0.909717	37.423	14	8	72	8	793	88.7	5.22	34.95
LYZ	A0A4X1VXB2	Lysozyme OS=Sus scrofa OX=9823 GN=LYZ PE=3 SV=1	0.892	0.956323	37.383	34	4	68	2	146	16.6	8.91	124.98
CDC42	Q007T2	Cell division control protein 42 homolog OS=Sus scrofa OX=9823 GN=CDC42 PE=2 SV=2	0.758	0.3379	37.369	26	4	119	3	191	21.2	6.55	117.67
PAK2	A0A4X1TT72	Non-specific serine/threonine protein kinase OS=Sus scrofa OX=9823 GN=PAK2 PE=4 SV=1	0.98	0.974065	37.358	25	8	106	7	524	58	5.86	56.03
ST14	A0A4X1VBZ5	Uncharacterized protein OS=Sus scrofa OX=9823 GN=ST14 PE=4 SV=1	0.89	0.957573	37.282	12	6	76	6	856	94.6	6.29	46.96
LPP	F1SFH7	LIM domain containing preferred translocation partner in lipoma OS=Sus scrofa OX=9823 GN=LPP PE=4 SV=4	1.278	0.0525514	37.274	16	7	68	7	612	65.3	7.59	20.32
TPP2	A0A4X1UAM5	Tripeptidyl peptidase 2 OS=Sus scrofa OX=9823 GN=TPP2 PE=4 SV=1	0.943	0.999176	37.263	8	6	65	6	1192	131.5	6.49	60.8
VAPA	A0A287BBB5	VAMP associated protein A OS=Sus scrofa OX=9823 GN=VAPA PE=1 SV=1	0.954	0.991169	37.184	10	3	55	2	294	32.2	9.04	116.78
GMDS	A0A287BMI3	GDP-mannose 4,6-dehydratase OS=Sus scrofa OX=9823 GN=GMDS PE=1 SV=1	0.872	0.909717	37.048	19	5	86	5	357	40.1	8.02	56.87
	A0A075B7H9	Ig-like domain-containing protein OS=Sus scrofa OX=9823 PE=4 SV=7	0.948	0.999176	37.028	47	3	79	2	101	10.6	6.44	82.55
RPL23A	A0A4X1TPC2	Ribosomal_L23eN domain-containing protein OS=Sus scrofa OX=9823 GN=RPL23A PE=3 SV=1	0.857	0.871186	37.016	35	5	104	5	156	17.7	10.45	121.7
	A0A481B1R4	Lipopolysaccharide-responsive and beige-like anchor protein isoform X4 OS=Sus scrofa OX=9823 PE=4 SV=1	1.021	0.909717	36.985	4	9	47	9	2810	313	5.58	8.34
RPL9	A0A4X1V3Z6	Uncharacterized protein OS=Sus scrofa OX=9823 GN=RPL9 PE=4 SV=1	0.853	0.845206	36.827	36	4	99	4	192	21.9	9.95	35.99
	A0A4X1VMX7	Uncharacterized protein OS=Sus scrofa OX=9823 PE=4 SV=1	0.933	0.991169	36.817	10	6	54	6	770	85.7	4.7	51.09
	A0A480ZZ07	Keratin, type II cytoskeletal 5 OS=Sus scrofa OX=9823 PE=3 SV=1	1.912	6.55145e-07	36.808	11	7	154	2	576	61.4	7.78	216.19
NARS	A0A4X1U5J5	AA_TRNA_LIGASE_II domain-containing protein OS=Sus scrofa OX=9823 GN=NARS PE=4 SV=1	0.823	0.685267	36.639	10	4	61	4	538	62	6.84	57.07
ANK3	K7GMI1	Uncharacterized protein OS=Sus scrofa OX=9823 GN=ANK3 PE=1 SV=2	0.87	0.910072	36.637	5	6	88	6	1834	200.4	6.86	57.94
AK3	F1SK45	Adenylate kinase 3 OS=Sus scrofa OX=9823 GN=AK3 PE=3 SV=2	0.824	0.685267	36.615	39	5	70	5	157	18.2	8.32	125.87
SGTA	A0A5G2QXK3	Small glutamine rich tetratricopeptide repeat containing alpha OS=Sus scrofa OX=9823 GN=SGTA PE=1 SV=1	0.962	0.991169	36.533	16	5	91	5	394	42.9	6.96	159.97
GLRX	P12309	Glutaredoxin-1 OS=Sus scrofa OX=9823 GN=GLRX PE=1 SV=2	0.965	0.991109	36.437	44	4	93	4	106	11.8	8.18	98.44
	A0A480M5F4	Cathepsin D preproprotein (Fragment) OS=Sus scrofa OX=9823 PE=3 SV=1	0.88	0.933635	36.273	14	5	86	5	472	50.5	8.6	69.72
CHORDC1	A9YUB1	Cysteine and histidine-rich domain-containing protein 1 OS=Sus scrofa OX=9823 GN=CHORDC1 PE=2 SV=1	0.878	0.925949	36.24	24	5	76	5	332	37.3	7.75	157.33
TXNDC17	A0A286ZZM7	Thioredoxin domain containing 17 OS=Sus scrofa OX=9823 GN=TXNDC17 PE=1 SV=1	0.951	0.99914	36.191	46	4	107	4	123	14.1	5.54	84.5
LOC100521229	A0A287A6H7	Alkaline phosphatase OS=Sus scrofa OX=9823 GN=LOC100521229 PE=1 SV=1	0.943	0.999176	36.165	16	7	62	7	564	61.2	6.54	63.91
ATP6V1A	F1SP93	V-type proton ATPase catalytic subunit A OS=Sus scrofa OX=9823 GN=ATP6V1A PE=3 SV=2	0.972	0.981985	36.142	16	8	78	8	603	66.6	5.33	11.27
AP1G1	A0A5K1VTT2	AP-1 complex subunit gamma OS=Sus scrofa OX=9823 GN=AP1G1 PE=1 SV=1	0.906	0.963663	36.102	10	6	68	6	822	91.3	6.8	81.1
CGN	F1ST04	Myosin_tail_1 domain-containing protein OS=Sus scrofa OX=9823 GN=CGN PE=4 SV=2	0.935	0.991169	35.796	8	8	75	8	1168	132.6	5.5	19.29
INPP1	A0A4X1TID0	Uncharacterized protein OS=Sus scrofa OX=9823 GN=INPP1 PE=4 SV=1	0.906	0.977979	35.658	18	5	55	4	402	44.5	5.34	59.8
SMIM24	A0A4X1VSM1	Uncharacterized protein OS=Sus scrofa OX=9823 GN=SMIM24 PE=4 SV=1	1.104	0.649303	35.611	19	3	73	3	187	21	7.06	69.46
EIF3I	F1SV90	Eukaryotic translation initiation factor 3 subunit I OS=Sus scrofa OX=9823 GN=EIF3I PE=1 SV=4	1.006	0.939098	35.581	27	5	94	5	277	30.9	5.36	66.38
EIF1	A0A5G2QLD8	Eukaryotic translation initiation factor 1 OS=Sus scrofa OX=9823 GN=EIF1 PE=1 SV=1	0.972	0.981985	35.528	38	3	59	3	113	12.7	7.44	154.16
RPS5	A0A287AEM2	40S ribosomal protein S5 OS=Sus scrofa OX=9823 GN=RPS5 PE=1 SV=1	0.806	0.583924	35.435	27	4	110	4	229	25.3	9.63	85.2
DYNC1I2	A0A4X1VC63	WD_REPEATS_REGION domain-containing protein OS=Sus scrofa OX=9823 GN=DYNC1I2 PE=4 SV=1	1.012	0.933635	35.429	9	4	51	4	632	70.7	5.24	13.95
NUDT5	F1RUP7	Nudix hydrolase 5 OS=Sus scrofa OX=9823 GN=NUDT5 PE=1 SV=2	0.974	0.984118	35.367	18	3	59	3	218	24.2	5.35	112.3
STK24	A0A5G2RG17	Serine/threonine kinase 24 OS=Sus scrofa OX=9823 GN=STK24 PE=1 SV=1	0.909	0.97556	35.336	17	6	55	6	425	47.4	5.3	69.59
PCK2	A0A287AES5	Phosphoenolpyruvate carboxykinase 2, mitochondrial OS=Sus scrofa OX=9823 GN=PCK2 PE=1 SV=1	0.661	0.331694	35.317	14	6	24	6	673	74.2	8.31	27.42
	A0A480KS67	FACT complex subunit SSRP1 OS=Sus scrofa OX=9823 PE=3 SV=1	0.927	0.991109	35.303	11	6	77	6	655	75.2	7.53	48.59
PDLIM5	A0A4X1UFC0	Uncharacterized protein OS=Sus scrofa OX=9823 GN=PDLIM5 PE=4 SV=1	1.088	0.636904	35.076	16	6	114	6	595	63.4	8.37	48.06
AIFM1	A0A4X1W9D7	Uncharacterized protein OS=Sus scrofa OX=9823 GN=AIFM1 PE=4 SV=1	0.791	0.435603	35.021	14	6	58	6	564	61.2	8.84	51.02
LMNB2	A0A287ADV8	Lamin B2 OS=Sus scrofa OX=9823 GN=LMNB2 PE=1 SV=1	1.096	0.615742	35.019	10	7	65	6	742	82	5.76	89.06
	A0A481BA72	Interferon-induced GTP-binding protein Mx1 OS=Sus scrofa OX=9823 PE=3 SV=1	0.818	0.703	35.008	9	4	31	4	686	77.9	5.48	16.3
C11orf54	F1STK8	Chromosome 11 open reading frame 54 OS=Sus scrofa OX=9823 GN=C11orf54 PE=1 SV=2	0.917	0.982207	34.989	21	5	51	5	315	35.2	6.27	73.71
PRMT1	A0A5G2QA32	Protein arginine methyltransferase 1 OS=Sus scrofa OX=9823 GN=PRMT1 PE=1 SV=1	0.92	0.982207	34.929	20	5	77	5	325	37.7	6.15	127.91
ELAVL1	A0A287AFC3	ELAV-like protein OS=Sus scrofa OX=9823 GN=ELAVL1 PE=1 SV=1	1.02	0.933635	34.816	23	6	121	6	303	33.5	8.24	165.09
PSMD4	A0A288CG47	Proteasome 26S subunit, non-ATPase 4 OS=Sus scrofa OX=9823 GN=PSMD4 PE=1 SV=1	0.9	0.961578	34.752	19	4	82	4	380	41.1	4.81	66.58
DDX5	A0A287BLH5	DEAD-box helicase 5 OS=Sus scrofa OX=9823 GN=DDX5 PE=3 SV=2	0.941	0.999176	34.743	12	6	78	2	617	69.4	9.11	140.88
ACTL6A	F1SGC8	Actin like 6A OS=Sus scrofa OX=9823 GN=ACTL6A PE=1 SV=3	0.99	0.961578	34.72	21	5	51	5	429	47.4	5.6	11.63
EIF4G1	A0A4X1UQF4	Uncharacterized protein OS=Sus scrofa OX=9823 GN=EIF4G1 PE=4 SV=1	0.929	0.991166	34.664	6	6	66	6	1407	155.4	5.19	15.06
PITPNA	A0A4X1U790	Uncharacterized protein OS=Sus scrofa OX=9823 GN=PITPNA PE=4 SV=1	0.927	0.990745	34.592	25	4	75	4	270	31.1	7.2	55.05
SPR	A0A4X1W9A7	Uncharacterized protein OS=Sus scrofa OX=9823 GN=SPR PE=4 SV=1	0.947	0.996331	34.583	28	5	49	5	266	28.8	7.74	52.85
IMPA1	A0A5G2Q9Z0	Inositol-1-monophosphatase OS=Sus scrofa OX=9823 GN=IMPA1 PE=3 SV=1	1.002	0.961578	34.539	17	4	99	4	269	29.4	5.02	128.35
ERP44	A0A5G2R7S2	Thioredoxin domain-containing protein OS=Sus scrofa OX=9823 GN=ERP44 PE=1 SV=1	0.718	0.127524	34.394	21	6	47	5	389	45.2	5.69	8.24
CASP7	A0A4X1T3I4	Caspase 7 OS=Sus scrofa OX=9823 GN=CASP7 PE=3 SV=1	0.937	0.991169	34.302	23	6	66	6	301	33.9	6.33	121.25
	A0A480JTC6	Cysteine--tRNA ligase, cytoplasmic isoform X1 OS=Sus scrofa OX=9823 PE=3 SV=1	0.919	0.984118	34.223	11	6	58	6	831	94	6.46	38.96
PSMB10	A0A4X1UHX3	Proteasome subunit beta OS=Sus scrofa OX=9823 GN=PSMB10 PE=3 SV=1	0.923	0.984118	34.154	15	3	49	3	296	31.5	6.52	96.45
DUSP3	I3LCX3	Dual specificity protein phosphatase OS=Sus scrofa OX=9823 GN=DUSP3 PE=3 SV=2	0.929	0.991169	34.056	33	4	68	4	174	19.9	9.44	25.74
CALU	A0A4X1W0N3	Uncharacterized protein OS=Sus scrofa OX=9823 GN=CALU PE=4 SV=1	0.945	0.999176	34.016	17	4	35	4	315	37.1	4.67	27.13
TBCA	A0A4X1SXX4	Tubulin-specific chaperone A OS=Sus scrofa OX=9823 GN=TBCA PE=3 SV=1	0.98	0.976564	34.014	43	6	52	6	108	12.7	5.27	45.68
	A0A480Y3F0	2'-5'-oligoadenylate synthase 1 OS=Sus scrofa OX=9823 PE=4 SV=1	0.909	0.972113	33.956	18	7	98	7	358	41.2	8.79	202.16
RTRAF	F1SFF4	Uncharacterized protein OS=Sus scrofa OX=9823 GN=RTRAF PE=1 SV=1	0.854	0.878187	33.932	29	5	48	5	244	28	6.65	43.44
PSMB9	Q2PYM7	Proteasome subunit beta OS=Sus scrofa OX=9823 GN=PSMB9 PE=1 SV=1	0.98	0.981985	33.923	18	3	67	3	219	23.3	5.38	38.33
GNAI3	A0A5G2R5X2	G protein subunit alpha i3 OS=Sus scrofa OX=9823 GN=GNAI3 PE=1 SV=1	0.952	0.996283	33.919	22	6	56	3	341	38.9	5.68	19.01
HNRNPD	F1RVC9	Heterogeneous nuclear ribonucleoprotein D OS=Sus scrofa OX=9823 GN=HNRNPD PE=1 SV=2	0.891	0.952017	33.874	19	7	86	5	355	38.3	7.81	106.97
UCHL3	A0A4X1VB92	Ubiquitin carboxyl-terminal hydrolase OS=Sus scrofa OX=9823 GN=UCHL3 PE=3 SV=1	0.997	0.959217	33.857	39	6	47	6	230	26.1	4.97	77.38
TPD52	A0A4X1UIC8	Uncharacterized protein OS=Sus scrofa OX=9823 GN=TPD52 PE=4 SV=1	1.034	0.909717	33.742	24	4	69	4	233	25.4	5.02	68.77
FAM49B	A0A287ARP6	Uncharacterized protein OS=Sus scrofa OX=9823 GN=FAM49B PE=1 SV=1	0.96	0.991109	33.66	17	4	69	4	324	36.8	6.46	61.56
PRPF19	A0A4X1VHT8	Uncharacterized protein OS=Sus scrofa OX=9823 GN=PRPF19 PE=4 SV=1	0.975	0.981985	33.372	23	6	58	6	504	55.1	6.61	47.53
CTNND1	A0A287BHK1	Catenin delta 1 OS=Sus scrofa OX=9823 GN=CTNND1 PE=1 SV=1	0.821	0.67332	33.29	13	7	70	7	860	95.8	6.24	16.78
	A0A4X1TK99	Ig-like domain-containing protein OS=Sus scrofa OX=9823 PE=4 SV=1	1.031	0.933635	33.269	48	3	192	2	126	13.4	4.93	472.51
RANGAP1	A0A4X1VX13	RanGAP1_C domain-containing protein OS=Sus scrofa OX=9823 GN=RANGAP1 PE=4 SV=1	1.111	0.621006	33.16	13	8	79	8	735	79.3	4.84	41.74
KLKB1	A0A4X1VWY2	Kallikrein B1 OS=Sus scrofa OX=9823 GN=KLKB1 PE=3 SV=1	1.017	0.9377	33.117	15	7	103	7	643	72.1	7.87	100.57
	A0A480RU92	Aspartate--tRNA ligase, cytoplasmic isoform 1 OS=Sus scrofa OX=9823 PE=3 SV=1	0.9	0.961578	32.896	15	6	70	6	482	55	5.87	125.21
COL1A1	A0A5G2QQE9	Collagen type I alpha 1 chain OS=Sus scrofa OX=9823 GN=COL1A1 PE=1 SV=1	1.063	0.758524	32.782	7	5	61	5	1477	140.8	6.37	59.32
MPP1	K7GP41	55 kDa erythrocyte membrane protein isoform 1 OS=Sus scrofa OX=9823 GN=MPP1 PE=1 SV=2	0.896	0.961578	32.754	18	6	52	6	466	51.9	6.92	43.51
LRG1	A0A4X1VRM4	LRRCT domain-containing protein OS=Sus scrofa OX=9823 GN=LRG1 PE=4 SV=1	1.002	0.955808	32.525	17	6	101	6	356	39.4	6.99	59.9
RAB6A	A0A4X1UP16	Uncharacterized protein OS=Sus scrofa OX=9823 GN=RAB6A PE=4 SV=1	1.036	0.876552	32.416	33	5	50	4	208	23.5	5.54	58.02
TPR	F1S300	Translocated promoter region, nuclear basket protein OS=Sus scrofa OX=9823 GN=TPR PE=1 SV=4	0.951	0.997441	32.397	5	8	48	8	2363	267	5.01	21.88
GSTM3	F1S605	Glutathione S-transferase OS=Sus scrofa OX=9823 GN=GSTM3 PE=1 SV=2	0.865	0.961578	32.379	27	5	92	3	225	26.9	7.27	125.22
	A0A480W0D6	Cystatin-C (Fragment) OS=Sus scrofa OX=9823 PE=4 SV=1	0.849	0.818108	32.265	25	2	57	2	186	19.7	9.55	26.13
CA2	A0A287B6M0	Carbonic anhydrase 2 OS=Sus scrofa OX=9823 GN=CA2 PE=1 SV=2	1.079	0.677385	32.235	20	4	71	4	305	34.1	8.37	71.16
LANCL1	A0A287B283	LanC like 1 OS=Sus scrofa OX=9823 GN=LANCL1 PE=1 SV=2	1.058	0.783233	32.128	18	5	54	5	411	46.6	7.75	29.19
DCTN1	A0A4X1W7A5	CAP-Gly domain-containing protein OS=Sus scrofa OX=9823 GN=DCTN1 PE=4 SV=1	0.964	0.984118	31.974	6	5	49	5	1137	126.1	5.5	35.17
RPL18A	A0A287APR1	60S ribosomal protein L18a OS=Sus scrofa OX=9823 GN=RPL18A PE=1 SV=1	1.021	0.931514	31.9	17	3	94	3	224	26	10.92	156.06
RAB14	Q52NJ6	Ras-related protein Rab-14 OS=Sus scrofa OX=9823 GN=RAB14 PE=2 SV=3	0.67	0.0152458	31.827	33	4	37	3	215	23.9	6.21	51.22
STAT3	A0A2C9F3G4	Signal transducer and activator of transcription OS=Sus scrofa OX=9823 GN=STAT3 PE=3 SV=2	0.793	0.530875	31.786	14	6	52	6	772	87.8	6.73	61.5
C7	A0A4X1T2D6	Complement component C7 OS=Sus scrofa OX=9823 GN=C7 PE=4 SV=1	1.003	0.946438	31.77	9	5	51	5	806	89	6.61	34.58
AHSA1	A0A4X1T2G4	Aha1_N domain-containing protein OS=Sus scrofa OX=9823 GN=AHSA1 PE=4 SV=1	0.886	0.933635	31.498	14	3	64	3	397	44.7	6.06	117.41
FADD	A0A4X1SI57	FAS-associated death domain protein OS=Sus scrofa OX=9823 GN=FADD PE=4 SV=1	0.942	0.999176	31.461	21	3	56	3	211	23.6	5.57	84.89
CS	P00889	Citrate synthase, mitochondrial OS=Sus scrofa OX=9823 GN=CS PE=1 SV=2	0.826	0.686642	31.422	14	6	89	6	464	51.6	8.06	61.65
	Q6Q2K6	Adiponectin (Fragment) OS=Sus scrofa OX=9823 PE=4 SV=1	1.015	0.933635	31.299	21	4	54	4	242	26.2	6.05	93.84
	A0A480NH74	Mitogen-activated protein kinase OS=Sus scrofa OX=9823 PE=3 SV=1	0.848	0.825147	31.265	21	7	95	4	380	43	6.47	130.86
PSMB2	A0A0B8RVK4	Proteasome subunit beta OS=Sus scrofa domesticus OX=9825 GN=PSMB2 PE=3 SV=1	0.894	0.959217	31.201	24	3	76	3	201	22.8	6.68	195.86
ASL	A0A287AEG5	Uncharacterized protein OS=Sus scrofa OX=9823 GN=ASL PE=1 SV=1	1.001	0.960508	31.034	14	5	48	5	444	49.5	6.42	12.45
NUCB1	A0A5G2RF91	Nucleobindin 1 OS=Sus scrofa OX=9823 GN=NUCB1 PE=1 SV=1	0.896	0.961578	30.982	16	5	83	5	450	52.4	5.27	89.33
PSMD11	F1RKW8	Proteasome 26S subunit, non-ATPase 11 OS=Sus scrofa OX=9823 GN=PSMD11 PE=1 SV=3	0.852	0.843462	30.914	22	7	70	7	421	47.3	6.48	34.42
NACA	A0A4X1W1L8	NAC-A/B domain-containing protein OS=Sus scrofa OX=9823 GN=NACA PE=4 SV=1	1.025	0.909717	30.815	30	3	62	2	136	15	4.91	92.27
PYGB	A0A4X1V5H0	Alpha-1,4 glucan phosphorylase OS=Sus scrofa OX=9823 GN=PYGB PE=3 SV=1	0.997	0.963712	30.741	9	6	67	3	843	96.3	6.95	91.61
MARCKS	A0A287BRL8	Myristoylated alanine rich protein kinase C substrate OS=Sus scrofa OX=9823 GN=MARCKS PE=1 SV=1	1.315	0.0194398	30.682	24	4	59	4	332	31.6	4.39	59.5
COPZ1	A0A287AWH8	Coatomer subunit zeta OS=Sus scrofa OX=9823 GN=COPZ1 PE=1 SV=2	0.837	0.862002	30.682	31	5	52	2	206	23.4	5.08	22.34
CTTN	A0A287BKR0	Cortactin OS=Sus scrofa OX=9823 GN=CTTN PE=1 SV=1	0.995	0.956861	30.566	10	5	87	5	579	64.3	5.6	62.08
UMPS	A0A4X1TM93	OMPdecase domain-containing protein OS=Sus scrofa OX=9823 GN=UMPS PE=3 SV=1	0.935	0.996331	30.492	16	5	30	5	480	52.2	7.49	44.77
PITPNB	A0A5G2R4L6	Phosphatidylinositol transfer protein beta OS=Sus scrofa OX=9823 GN=PITPNB PE=1 SV=1	0.952	0.996034	30.402	22	4	74	4	273	31.7	6.44	83.42
	A0A480V7B3	Leucine-rich repeat-containing protein 59 OS=Sus scrofa OX=9823 PE=4 SV=1	0.828	0.697347	30.372	19	4	58	4	306	34.8	9.52	66.75
PICALM	F8T0U2	Phosphatidylinositol-binding clathrin assembly protein OS=Sus scrofa OX=9823 GN=PICALM PE=1 SV=1	1.046	0.848538	30.3	8	4	64	4	660	71.7	7.9	46.92
C8A	F1S788	Complement C8 alpha chain OS=Sus scrofa OX=9823 GN=C8A PE=1 SV=3	1.097	0.637106	30.222	10	4	52	4	589	66	5.97	29.42
	A0A480SKS9	Non-specific lipid-transfer protein OS=Sus scrofa OX=9823 PE=3 SV=1	0.743	0.208548	30.098	13	7	116	7	541	58.5	7.42	167.08
	A0A480F0Y3	Leucine-rich repeat flightless-interacting protein 1 isoform 5 OS=Sus scrofa OX=9823 PE=4 SV=1	1.038	0.909717	30.079	12	6	42	6	814	86.3	4.56	5.28
LSM2	A5A8V8	U6 snRNA-associated Sm-like protein LSm2 OS=Sus scrofa OX=9823 GN=LSM2 PE=1 SV=1	0.869	0.909717	30.064	40	2	53	2	95	10.8	6.52	57.69
RPL7	A0A287A8T0	Uncharacterized protein OS=Sus scrofa OX=9823 GN=RPL7 PE=4 SV=2	1.044	0.900011	30.052	24	5	94	5	249	29.2	10.86	100.77
	A0A4X1T2P9	Uncharacterized protein OS=Sus scrofa OX=9823 PE=4 SV=1	1.242	0.137756	29.852	35	4	119	4	119	13.3	7.44	105.68
EIF3L	A0A5G2QZR0	Eukaryotic translation initiation factor 3 subunit L OS=Sus scrofa OX=9823 GN=EIF3L PE=1 SV=1	1.048	0.832279	29.83	12	5	74	5	516	61	7.03	110.98
HSPB6	F1RM62	Heat shock protein family B (small) member 6 OS=Sus scrofa OX=9823 GN=HSPB6 PE=3 SV=2	1.329	0.0123965	29.818	30	4	69	4	156	16.7	6.4	40.91
RUVBL1	A0A4X1U0Q7	RuvB-like helicase OS=Sus scrofa OX=9823 GN=RUVBL1 PE=3 SV=1	0.902	0.963712	29.814	19	6	39	6	456	50.2	6.42	27.12
CPPED1	A0A5G2QI52	Serine/threonine-protein phosphatase CPPED1 OS=Sus scrofa OX=9823 GN=CPPED1 PE=1 SV=1	0.937	0.991169	29.805	25	6	47	6	313	35.4	5.55	94.95
TST	A0A287BPT5	Sulfurtransferase OS=Sus scrofa OX=9823 GN=TST PE=1 SV=2	0.869	0.909717	29.772	16	4	49	4	350	39	7.81	82.71
TXN2	A0A4X1U393	Thioredoxin domain-containing protein OS=Sus scrofa OX=9823 GN=TXN2 PE=4 SV=1	0.852	0.8697	29.665	37	4	49	4	166	18.4	8.62	49.45
MTAP	A0A480UBN5	S-methyl-5'-thioadenosine phosphorylase OS=Sus scrofa OX=9823 GN=MTAP PE=3 SV=1	0.961	0.990138	29.543	25	5	85	5	283	31.2	7.43	58.56
ALDH1A3	I3LTV1	Aldehyde dehydrogenase 1 family member A3 OS=Sus scrofa OX=9823 GN=ALDH1A3 PE=1 SV=2	1.013	0.933635	29.447	16	6	97	4	416	45.5	7.24	133.09
SRSF7	A0A4X1SXI8	Uncharacterized protein OS=Sus scrofa OX=9823 GN=SRSF7 PE=4 SV=1	1.169	0.318956	29.393	15	3	88	2	226	26	11.78	103.31
	A0A480VPD1	26S proteasome regulatory subunit 6A (Fragment) OS=Sus scrofa OX=9823 PE=3 SV=1	0.845	0.772079	29.341	18	6	78	6	446	50.1	5.29	22.39
	Q06AB2	UBC1 OS=Sus scrofa OX=9823 PE=2 SV=1	0.916	0.981985	29.308	26	5	62	5	200	22.4	5.44	93.61
CBX3	A0A4X1TVI4	Uncharacterized protein OS=Sus scrofa OX=9823 GN=CBX3 PE=4 SV=1	1.041	0.867004	29.296	31	5	54	5	183	20.8	5.33	47.88
	A0A481A772	Proteasome subunit beta OS=Sus scrofa OX=9823 PE=3 SV=1	0.846	0.809595	29.207	36	6	64	6	261	28.8	6.55	37.8
TPK1	F1SAD1	Thiamine pyrophosphokinase OS=Sus scrofa OX=9823 GN=TPK1 PE=3 SV=3	0.855	0.876343	29.067	20	3	44	3	273	30.6	5.74	25.55
ALDH6A1	A0A5G2RA17	Aldehyde dehydrogenase 6 family member A1 OS=Sus scrofa OX=9823 GN=ALDH6A1 PE=1 SV=1	0.721	0.24554	28.934	13	4	28	4	516	56.4	7.64	25.63
EIF3F	A0A4X1SNM8	Eukaryotic translation initiation factor 3 subunit F OS=Sus scrofa OX=9823 GN=EIF3F PE=3 SV=1	0.898	0.961578	28.917	14	4	77	4	422	42.6	6.11	138.14
SH3BGRL3	A0A5G2QTG5	SH3 domain binding glutamate rich protein like 3 OS=Sus scrofa OX=9823 GN=SH3BGRL3 PE=1 SV=1	0.983	0.966325	28.864	33	3	52	3	88	9.5	8.87	113.61
HMGB2	F1RJ01	High mobility group protein B2 OS=Sus scrofa OX=9823 GN=HMGB2 PE=4 SV=3	1.14	0.497389	28.817	18	3	107	3	210	24.1	7.39	176.44
HIP1R	F1REX8	Huntingtin interacting protein 1 related OS=Sus scrofa OX=9823 GN=HIP1R PE=1 SV=3	0.92	0.982207	28.815	7	6	50	5	1068	119.7	6.61	17.17
RPS18	P62272	40S ribosomal protein S18 OS=Sus scrofa OX=9823 GN=RPS18 PE=1 SV=3	1.056	0.807658	28.806	38	6	91	6	152	17.7	10.99	101.11
	A0A480N196	Sec1 family domain-containing protein 1 isoform a OS=Sus scrofa OX=9823 PE=3 SV=1	0.856	0.909717	28.711	10	4	47	4	633	71.6	6.29	43.67
CASK	A0A5G2RAD8	Calcium/calmodulin dependent serine protein kinase OS=Sus scrofa OX=9823 GN=CASK PE=1 SV=1	0.855	0.883122	28.679	9	6	47	6	925	105	6.43	26.17
PSMA1	F2Z5L7	Proteasome subunit alpha type OS=Sus scrofa OX=9823 GN=PSMA1 PE=1 SV=1	0.902	0.961578	28.672	23	4	68	4	263	29.5	6.61	141.72
ERK2	E3UV40	Mitogen-activated protein kinase OS=Sus scrofa OX=9823 GN=ERK2 PE=2 SV=1	0.929	0.991109	28.599	20	7	125	4	359	41.3	6.98	111.68
CAST	B5L0Y6	Calpastatin OS=Sus scrofa OX=9823 GN=CAST PE=4 SV=1	1.043	0.848538	28.527	9	4	47	4	691	74.6	5.15	58.99
ATP2A2	A0A4X1U5D4	Calcium-transporting ATPase OS=Sus scrofa OX=9823 GN=ATP2A2 PE=3 SV=1	0.547	0.000315586	28.516	8	5	42	5	1037	114.5	5.44	22.25
PSMC6	A0A4X1W7V1	AAA domain-containing protein OS=Sus scrofa OX=9823 GN=PSMC6 PE=3 SV=1	0.882	0.940699	28.497	19	4	60	4	403	45.8	7.49	50.44
FKBP3	I3LR51	Peptidylprolyl isomerase OS=Sus scrofa OX=9823 GN=FKBP3 PE=1 SV=2	0.867	0.909717	28.343	31	5	46	5	260	29	9.67	26.49
TNPO1	A0A287ATU4	Transportin 1 OS=Sus scrofa OX=9823 GN=TNPO1 PE=1 SV=1	0.866	0.909717	28.25	8	4	44	4	898	102.3	4.98	55.1
	A0A075B7J0	Ig-like domain-containing protein OS=Sus scrofa OX=9823 PE=4 SV=7	0.968	0.985275	27.997	47	3	49	2	99	10.4	6.44	71.39
	A0A480NKX9	NHL repeat-containing protein 2 OS=Sus scrofa OX=9823 PE=4 SV=1	0.98	0.976564	27.986	17	6	41	6	685	75.1	5.68	13.82
CLIC4	A0A0B8RZN4	Chloride intracellular channel protein OS=Sus scrofa domesticus OX=9825 GN=CLIC4 PE=3 SV=1	0.973	0.981985	27.947	29	5	82	5	253	28.7	5.78	80.3
SRSF3	A0A4X1SUA0	RRM domain-containing protein OS=Sus scrofa OX=9823 GN=SRSF3 PE=4 SV=1	0.948	0.996331	27.912	26	4	101	3	164	19.3	11.65	125.22
GUK1	P31006	Guanylate kinase OS=Sus scrofa OX=9823 GN=GUK1 PE=1 SV=2	0.941	0.996331	27.859	37	5	44	5	198	21.9	6.95	69.43
LZIC	A0A287A837	Leucine zipper and CTNNBIP1 domain containing OS=Sus scrofa OX=9823 GN=LZIC PE=1 SV=2	0.94	0.998214	27.82	21	3	62	3	189	21.3	4.94	64.4
LIMA1	A0A4X1WDP7	LIM domain and actin-binding protein 1 OS=Sus scrofa OX=9823 GN=LIMA1 PE=4 SV=1	0.967	0.98406	27.788	10	6	66	6	752	83.2	8.79	35.64
RAC2	A0A5G2R6S0	Rac family small GTPase 2 OS=Sus scrofa OX=9823 GN=RAC2 PE=1 SV=1	0.886	0.946438	27.78	37	6	107	3	192	21.4	7.61	72.99
TRIM28	A0A4X1W3I5	Uncharacterized protein OS=Sus scrofa OX=9823 GN=TRIM28 PE=4 SV=1	1.189	0.280036	27.762	11	5	51	5	835	88.5	5.72	52.6
	A0A480JT72	RuvB-like helicase (Fragment) OS=Sus scrofa OX=9823 PE=3 SV=1	0.966	0.984118	27.751	11	5	41	5	573	63.6	9.2	42.18
	A0A481ARR7	Alpha-aminoadipic semialdehyde dehydrogenase OS=Sus scrofa OX=9823 PE=3 SV=1	0.949	0.991169	27.602	10	4	37	4	545	59.1	6.11	29.97
API5	A0A287BHM4	Apoptosis inhibitor 5 OS=Sus scrofa OX=9823 GN=API5 PE=4 SV=2	0.925	0.985409	27.542	12	4	65	4	504	56.8	5.92	84.25
PDCD5	A0A4X1TUT8	Uncharacterized protein OS=Sus scrofa OX=9823 GN=PDCD5 PE=4 SV=1	0.982	0.980879	27.535	38	4	80	4	125	14.2	6.04	178.56
PSMB3	A0A4X1UGB1	Proteasome subunit beta OS=Sus scrofa OX=9823 GN=PSMB3 PE=3 SV=1	0.82	0.655021	27.462	18	3	73	3	251	28.1	8.85	22.67
DNM2	A0A4X1VGZ4	Uncharacterized protein OS=Sus scrofa OX=9823 GN=DNM2 PE=3 SV=1	0.832	0.711919	27.171	6	4	52	4	868	97.7	7.65	26.78
RPL30	A0A4X1TXJ8	Ribosomal_L7Ae domain-containing protein OS=Sus scrofa OX=9823 GN=RPL30 PE=1 SV=1	0.966	0.984118	27.163	41	3	64	3	115	12.8	9.63	101.34
	A0A480PE19	Trifunctional enzyme subunit alpha, mitochondrial OS=Sus scrofa OX=9823 PE=3 SV=1	0.623	0.0154769	27.162	14	5	22	5	696	75.6	9.09	6.25
	A0A481BSL2	Insulin-degrading enzyme isoform 1 OS=Sus scrofa OX=9823 PE=3 SV=1	0.884	0.933635	27.077	7	6	94	6	995	115.2	6.49	29.49
NT5C3A	A0A4X1SP24	5'-nucleotidase OS=Sus scrofa OX=9823 GN=NT5C3A PE=3 SV=1	0.883	0.933635	27.026	19	5	52	5	295	33.8	5.29	83.38
CTSB	B2CNZ7	Cathepsin B OS=Sus scrofa OX=9823 GN=CTSB PE=3 SV=1	0.929	0.991169	27.019	18	4	40	4	335	36.8	6.21	35.45
FARSB	A0A4X1UBP4	B5 domain-containing protein OS=Sus scrofa OX=9823 GN=FARSB PE=4 SV=1	0.867	0.909717	26.973	14	6	69	6	558	62.9	7.77	56.94
KPNA4	A0A5G2R9L2	Importin subunit alpha OS=Sus scrofa OX=9823 GN=KPNA4 PE=1 SV=1	0.877	0.946438	26.937	18	6	65	4	509	56.6	5.17	8.43
MYO7B	F1RQH5	Myosin VIIB OS=Sus scrofa OX=9823 GN=MYO7B PE=1 SV=3	0.855	0.871186	26.933	4	6	50	6	2140	244.3	8.78	5.51
	A0A480EWB1	Histone H1.1 OS=Sus scrofa OX=9823 PE=3 SV=1	0.783	0.481221	26.869	29	5	107	2	218	22	10.87	168.26
RPL27	A1XQU5	60S ribosomal protein L27 OS=Sus scrofa OX=9823 GN=RPL27 PE=1 SV=1	1.076	0.765788	26.768	35	4	87	4	136	15.8	10.56	115.96
DLD	A0A480N1D9	Dihydrolipoyl dehydrogenase OS=Sus scrofa OX=9823 GN=DLD PE=1 SV=1	0.841	0.80873	26.746	9	3	32	3	476	50.7	8.37	29.01
CAVIN1	A0A286ZZ97	Caveolae associated protein 1 OS=Sus scrofa OX=9823 GN=CAVIN1 PE=4 SV=1	1.579	0.000143041	26.715	9	3	47	3	458	50.3	6.04	64.92
ARPC3	B5APU8	Actin-related protein 2/3 complex subunit 3 OS=Sus scrofa OX=9823 GN=ARPC3 PE=1 SV=1	1.013	0.933635	26.665	23	4	78	4	178	20.5	8.59	17.6
FBP2	A0A5G2RBY2	FBPase domain-containing protein OS=Sus scrofa OX=9823 GN=FBP2 PE=1 SV=1	0.877	0.933635	26.528	14	3	71	3	308	33.4	7.78	85.43
RPL4	A0A5G2R2A7	60S ribosomal protein L4 OS=Sus scrofa OX=9823 GN=RPL4 PE=1 SV=1	1.185	0.303036	26.479	19	6	84	6	417	47.2	10.8	129.29
DLG1	A0A4X1U409	Uncharacterized protein OS=Sus scrofa OX=9823 GN=DLG1 PE=3 SV=1	0.958	0.991109	26.404	9	6	54	6	927	103.4	5.99	16.76
GMPPB	A0A4X1SQL6	Mannose-1-phosphate guanyltransferase beta OS=Sus scrofa OX=9823 GN=GMPPB PE=4 SV=1	0.954	0.991169	26.399	19	5	71	5	360	39.8	6.52	82.11
TBCC	A0A4X1SFI3	C-CAP/cofactor C-like domain-containing protein OS=Sus scrofa OX=9823 GN=TBCC PE=4 SV=1	0.911	0.981143	26.293	15	4	30	4	347	39	5.31	11.84
	A0A480YR63	UDP-glucose:glycoprotein glucosyltransferase 1 OS=Sus scrofa OX=9823 PE=4 SV=1	0.766	0.412856	26.263	8	6	34	6	1228	140.6	5.62	8.89
ANXA6	A0A5G2QT71	Annexin OS=Sus scrofa OX=9823 GN=ANXA6 PE=1 SV=1	0.913	0.981985	26.19	19	5	42	5	329	36.9	5.91	34.17
PRPF8	A0A4X1U8G2	MPN domain-containing protein OS=Sus scrofa OX=9823 GN=PRPF8 PE=4 SV=1	0.973	0.978233	26.14	5	8	34	8	2335	273.4	8.84	3.52
HNRNPDL	A0A4X1TF22	Uncharacterized protein OS=Sus scrofa OX=9823 GN=HNRNPDL PE=4 SV=1	1.014	0.925687	26.137	16	5	76	3	363	40	9.96	91.7
GPD1	F1SHA2	Glycerol-3-phosphate dehydrogenase [NAD(+)] OS=Sus scrofa OX=9823 GN=GPD1 PE=1 SV=3	1.046	0.837238	26.135	23	5	33	5	300	31.9	6.43	7.05
DNAJB1	A0A4X1V366	J domain-containing protein OS=Sus scrofa OX=9823 GN=DNAJB1 PE=4 SV=1	0.905	0.963663	26.108	19	4	66	4	277	31	6.95	70.06
	A0A480LZI7	Putative hydroxypyruvate isomerase OS=Sus scrofa OX=9823 PE=3 SV=1	0.876	0.922136	25.952	21	4	34	4	275	29.8	5.91	37.98
OTC	O19072	Ornithine carbamoyltransferase, mitochondrial (Fragment) OS=Sus scrofa OX=9823 GN=OTC PE=2 SV=1	0.756	0.248096	25.725	24	5	39	5	328	36.7	6.65	17.89
SNRPA	A0A2C9F345	U1 small nuclear ribonucleoprotein A OS=Sus scrofa OX=9823 GN=SNRPA PE=4 SV=1	1.006	0.940699	25.675	20	4	57	4	281	31.2	9.83	60.41
SYNPO2	A0A4X1V8J5	PDZ domain-containing protein OS=Sus scrofa OX=9823 GN=SYNPO2 PE=4 SV=1	1.343	0.0116202	25.614	7	5	53	5	1261	135.6	8.73	40.79
ANP32E	A0A286ZL69	Uncharacterized protein OS=Sus scrofa OX=9823 GN=ANP32E PE=1 SV=1	1.156	0.339661	25.601	21	5	57	5	251	28.8	4.18	23.17
	A0A480V2R5	26S proteasome non-ATPase regulatory subunit 6 OS=Sus scrofa OX=9823 PE=4 SV=1	0.979	0.973609	25.592	15	6	44	6	389	45.5	5.62	25.98
	C7ECT8	Angiotensin-converting enzyme (Fragment) OS=Sus scrofa domesticus OX=9825 PE=2 SV=1	1.077	0.732135	25.552	12	6	57	6	787	90.4	5.17	23.32
RSU1	A0A4X1U9D1	Uncharacterized protein OS=Sus scrofa OX=9823 GN=RSU1 PE=4 SV=1	1.012	0.933635	25.485	31	6	109	6	277	31.5	8.63	35.54
NIT1	A0A4X1VMM3	Nitrilase 1 OS=Sus scrofa OX=9823 GN=NIT1 PE=4 SV=1	0.866	0.909717	25.409	23	4	61	4	291	31.9	6.83	53.63
RPL23	P62831	60S ribosomal protein L23 OS=Sus scrofa OX=9823 GN=RPL23 PE=1 SV=1	0.725	0.101299	25.353	27	2	72	2	140	14.9	10.51	33.72
FMC1-LUC7L2	A0A5G2RF25	FMC1-LUC7L2 readthrough OS=Sus scrofa OX=9823 GN=FMC1-LUC7L2 PE=1 SV=1	0.85	0.859638	25.341	18	5	55	4	364	43.3	9.94	49.96
RPS24	A0A4X1SJK8	40S ribosomal protein S24 OS=Sus scrofa OX=9823 GN=RPS24 PE=1 SV=1	0.894	0.961578	25.088	29	3	23	3	132	15.3	10.92	9.14
	A0A480VBR5	Oxysterol-binding protein OS=Sus scrofa OX=9823 PE=3 SV=1	1.085	0.696787	25.037	8	5	57	5	809	89.5	7.4	15.9
HSD17B11	A0A5G2QNX0	Hydroxysteroid 17-beta dehydrogenase 11 OS=Sus scrofa OX=9823 GN=HSD17B11 PE=1 SV=1	0.689	0.0250451	24.987	25	5	20	5	256	28.4	9.35	3.43
MAT2beta	B7SU41	Methionine adenosyltransferase 2 subunit beta OS=Sus scrofa OX=9823 GN=MAT2beta PE=2 SV=1	0.927	0.990138	24.983	15	3	66	3	334	37.6	7.3	106.67
PALLD	A0A4X1V1J9	Palladin, cytoskeletal associated protein OS=Sus scrofa OX=9823 GN=PALLD PE=4 SV=1	1.355	0.0128138	24.907	3	3	56	3	1296	138.1	6.74	63.57
GALE	A0A4X1VYW6	UDP-glucose 4-epimerase OS=Sus scrofa OX=9823 GN=GALE PE=3 SV=1	0.752	0.355719	24.871	15	3	34	3	310	34.1	7.75	36.21
DNM1L	A0A4X1VR00	Uncharacterized protein OS=Sus scrofa OX=9823 GN=DNM1L PE=3 SV=1	0.929	0.991109	24.844	7	4	56	4	725	80.5	6.71	10.81
CLTA	A0A4X1VQM3	Clathrin light chain OS=Sus scrofa OX=9823 GN=CLTA PE=3 SV=1	0.955	0.991169	24.828	22	4	36	4	211	23.1	4.53	51.26
SUGT1	A0A5G2QN18	SGT1 homolog, MIS12 kinetochore complex assembly cochaperone OS=Sus scrofa OX=9823 GN=SUGT1 PE=1 SV=1	0.997	0.961578	24.81	22	5	64	5	333	37.9	5.83	15.38
EIF3C	A0A480Z819	Eukaryotic translation initiation factor 3 subunit C OS=Sus scrofa OX=9823 GN=EIF3C PE=3 SV=1	1.055	0.782383	24.758	6	5	82	5	901	103.2	6.04	98.85
PPP1R16A	A0A4X1UR72	ANK_REP_REGION domain-containing protein OS=Sus scrofa OX=9823 GN=PPP1R16A PE=4 SV=1	0.739	0.245839	24.755	8	5	31	5	1057	116.6	6.52	3.95
GIMAP4	K9IVM5	GTPase IMAP family member 4 OS=Sus scrofa OX=9823 GN=GIMAP4 PE=1 SV=1	0.914	0.981985	24.707	12	4	62	4	317	36.7	8.37	60.44
HTATIP2	A0A4X1T3H8	HIV-1 Tat interactive protein 2 OS=Sus scrofa OX=9823 GN=HTATIP2 PE=4 SV=1	0.903	0.961578	24.607	14	4	64	4	313	34.1	8.38	82.24
	A0A480H9L5	Protocadherin-1 isoform 1 OS=Sus scrofa OX=9823 PE=4 SV=1	0.979	0.974065	24.525	8	5	46	5	1060	114.8	5.16	24.42
ENOPH1	A0A5G2Q9C2	Enolase-phosphatase E1 OS=Sus scrofa OX=9823 GN=ENOPH1 PE=1 SV=1	0.962	0.987151	24.525	29	5	61	5	247	27.6	5.31	39.05
KRT18	A0A4X1WBK2	IF rod domain-containing protein OS=Sus scrofa OX=9823 GN=KRT18 PE=3 SV=1	0.957	0.991169	24.46	12	5	74	4	423	47.4	5.38	83.42
	A0A481AUZ6	Zyxin OS=Sus scrofa OX=9823 PE=4 SV=1	1.04	0.871186	24.456	15	5	34	5	568	61.1	6.8	21.79
LOC100157017	A0A4X1SD82	Uncharacterized protein OS=Sus scrofa OX=9823 GN=LOC100157017 PE=3 SV=1	0.949	0.996331	24.438	29	6	47	6	328	35.8	6.27	24.46
	A0A481CLJ7	1,2-dihydroxy-3-keto-5-methylthiopentene dioxygenase (Fragment) OS=Sus scrofa OX=9823 PE=3 SV=1	1.078	0.696787	24.419	9	2	59	2	286	32.2	9.51	60.48
MZB1	F1RGG8	Marginal zone B-and B1-cell-specific protein OS=Sus scrofa OX=9823 GN=MZB1 PE=1 SV=2	1.127	0.615456	24.411	29	4	34	4	197	21.6	5.94	8.55
PCOLCE	A0A4X1UEE0	Uncharacterized protein OS=Sus scrofa OX=9823 GN=PCOLCE PE=4 SV=1	1.257	0.075441	24.393	10	3	32	3	470	50	7.09	33.37
AKR1B1	P80276	Aldo-keto reductase family 1 member B1 OS=Sus scrofa OX=9823 GN=AKR1B1 PE=1 SV=2	1.03	0.909717	24.37	23	6	58	4	316	35.8	6.14	86.23
ARPC4	A0A5K1VDV6	Actin related protein 2/3 complex subunit 4 OS=Sus scrofa OX=9823 GN=ARPC4 PE=1 SV=1	0.91	0.972113	24.351	34	6	99	6	207	24.1	9.03	132.47
ECHDC1	A0A4X1UF11	Uncharacterized protein OS=Sus scrofa OX=9823 GN=ECHDC1 PE=3 SV=1	0.766	0.373551	24.32	22	4	42	4	300	32.9	7.39	36.55
	A0A480Y328	Protein transport protein Sec24A isoform 1 OS=Sus scrofa OX=9823 PE=4 SV=1	0.882	0.940699	24.189	3	3	38	3	1144	125	7.94	54.78
LGALS3BP	A0A5G2RLP2	Galectin 3 binding protein OS=Sus scrofa OX=9823 GN=LGALS3BP PE=4 SV=1	1.027	0.904084	24.118	7	3	49	3	551	60.9	5.11	42.46
ARFIP1	A0A4X1SPZ7	AH domain-containing protein OS=Sus scrofa OX=9823 GN=ARFIP1 PE=4 SV=1	0.924	0.982207	24.116	23	6	51	6	370	41.5	5.99	64.93
	A0A480KE17	Eukaryotic translation initiation factor 2 subunit 2 isoform 1 OS=Sus scrofa OX=9823 PE=4 SV=1	0.972	0.981985	24.086	10	3	61	3	366	42.1	5.67	117.25
SERPINF2	A0A4X1U6E7	SERPIN domain-containing protein OS=Sus scrofa OX=9823 GN=SERPINF2 PE=3 SV=1	0.981	0.973609	24.073	14	4	66	4	550	61.1	6.25	34.97
VPS29	A0A5G2QIE0	Vacuolar protein sorting-associated protein 29 OS=Sus scrofa OX=9823 GN=VPS29 PE=1 SV=1	0.996	0.961578	24.029	24	4	74	4	182	20.5	6.79	69.82
EIF2S1	A0A4X1U4D4	Eukaryotic translation initiation factor 2 subunit 1 OS=Sus scrofa OX=9823 GN=EIF2S1 PE=4 SV=1	0.953	0.99168	23.959	16	5	88	5	315	36.1	5.08	98.56
EIF3D	A0A5G2R9Q2	Eukaryotic translation initiation factor 3 subunit D OS=Sus scrofa OX=9823 GN=EIF3D PE=1 SV=1	1.196	0.170056	23.932	12	5	38	5	548	63.5	9.44	63.05
	A0A4X1TD05	Cystatin-B OS=Sus scrofa OX=9823 PE=3 SV=1	0.995	0.961578	23.851	19	2	58	2	170	18.8	8.25	145.81
MRI1	F1SD78	Methylthioribose-1-phosphate isomerase OS=Sus scrofa OX=9823 GN=MRI1 PE=1 SV=2	0.818	0.697902	23.835	13	3	49	3	397	41.9	6.8	51.13
	A0A480MSM1	Serine/threonine-protein kinase OSR1 OS=Sus scrofa OX=9823 PE=4 SV=1	0.846	0.933635	23.786	6	2	43	2	534	59	6.8	13.73
	F1SGS6	Caprin-1 isoform 1 OS=Sus scrofa OX=9823 PE=4 SV=1	0.89	0.940699	23.779	6	3	45	3	709	78.2	5.25	15.32
GNAI2	A0A4X1SMB1	Uncharacterized protein OS=Sus scrofa OX=9823 GN=GNAI2 PE=4 SV=1	1.082	0.766644	23.762	17	5	47	2	355	40.4	5.54	17.37
MCM6	A0A4X1SY56	DNA helicase OS=Sus scrofa OX=9823 GN=MCM6 PE=3 SV=1	0.963	0.991109	23.668	10	6	36	6	824	93.3	5.39	3.55
PFDN5	A0A4X1WBA6	Uncharacterized protein OS=Sus scrofa OX=9823 GN=PFDN5 PE=3 SV=1	0.87	0.920273	23.568	31	3	42	3	154	17.3	6.33	24.6
SRSF6	Q06AA0	SFRS6 OS=Sus scrofa OX=9823 GN=SRSF6 PE=1 SV=1	1.319	0.0154769	23.534	17	6	34	6	345	39.7	11.53	31.31
NPM3	A0A4X1TVC5	Nucleoplasmin domain-containing protein OS=Sus scrofa OX=9823 GN=NPM3 PE=4 SV=1	1.322	0.0147103	23.52	30	3	38	3	176	19.1	4.82	45.68
RPS23	F2Z512	40S ribosomal protein S23 OS=Sus scrofa OX=9823 GN=RPS23 PE=3 SV=1	0.751	0.200201	23.407	34	3	71	3	143	15.8	10.49	89.28
PSMC4	A0A4X1SRU3	AAA domain-containing protein OS=Sus scrofa OX=9823 GN=PSMC4 PE=3 SV=1	0.945	0.999176	23.383	12	4	61	4	418	47.3	5.21	4.21
STX12	I3LHT9	t-SNARE coiled-coil homology domain-containing protein OS=Sus scrofa OX=9823 GN=STX12 PE=1 SV=2	1.024	0.909717	23.378	13	3	47	3	369	41.4	9.22	31.67
C4BPA	A0A4X1UKC9	Uncharacterized protein OS=Sus scrofa OX=9823 GN=C4BPA PE=4 SV=1	1.25	0.283637	23.294	8	4	26	2	613	68.9	7.01	16.69
	A0A480TV02	Fe-S cluster assembly protein DRE2 OS=Sus scrofa OX=9823 PE=3 SV=1	0.867	0.909717	23.294	18	4	39	4	310	33	6.18	67.47
IRF3	A9YTX9	Interferon regulatory factor 3 OS=Sus scrofa OX=9823 GN=IRF3 PE=2 SV=1	0.875	0.939098	23.264	15	3	22	3	419	46.6	5.19	34.65
RPS21	P63221	40S ribosomal protein S21 OS=Sus scrofa OX=9823 GN=RPS21 PE=1 SV=1	0.887	0.944532	23.247	58	4	103	4	83	9.1	8.5	174.27
COPS4	A0A5S6HA01	COP9 signalosome complex subunit 4 OS=Sus scrofa OX=9823 GN=COPS4 PE=1 SV=1	1.012	0.956323	23.229	19	5	55	5	388	44.2	6.2	55.89
TPPP3	A0A4X1UK58	Uncharacterized protein OS=Sus scrofa OX=9823 GN=TPPP3 PE=4 SV=1	1.329	0.0128138	23.172	23	3	39	3	173	18.6	8.48	64.19
LOC100523310	F1S4E0	GB1/RHD3-type G domain-containing protein OS=Sus scrofa OX=9823 GN=LOC100523310 PE=1 SV=5	0.882	0.933635	23.16	7	5	65	5	865	98.5	5.49	89.1
DPP4	A0A5G2QXK4	Dipeptidyl peptidase 4 OS=Sus scrofa OX=9823 GN=DPP4 PE=3 SV=1	0.84	0.76515	23.074	6	5	47	5	791	90	6.34	58.68
	A0A480SC31	26S proteasome regulatory subunit 8 isoform 1 OS=Sus scrofa OX=9823 PE=3 SV=1	0.973	0.981985	23.059	12	4	63	3	424	47.5	8.76	45.86
TRIM25	A0A4X1SHM4	Tripartite motif containing 25 OS=Sus scrofa OX=9823 GN=TRIM25 PE=4 SV=1	0.957	0.991169	23.03	11	5	65	5	642	71.9	8.22	7.76
TIMM13	A0A4X1VSY2	zf-Tim10_DDP domain-containing protein OS=Sus scrofa OX=9823 GN=TIMM13 PE=3 SV=1	0.96	0.991109	23.016	42	3	48	3	95	10.5	8.18	91.71
PDXDC1	A0A287AIR3	Pyridoxal dependent decarboxylase domain containing 1 OS=Sus scrofa OX=9823 GN=PDXDC1 PE=4 SV=2	0.925	0.98406	22.999	6	3	10	3	791	86.8	5.47	17.89
ADK	A0A287AR68	Adenosine kinase OS=Sus scrofa OX=9823 GN=ADK PE=1 SV=1	0.937	0.998214	22.963	30	6	80	6	305	34	6.55	65.39
EHD4	I3LDA5	EH domain containing 4 OS=Sus scrofa OX=9823 GN=EHD4 PE=1 SV=2	0.993	0.972113	22.959	11	4	38	4	541	61.2	6.76	17.69
PRDX3	F1S418	Thioredoxin domain-containing protein OS=Sus scrofa OX=9823 GN=PRDX3 PE=1 SV=1	0.996	0.961578	22.946	16	4	103	4	261	28.5	7.62	119.43
ITPA	A0A480URB5	Inosine triphosphate pyrophosphatase OS=Sus scrofa OX=9823 GN=ITPA PE=3 SV=1	0.878	0.946438	22.907	23	3	50	3	209	23	5.47	17.56
TSTD1	A0A5G2QBU0	Thiosulfate sulfurtransferase like domain containing 1 OS=Sus scrofa OX=9823 GN=TSTD1 PE=1 SV=1	0.926	0.984118	22.892	25	2	52	2	109	11.8	4.97	121.78
PFDN2	A0A4X1VSI5	Uncharacterized protein OS=Sus scrofa OX=9823 GN=PFDN2 PE=4 SV=1	0.964	0.984522	22.886	23	3	53	3	154	16.7	6.58	96.97
	A0A287ALJ6	Ig-like domain-containing protein OS=Sus scrofa OX=9823 PE=4 SV=1	1.139	0.359496	22.811	35	4	40	2	156	17.1	7.24	19.49
SNX1	A0A5G2QNB2	PX domain-containing protein OS=Sus scrofa OX=9823 GN=SNX1 PE=1 SV=1	0.927	0.991109	22.733	11	4	45	3	469	54.1	5.77	58.81
HPRT1	A0A4X1W4F2	Hypoxanthine phosphoribosyltransferase OS=Sus scrofa OX=9823 GN=HPRT1 PE=3 SV=1	0.951	0.991169	22.721	18	3	50	3	222	25.1	6.79	97.64
CYFIP1	A0A4X1TKY8	Cytoplasmic FMR1-interacting protein OS=Sus scrofa OX=9823 GN=CYFIP1 PE=3 SV=1	0.914	0.981985	22.702	5	5	27	5	1251	144.8	6.95	13.28
CHGA	P04404	Chromogranin-A (Fragment) OS=Sus scrofa OX=9823 GN=CHGA PE=1 SV=2	1.115	0.665251	22.699	11	3	23	3	446	49.3	4.63	20.84
PLAA	A0A4X1WCH1	Uncharacterized protein OS=Sus scrofa OX=9823 GN=PLAA PE=4 SV=1	0.957	0.991169	22.621	4	3	27	3	1044	114.3	5.1	44.48
PTGES3	A0A5G2QTM2	Prostaglandin E synthase 3 OS=Sus scrofa OX=9823 GN=PTGES3 PE=1 SV=1	0.912	0.976564	22.61	27	3	40	3	139	16.5	4.81	88.66
STXBP2	A0A5G2RBJ2	Syntaxin-binding protein 2 OS=Sus scrofa OX=9823 GN=STXBP2 PE=1 SV=1	0.926	0.985275	22.463	14	5	8	5	549	61.6	6.7	6.57
EFTUD2	A0A287A5P3	Elongation factor Tu GTP binding domain containing 2 OS=Sus scrofa OX=9823 GN=EFTUD2 PE=1 SV=2	0.914	0.981985	22.298	7	5	64	4	937	105.4	5.22	71.3
SH3BGRL	A0A287A2S6	Uncharacterized protein OS=Sus scrofa OX=9823 GN=SH3BGRL PE=1 SV=2	0.985	0.963865	22.296	17	4	47	4	218	24.5	8.18	27.95
CRK	A0A4X1U100	CRK proto-oncogene, adaptor protein OS=Sus scrofa OX=9823 GN=CRK PE=4 SV=1	1.035	0.909717	22.269	13	3	54	3	385	42.3	8.66	54.7
IRGQ	A0A4X1W4P4	IRG-type G domain-containing protein OS=Sus scrofa OX=9823 GN=IRGQ PE=4 SV=1	0.906	0.977979	22.259	13	5	62	5	618	62.9	4.83	22.35
ATP6V1F	A0A4X1VZ98	V-type proton ATPase subunit F OS=Sus scrofa OX=9823 GN=ATP6V1F PE=3 SV=1	0.952	0.998214	22.235	40	3	34	3	118	13.2	5.3	8.56
RBM39	A0A287AXU6	RNA binding motif protein 39 OS=Sus scrofa OX=9823 GN=RBM39 PE=1 SV=2	0.921	0.981985	22.222	8	3	36	3	508	56.7	10.43	54.53
	A0A480Y2N4	Regulator of chromosome condensation isoform X2 OS=Sus scrofa OX=9823 PE=4 SV=1	1.052	0.871186	22.194	12	3	55	3	421	45.1	7.75	50.33
RCN2	A0A4X1TWE4	Uncharacterized protein OS=Sus scrofa OX=9823 GN=RCN2 PE=4 SV=1	0.864	0.909717	22.194	23	4	19	4	317	36.7	4.36	3.7
ACOT7	A0A4X1W2X5	Uncharacterized protein OS=Sus scrofa OX=9823 GN=ACOT7 PE=4 SV=1	0.809	0.637106	22.069	9	2	27	2	350	38.7	8.4	28
GMPR2	A0A287A4Y2	GMP reductase OS=Sus scrofa OX=9823 GN=GMPR2 PE=1 SV=1	0.904	0.973609	22.063	14	3	39	3	352	38.3	7.24	10.42
	A0A480HRR5	Elongation factor Tu OS=Sus scrofa OX=9823 PE=4 SV=1	0.786	0.447405	22.047	10	4	19	4	566	61.3	8.32	7.56
SNX6	A0A286ZZQ0	Sorting nexin-6 isoform X1 OS=Sus scrofa OX=9823 GN=SNX6 PE=1 SV=1	0.959	0.991109	22.016	12	3	37	3	294	33.8	8.57	9.05
DYNLRB1	A0A4X1T336	Dynein light chain roadblock OS=Sus scrofa OX=9823 GN=DYNLRB1 PE=3 SV=1	1.024	0.909717	21.993	40	4	61	2	96	11	7.25	111.75
SMTN	A0A5G2QI59	Calponin-homology (CH) domain-containing protein OS=Sus scrofa OX=9823 GN=SMTN PE=1 SV=1	1.008	0.961578	21.986	5	3	39	3	910	98.7	9.03	47.57
ACOT4	A0A286ZVQ0	Acyl-CoA thioesterase 4 OS=Sus scrofa OX=9823 GN=ACOT4 PE=1 SV=2	0.951	0.991169	21.97	17	5	37	5	420	45.7	7.21	21.87
BUB3	A0A4X1SFI9	WD_REPEATS_REGION domain-containing protein OS=Sus scrofa OX=9823 GN=BUB3 PE=4 SV=1	0.942	0.999176	21.966	15	4	82	4	328	37.1	6.84	45.83
SEC14L2	A0A286ZRQ5	SEC14-like protein 2 isoform 1 OS=Sus scrofa OX=9823 GN=SEC14L2 PE=1 SV=1	0.674	0.0710148	21.94	17	4	34	4	403	46	7.59	14.99
PON1	I3L5K0	Paraoxonase 1 OS=Sus scrofa OX=9823 GN=PON1 PE=4 SV=3	1.06	0.83882	21.933	19	5	83	5	353	39.5	5.25	5.4
RIDA	A0A286ZNH3	2-iminobutanoate/2-iminopropanoate deaminase OS=Sus scrofa OX=9823 GN=RIDA PE=1 SV=1	0.906	0.976564	21.923	36	4	30	4	137	14.4	6.65	9.99
MAP2K2	A0A5G2QEB7	Protein kinase domain-containing protein OS=Sus scrofa OX=9823 GN=MAP2K2 PE=1 SV=1	0.9	0.964317	21.756	12	4	73	2	370	41.2	7.14	111
SBDS	A0A4X1SWU2	Uncharacterized protein OS=Sus scrofa OX=9823 GN=SBDS PE=4 SV=1	0.933	0.991169	21.752	30	5	45	5	250	28.7	8.62	33.23
RAC1	A0A4X1TUT7	Uncharacterized protein OS=Sus scrofa OX=9823 GN=RAC1 PE=4 SV=1	0.821	0.76779	21.663	27	5	56	2	219	24.2	7.69	86.68
ERH	A0A4X1TZH0	Enhancer of rudimentary homolog OS=Sus scrofa OX=9823 GN=ERH PE=4 SV=1	0.907	0.963712	21.609	26	4	51	4	176	20.2	6.2	96.25
LOC110255927	A0A4X1U9S3	Uncharacterized protein OS=Sus scrofa OX=9823 GN=LOC110255927 PE=3 SV=1	1.037	0.876343	21.579	17	4	37	4	294	31	10.15	23.19
ETF1	A0A4X1V4W0	eRF1_1 domain-containing protein OS=Sus scrofa OX=9823 GN=ETF1 PE=4 SV=1	0.985	0.963712	21.558	14	4	68	4	422	47.3	5.68	56.5
SNX2	A0A4X1U8E4	PX domain-containing protein OS=Sus scrofa OX=9823 GN=SNX2 PE=4 SV=1	1.06	0.807658	21.541	9	4	62	3	525	59.1	5.05	98.02
PYCR3	A0A287A3W3	Pyrroline-5-carboxylate reductase OS=Sus scrofa OX=9823 GN=PYCR3 PE=1 SV=1	0.812	0.661936	21.537	13	2	35	2	277	28.9	7.94	43.85
EIF3J	A0A4X1VEZ3	Eukaryotic translation initiation factor 3 subunit J OS=Sus scrofa OX=9823 GN=EIF3J PE=3 SV=1	1.005	0.933635	21.482	13	4	66	4	248	27.7	5.1	105.96
PFDN6	F1RZT2	Prefoldin subunit 6 OS=Sus scrofa OX=9823 GN=PFDN6 PE=4 SV=1	0.992	0.961578	21.474	26	3	53	3	129	14.6	8.88	89.38
CORO2A	F1SSG3	Coronin OS=Sus scrofa OX=9823 GN=CORO2A PE=3 SV=2	0.768	0.376231	21.445	11	5	60	5	483	54.5	7.85	34.29
HSD17B10	K7GP28	Hydroxysteroid 17-beta dehydrogenase 10 OS=Sus scrofa OX=9823 GN=HSD17B10 PE=1 SV=1	0.968	0.984118	21.422	21	3	25	3	293	30.8	9.72	16.1
EIF2A	A0A4X1SWP9	Eukaryotic translation initiation factor 2A OS=Sus scrofa OX=9823 GN=EIF2A PE=3 SV=1	1.025	0.909717	21.313	14	6	45	6	585	65.1	8.84	15.7
LGALS9	A0A4X1TQ72	Galectin OS=Sus scrofa OX=9823 GN=LGALS9 PE=4 SV=1	0.797	0.522	21.304	10	3	29	3	380	41.6	9.63	23.23
NUTF2	A0A4X1UHL0	NTF2 domain-containing protein OS=Sus scrofa OX=9823 GN=NUTF2 PE=4 SV=1	0.915	0.977979	21.207	39	3	30	3	127	14.5	5.38	49.47
XPO5	F1RRJ4	Exportin 5 OS=Sus scrofa OX=9823 GN=XPO5 PE=1 SV=3	0.784	0.582631	21.197	4	3	21	3	1167	132	5.64	3.74
	A0A480NGR0	Galactokinase OS=Sus scrofa OX=9823 PE=4 SV=1	0.802	0.687287	21.152	23	2	36	2	161	17.2	4.94	46.19
EIF3G	F1S3I3	Eukaryotic translation initiation factor 3 subunit G OS=Sus scrofa OX=9823 GN=EIF3G PE=1 SV=4	0.951	0.991169	21.043	20	4	54	4	331	36.8	6.43	73.46
PSMD3	A0A4X1UF06	PCI domain-containing protein OS=Sus scrofa OX=9823 GN=PSMD3 PE=4 SV=1	0.931	0.991169	20.963	9	4	55	4	537	60.9	9.41	36.52
RALY	A0A287AKP9	RALY heterogeneous nuclear ribonucleoprotein OS=Sus scrofa OX=9823 GN=RALY PE=1 SV=1	1.072	0.709461	20.895	11	4	64	4	365	37.9	9.28	99.82
PPM1G	A0A5G2Q6Y0	Protein phosphatase, Mg2+/Mn2+ dependent 1G OS=Sus scrofa OX=9823 GN=PPM1G PE=1 SV=1	1.257	0.063171	20.827	10	4	48	4	492	52.4	4.39	43.35
ANXA5	A0A4X1VBD0	Annexin OS=Sus scrofa OX=9823 GN=ANXA5 PE=3 SV=1	0.909	0.979941	20.822	18	4	31	4	321	36.1	5.05	19.72
ACTR1B	A0A4X1VYE1	Actin related protein 1B OS=Sus scrofa OX=9823 GN=ACTR1B PE=3 SV=1	0.907	0.981985	20.793	16	4	51	2	376	42.3	6.34	39.03
SAE1	A0A4X1W187	ThiF domain-containing protein OS=Sus scrofa OX=9823 GN=SAE1 PE=4 SV=1	1.021	0.909717	20.778	24	5	69	5	346	38.3	5.36	38.54
USP15	A0A4X1W4U5	Ubiquitin carboxyl-terminal hydrolase OS=Sus scrofa OX=9823 GN=USP15 PE=3 SV=1	0.939	0.998214	20.699	7	6	38	6	981	112.4	5.22	9.34
DNAJA1	A0A4X1UQT0	Uncharacterized protein OS=Sus scrofa OX=9823 GN=DNAJA1 PE=3 SV=1	0.888	0.958591	20.655	19	4	47	4	397	44.8	7.08	5.7
MIF	P80928	Macrophage migration inhibitory factor OS=Sus scrofa OX=9823 GN=MIF PE=1 SV=3	1	0.961578	20.649	18	2	167	2	115	12.4	7.88	312.63
ACAT1	A0A4X1UYL8	Uncharacterized protein OS=Sus scrofa OX=9823 GN=ACAT1 PE=3 SV=1	0.764	0.366164	20.645	17	4	47	4	409	43.4	7.96	23.47
AHCYL1	A0A5G2QQD1	Adenosylhomocysteinase like 1 OS=Sus scrofa OX=9823 GN=AHCYL1 PE=1 SV=1	0.79	0.516602	20.644	12	5	45	4	529	58.8	6.89	76.52
NAP1L1	A0A4X1W188	Uncharacterized protein OS=Sus scrofa OX=9823 GN=NAP1L1 PE=3 SV=1	0.953	0.996331	20.627	10	2	19	2	340	39.6	4.73	29.99
SERPINB9	A0A287BN92	SERPIN domain-containing protein OS=Sus scrofa OX=9823 GN=SERPINB9 PE=1 SV=1	0.961	0.991109	20.59	9	3	30	3	495	55.1	6.37	23.56
ACSL5	A0A4X1TBY0	AMP-binding domain-containing protein OS=Sus scrofa OX=9823 GN=ACSL5 PE=4 SV=1	0.731	0.293509	20.55	7	4	38	4	683	76.6	6.43	20.11
AARSD1	A0A287BF30	Alanyl-tRNA editing protein Aarsd1 OS=Sus scrofa OX=9823 GN=AARSD1 PE=4 SV=1	0.948	0.999176	20.54	19	4	37	4	412	45.2	6.42	13.88
FERMT3	A0A287BS42	Fermitin family member 3 OS=Sus scrofa OX=9823 GN=FERMT3 PE=1 SV=1	0.865	0.904084	20.518	9	4	59	4	667	76	6.7	17.41
ABCB1	A0A0E3MY68	Multi-drug resistance protein 1 transcript variant 2 OS=Sus scrofa OX=9823 GN=ABCB1 PE=2 SV=1	1	0.961578	20.483	5	5	48	5	1286	141.9	8.9	19.18
BCL2L13	A0A4X1UDY0	BCL2 like 13 OS=Sus scrofa OX=9823 GN=BCL2L13 PE=4 SV=1	0.949	0.993321	20.47	15	4	29	4	464	49.5	4.48	23.62
PDLIM3	A0A4X1VY45	PDZ and LIM domain protein 3 OS=Sus scrofa OX=9823 GN=PDLIM3 PE=4 SV=1	0.993	0.961578	20.41	13	3	34	3	277	30.5	8.12	51.64
	A0A480ISP4	26S protease regulatory subunit 4 OS=Sus scrofa OX=9823 PE=3 SV=1	0.951	0.993321	20.399	21	6	22	5	367	41.1	5.01	9.45
CBX1	F1RWH1	Chromobox 1 OS=Sus scrofa OX=9823 GN=CBX1 PE=1 SV=2	0.872	0.933635	20.375	24	2	35	2	185	21.4	4.93	53.21
SEPTIN9	A0A5G2QMI6	Septin 9 OS=Sus scrofa OX=9823 GN=SEPTIN9 PE=1 SV=1	1.014	0.93186	20.352	10	4	47	4	554	61.9	8.85	75.45
H2AFV	A0A5G2R318	Histone H2A OS=Sus scrofa OX=9823 GN=H2AFV PE=3 SV=1	0.832	0.709461	20.318	31	4	139	2	128	13.5	10.58	201.19
RAD23B	A0A4X1VCP8	Uncharacterized protein OS=Sus scrofa OX=9823 GN=RAD23B PE=4 SV=1	1.052	0.8697	20.281	19	6	67	5	408	43.1	4.84	48.58
LSM3	F2Z5S4	U6 snRNA-associated Sm-like protein LSm3 OS=Sus scrofa OX=9823 GN=LSM3 PE=1 SV=1	0.984	0.972113	20.28	33	2	48	2	102	11.8	4.7	26.67
	A0A480JQP2	Peroxisomal bifunctional enzyme isoform 1 OS=Sus scrofa OX=9823 PE=3 SV=1	0.67	0.0880451	20.28	7	3	31	3	723	79.6	8.75	7.22
RAB5C	A0A287BN36	Uncharacterized protein OS=Sus scrofa OX=9823 GN=RAB5C PE=1 SV=1	0.976	0.982207	20.276	14	2	40	2	216	23.5	8.41	9.77
CD14	A0MWC5	Monocyte differentiation antigen CD14 OS=Sus scrofa OX=9823 GN=CD14 PE=2 SV=1	0.974	0.981985	20.241	10	3	40	3	373	39.8	6.16	10.19
PAICS	A0A5G2R2Q4	AIRC domain-containing protein OS=Sus scrofa OX=9823 GN=PAICS PE=1 SV=1	0.904	0.972113	20.239	12	4	35	4	423	47	7.72	39.47
DAO	A0A4X1SRS8	D-amino-acid oxidase OS=Sus scrofa OX=9823 GN=DAO PE=4 SV=1	0.823	0.683016	20.226	10	4	47	4	359	40.6	7.27	36.76
DHX15	A0A287BBY5	Uncharacterized protein OS=Sus scrofa OX=9823 GN=DHX15 PE=1 SV=1	0.887	0.956861	20.224	6	4	53	4	766	87.8	7.24	60.26
HADH	A0A4X1UT70	Hydroxyacyl-coenzyme A dehydrogenase, mitochondrial OS=Sus scrofa OX=9823 GN=HADH PE=4 SV=1	0.793	0.481221	20.212	15	3	52	3	340	37.4	9.47	34.71
GMPR	A0A480PNH9	GMP reductase OS=Sus scrofa OX=9823 GN=GMPR PE=3 SV=1	0.958	0.991169	20.196	13	3	45	3	350	37.7	7.3	24.52
RPL15	A0A287A452	Ribosomal protein L15 OS=Sus scrofa OX=9823 GN=RPL15 PE=1 SV=1	1.336	0.00943417	20.194	21	3	29	3	187	21.9	10.92	38.93
C5	F1SME1	Complement C5a anaphylatoxin OS=Sus scrofa OX=9823 GN=C5 PE=1 SV=3	1.041	0.898631	20.136	4	4	44	4	1620	182	6.79	1.7
	A0A480VUU9	5'(3')-deoxyribonucleotidase, cytosolic type isoform 1 OS=Sus scrofa OX=9823 PE=4 SV=1	0.961	0.990138	20.118	17	3	57	3	224	25.8	6.07	37.62
	A0A480L9C2	Peroxisomal biogenesis factor 19 isoform a OS=Sus scrofa OX=9823 PE=4 SV=1	1.075	0.75182	20.088	22	4	60	4	288	31.7	4.42	12.09
THBS4	F1RF28	Thrombospondin 4 OS=Sus scrofa OX=9823 GN=THBS4 PE=1 SV=4	1.284	0.0523465	20.074	5	3	21	3	940	103.5	4.67	10.22
	A0A480UKG6	Vacuolar proton pump subunit B OS=Sus scrofa OX=9823 PE=3 SV=1	0.925	0.984118	19.966	13	4	29	4	511	56.6	5.81	37.56
	A0A4X1W905	Uncharacterized protein OS=Sus scrofa OX=9823 PE=4 SV=1	0.949	0.998214	19.922	5	3	41	3	1028	111.8	4.82	33.03
	A0A4X1VET6	Uncharacterized protein OS=Sus scrofa OX=9823 PE=4 SV=1	0.713	0.117719	19.888	11	2	44	2	352	37.8	8.91	66.02
NAALADL1	A0A4X1V526	N-acetylated alpha-linked acidic dipeptidase like 1 OS=Sus scrofa OX=9823 GN=NAALADL1 PE=4 SV=1	0.829	0.757741	19.821	12	5	15	5	701	76	5.1	8.63
IAH1	A0A287BPE6	Isoamyl acetate hydrolyzing esterase 1 (putative) OS=Sus scrofa OX=9823 GN=IAH1 PE=1 SV=1	0.996	0.961578	19.808	14	3	27	3	249	27.2	6.34	16.09
RPL32	A0A4X1UDF8	60S ribosomal protein L32 OS=Sus scrofa OX=9823 GN=RPL32 PE=4 SV=1	1.22	0.108528	19.772	16	2	35	2	149	17.5	11.05	23.85
SSB	A0A4X1VM94	Uncharacterized protein OS=Sus scrofa OX=9823 GN=SSB PE=4 SV=1	0.857	0.859638	19.755	15	6	90	6	401	47.2	9.95	17.62
PROC	A0A4X1SMT6	Vitamin K-dependent protein C OS=Sus scrofa OX=9823 GN=PROC PE=3 SV=1	1.03	0.909717	19.742	13	4	31	4	459	52	6.67	19.35
WDR77	A0A4X1T9C5	WD repeat domain 77 OS=Sus scrofa OX=9823 GN=WDR77 PE=4 SV=1	0.927	0.991169	19.733	16	3	57	3	341	37	6.07	24.92
SLC5A1	A0A4X1V4S5	Sodium/glucose cotransporter 1 OS=Sus scrofa OX=9823 GN=SLC5A1 PE=3 SV=1	1.171	0.439596	19.666	7	3	33	3	690	76.2	7.96	1.65
PML	F1SID1	Promyelocytic leukemia OS=Sus scrofa OX=9823 GN=PML PE=1 SV=3	0.863	0.909717	19.651	5	3	39	3	827	92	6.28	31.19
RPS20	A1XQU9	40S ribosomal protein S20 OS=Sus scrofa OX=9823 GN=RPS20 PE=1 SV=1	0.991	0.963437	19.614	25	3	45	3	119	13.3	9.94	110.8
LOC100524873	F1S3W0	Cytochrome b-c1 complex subunit 6 OS=Sus scrofa OX=9823 GN=LOC100524873 PE=1 SV=1	0.658	0.0428571	19.578	38	2	32	2	91	10.7	4.54	39.81
	A0A4X1US04	Protein phosphatase 1 regulatory subunit OS=Sus scrofa OX=9823 PE=4 SV=1	1.117	0.530522	19.577	7	4	27	4	1029	115	5.38	1.66
DNAJA2	F1RP05	DnaJ heat shock protein family (Hsp40) member A2 OS=Sus scrofa OX=9823 GN=DNAJA2 PE=1 SV=1	0.939	0.996331	19.55	14	4	47	4	412	45.7	6.48	67.49
DCUN1D1	A0A4X1UYX7	DCN1-like protein OS=Sus scrofa OX=9823 GN=DCUN1D1 PE=4 SV=1	0.913	0.981985	19.542	14	3	38	3	259	30.1	5.34	11.85
	A0A4X1TPK8	Ig-like domain-containing protein OS=Sus scrofa OX=9823 PE=4 SV=1	1.032	0.898575	19.537	39	3	43	2	120	12.4	4.82	9.21
CLINT1	A0A287BKR6	Clathrin interactor 1 OS=Sus scrofa OX=9823 GN=CLINT1 PE=1 SV=1	1.042	0.871186	19.524	8	4	23	4	625	68.3	6.42	5.65
SEPTIN6	A0A4X1W7J7	Septin-type G domain-containing protein OS=Sus scrofa OX=9823 GN=SEPTIN6 PE=3 SV=1	0.896	0.981985	19.516	17	5	32	2	451	51.4	6.55	14.89
	A0A4X1VMV1	G protein subunit alpha 11 OS=Sus scrofa OX=9823 PE=4 SV=1	0.952	0.991169	19.477	15	4	44	4	356	41.7	6.23	41.8
CLU	A0A5S8KLN1	Clusterin OS=Sus scrofa OX=9823 GN=CLU PE=4 SV=1	1.049	0.878187	19.462	11	4	67	4	447	51.9	5.77	99.2
SPINK4	P37109	Serine protease inhibitor Kazal-type 4 OS=Sus scrofa OX=9823 GN=SPINK4 PE=1 SV=1	1.149	0.360674	19.46	29	2	56	2	86	9.6	4.81	71.09
UGT1A6	A0A4X1TBM1	UDP-glucuronosyltransferase OS=Sus scrofa OX=9823 GN=UGT1A6 PE=3 SV=1	0.528	2.90265e-06	19.444	10	4	60	4	503	56.9	8.85	86.72
DHRS1	F1SGQ0	Dehydrogenase/reductase 1 OS=Sus scrofa OX=9823 GN=DHRS1 PE=1 SV=1	0.765	0.267647	19.428	16	3	80	3	313	34.1	7.85	61.21
XIAP	A0A287A6L6	X-linked inhibitor of apoptosis OS=Sus scrofa OX=9823 GN=XIAP PE=1 SV=1	0.93	0.991169	19.425	8	3	25	3	514	58.5	6.58	3.87
OGN	A0A0H5ANC0	Osteoglycin OS=Sus scrofa OX=9823 GN=OGN PE=1 SV=1	1.438	0.000583986	19.402	17	5	93	5	298	34	6.09	86.72
SRSF11	A0A4X1UC60	RRM domain-containing protein OS=Sus scrofa OX=9823 GN=SRSF11 PE=4 SV=1	0.926	0.991109	19.331	12	4	37	4	483	53.5	10.55	52.04
BAIAP2L1	A0A4X1TWK8	BAI1 associated protein 2 like 1 OS=Sus scrofa OX=9823 GN=BAIAP2L1 PE=4 SV=1	0.867	0.961578	19.321	13	3	28	3	508	56.2	8.21	1.71
DRG1	A0A5G2R9F2	Developmentally regulated GTP binding protein 1 OS=Sus scrofa OX=9823 GN=DRG1 PE=1 SV=1	0.952	0.991169	19.292	14	3	31	3	345	38	8.63	9.23
RPS28	A0A4X1VMT5	40S ribosomal protein S28 OS=Sus scrofa OX=9823 GN=RPS28 PE=3 SV=1	0.918	0.981985	19.281	19	3	68	3	135	15.1	10.9	66.17
PDLIM7	A0A4X1SEG0	Uncharacterized protein OS=Sus scrofa OX=9823 GN=PDLIM7 PE=4 SV=1	0.781	0.541051	19.273	10	3	32	3	533	57.3	8.24	17.57
RHOA	A0A4X1ST20	Uncharacterized protein OS=Sus scrofa OX=9823 GN=RHOA PE=4 SV=1	0.92	0.982207	19.235	25	3	47	3	193	21.8	6.1	55.23
XPO7	I3LJC4	Exportin 7 OS=Sus scrofa OX=9823 GN=XPO7 PE=1 SV=2	0.753	0.583924	19.143	4	2	21	2	1096	124.8	6.27	2.61
CD44	A0A4X1SR11	CD44 molecule (Indian blood group) OS=Sus scrofa OX=9823 GN=CD44 PE=4 SV=1	0.975	0.980879	19.137	6	2	31	2	450	48.7	5.21	84.83
	A0A480ILX3	Alpha-amylase OS=Sus scrofa OX=9823 PE=3 SV=1	0.973	0.98406	19.06	5	2	31	2	511	57.1	6.96	6.34
GSTK1	F1SRV4	Glutathione S-transferase kappa OS=Sus scrofa OX=9823 GN=GSTK1 PE=1 SV=1	0.853	0.875533	19.028	18	3	34	3	226	25.5	8.27	17.33
MCM3	A0A4X1TI61	DNA helicase OS=Sus scrofa OX=9823 GN=MCM3 PE=3 SV=1	0.976	0.980879	19.025	5	4	33	4	808	90.9	5.81	18.95
UBE2NL	A0A5G2RGI4	Ubiquitin conjugating enzyme E2 N like (gene/pseudogene) OS=Sus scrofa OX=9823 GN=UBE2NL PE=1 SV=1	0.887	0.939098	19.005	25	3	73	2	144	16.5	4.97	96.46
TRA2B	A0A5G2QFH4	Transformer 2 beta homolog OS=Sus scrofa OX=9823 GN=TRA2B PE=1 SV=1	0.957	0.991169	18.982	16	2	32	2	188	21.9	10.15	38.33
	A0A481DN55	Phosphoacetylglucosamine mutase OS=Sus scrofa OX=9823 PE=3 SV=1	0.892	0.961578	18.958	9	3	22	3	535	58.9	6.54	6.8
QSOX1	A0A4X1U5C5	Sulfhydryl oxidase OS=Sus scrofa OX=9823 GN=QSOX1 PE=4 SV=1	0.891	0.961578	18.871	8	4	41	4	741	81.4	8.41	29.63
METAP2	A0A5G2QYD4	Methionine aminopeptidase 2 OS=Sus scrofa OX=9823 GN=METAP2 PE=1 SV=1	0.896	0.963286	18.87	13	4	46	4	442	48.8	7.03	9.31
VTA1	A0A4X1VI94	Uncharacterized protein OS=Sus scrofa OX=9823 GN=VTA1 PE=4 SV=1	0.818	0.696787	18.837	13	3	36	3	337	37.3	6.62	16.52
EIF4E	A0A5G2RC36	Eukaryotic translation initiation factor 4E OS=Sus scrofa OX=9823 GN=EIF4E PE=1 SV=1	0.943	0.999711	18.785	13	2	15	2	217	25.1	6.15	16.1
GBE1	F1SK65	1,4-alpha-glucan branching enzyme 1 OS=Sus scrofa OX=9823 GN=GBE1 PE=1 SV=4	0.893	0.976564	18.677	9	3	34	3	688	79.3	6.28	6.51
DDX21	A0A1D8MMA5	DEAD-box helicase 21 OS=Sus scrofa OX=9823 GN=DDX21 PE=2 SV=1	0.908	0.980879	18.65	6	3	37	3	784	87.1	9.31	18.92
KPNA3	A0A5G2R9E6	Importin subunit alpha OS=Sus scrofa OX=9823 GN=KPNA3 PE=1 SV=1	0.896	0.961578	18.636	8	4	38	2	511	56.6	4.97	4.53
EML2	A0A5G2RDH1	EMAP like 2 OS=Sus scrofa OX=9823 GN=EML2 PE=1 SV=1	0.972	0.981985	18.629	5	3	10	3	774	83.9	6.84	13.83
ARPC5	B5APV0	Actin-related protein 2/3 complex subunit 5 OS=Sus scrofa OX=9823 GN=ARPC5 PE=1 SV=1	0.843	0.767303	18.558	31	3	35	3	151	16.3	5.67	54.11
PAPSS1	A0A287A7F4	3'-phosphoadenosine 5'-phosphosulfate synthase 1 OS=Sus scrofa OX=9823 GN=PAPSS1 PE=3 SV=1	0.776	0.488821	18.541	6	3	35	3	808	90.2	8.16	28.56
ACBD3	I3LPF1	Uncharacterized protein OS=Sus scrofa OX=9823 GN=ACBD3 PE=1 SV=2	1.046	0.871186	18.537	13	4	32	4	528	60.7	5.07	3.55
NAP1L4	A0A287AZH1	Nucleosome assembly protein 1-like 4 OS=Sus scrofa OX=9823 GN=NAP1L4 PE=1 SV=1	1.016	0.910599	18.404	15	3	41	3	375	42.6	4.63	1.75
ELOC	A0A5G2QXY8	Elongin C OS=Sus scrofa OX=9823 GN=ELOC PE=1 SV=1	1.046	0.842594	18.403	23	2	35	2	139	15.6	6.16	15.46
TFF3	Q29183	Trefoil factor 3 OS=Sus scrofa OX=9823 GN=TFF3 PE=3 SV=1	1.247	0.13586	18.344	23	2	27	2	80	8.7	4.64	35.26
	A0A4X1UJA8	Uncharacterized protein OS=Sus scrofa OX=9823 PE=4 SV=1	1.062	0.796096	18.313	26	2	31	2	200	22	4.53	28.05
	A0A481BC81	Ribose-5-phosphate isomerase isoform X1 (Fragment) OS=Sus scrofa OX=9823 PE=3 SV=1	0.902	0.976564	18.311	12	2	14	2	288	30.7	7.53	34.37
BCO1	A0A4X1T1D1	Beta-carotene oxygenase 1 OS=Sus scrofa OX=9823 GN=BCO1 PE=3 SV=1	0.861	0.909717	18.307	8	4	40	4	504	57.1	6.58	38.7
SORBS2	A0A287AZQ2	Sorbin and SH3 domain-containing protein 2 OS=Sus scrofa OX=9823 GN=SORBS2 PE=1 SV=1	1.287	0.046716	18.23	4	4	36	4	1183	133.8	8.62	10.43
NPLOC4	A0A4X1U806	MPN domain-containing protein OS=Sus scrofa OX=9823 GN=NPLOC4 PE=4 SV=1	0.884	0.961578	18.228	9	4	33	4	649	71.9	6.7	3.34
GRB2	B6E241	Growth factor receptor bound protein 2 OS=Sus scrofa OX=9823 GN=GRB2 PE=1 SV=1	1.102	0.537816	18.195	14	3	68	3	217	25.2	6.32	48.01
PPM1B	F1S5K0	PPM-type phosphatase domain-containing protein OS=Sus scrofa OX=9823 GN=PPM1B PE=1 SV=4	0.95	0.99914	18.162	14	4	35	3	473	52	5.07	10.37
EPS15	A0A287B0Y7	Epidermal growth factor receptor pathway substrate 15 OS=Sus scrofa OX=9823 GN=EPS15 PE=1 SV=1	0.93	0.991169	18.16	7	4	24	4	892	97.4	4.65	5.32
NAXD	I3LS60	ATP-dependent (S)-NAD(P)H-hydrate dehydratase OS=Sus scrofa OX=9823 GN=NAXD PE=1 SV=2	0.852	0.909717	18.16	16	3	24	3	347	36.4	7.81	17.4
CAPN2	I3LQD3	Calpain-2 catalytic subunit OS=Sus scrofa OX=9823 GN=CAPN2 PE=3 SV=3	0.874	0.93186	18.147	10	5	28	5	726	82.4	5.17	1.88
LARS	I3LVK3	Leucyl-tRNA synthetase OS=Sus scrofa OX=9823 GN=LARS PE=1 SV=2	0.857	0.909717	18.112	4	3	34	3	1144	130.7	6.6	13.75
	A0A480LCP3	Myb-binding protein 1A isoform 1 OS=Sus scrofa OX=9823 PE=4 SV=1	0.965	0.990138	18.109	3	4	33	4	1505	168.2	9.33	3.46
NMI	A0A4X1SGD0	N-myc and STAT interactor OS=Sus scrofa OX=9823 GN=NMI PE=4 SV=1	1.085	0.669193	18.076	16	4	41	4	307	35.4	5.11	12.2
RPS7	I3L5B2	40S ribosomal protein S7 OS=Sus scrofa OX=9823 GN=RPS7 PE=1 SV=3	0.988	0.961578	18.045	23	3	77	3	184	20.9	10.02	44
KHDRBS1	I3LP11	KH RNA binding domain containing, signal transduction associated 1 OS=Sus scrofa OX=9823 GN=KHDRBS1 PE=4 SV=1	0.968	0.982597	17.998	10	4	58	4	443	48.2	8.66	86.39
PTPA	A0A4X1TIP6	Serine/threonine-protein phosphatase 2A activator OS=Sus scrofa OX=9823 GN=PTPA PE=3 SV=1	0.931	0.991169	17.987	19	4	36	4	294	33.5	6.23	7.91
NAXE	A0A4X1VXY4	NAD(P)H-hydrate epimerase OS=Sus scrofa OX=9823 GN=NAXE PE=3 SV=1	1.009	0.961578	17.96	15	3	20	3	388	41.6	9.47	9.44
THRAP3	A0A287A2Y0	Thyroid hormone receptor associated protein 3 OS=Sus scrofa OX=9823 GN=THRAP3 PE=1 SV=1	1.039	0.898575	17.949	4	3	33	3	933	106	9.94	40.75
HNMT	A0A287AA45	Histamine N-methyltransferase isoform 1 OS=Sus scrofa OX=9823 GN=HNMT PE=1 SV=1	0.933	0.993321	17.83	14	3	60	3	292	33.5	5.69	22.59
TAP1	A0A4X1V406	Uncharacterized protein OS=Sus scrofa OX=9823 GN=TAP1 PE=4 SV=1	0.642	0.0463747	17.763	4	2	29	2	745	80.4	8.31	12.54
	A0A480LC49	Osteoclast-stimulating factor 1 OS=Sus scrofa OX=9823 PE=4 SV=1	0.954	0.991169	17.74	22	3	53	3	214	23.7	5.68	11.14
SF3B4	A0A4X1SI41	Splicing factor 3b subunit 4 OS=Sus scrofa OX=9823 GN=SF3B4 PE=4 SV=1	1.114	0.599967	17.683	9	2	28	2	422	44.4	8.54	39.03
RPA1	A0A5G2QMX3	Replication protein A subunit OS=Sus scrofa OX=9823 GN=RPA1 PE=1 SV=1	0.874	0.933635	17.636	7	3	37	3	595	66	7.9	28.8
ACSL3	B8XSJ5	Acyl-CoA synthetase long-chain family member 3 OS=Sus scrofa OX=9823 GN=ACSL3 PE=2 SV=1	0.694	0.110101	17.553	11	5	39	5	720	80.2	8.51	3.24
	A0A4X1UFA1	Ribosomal protein L19 OS=Sus scrofa OX=9823 PE=3 SV=1	1.485	0.00117599	17.49	14	2	30	2	181	21.4	11.84	33.57
CIB1	A0A5G2QWE2	Calcium and integrin binding 1 OS=Sus scrofa OX=9823 GN=CIB1 PE=1 SV=1	0.903	0.976564	17.455	24	3	19	3	185	20.7	4.81	8.76
STMN1	Q6DUB7	Stathmin OS=Sus scrofa OX=9823 GN=STMN1 PE=2 SV=3	1.032	0.909717	17.44	23	3	30	3	149	17.3	5.97	72.25
RPE	A0A286ZQY9	Ribulose-phosphate 3-epimerase OS=Sus scrofa OX=9823 GN=RPE PE=1 SV=1	0.891	0.953862	17.419	11	2	57	2	228	25	5.58	19.72
	B5A562	Pentaxin OS=Sus scrofa OX=9823 PE=2 SV=1	0.992	0.963712	17.383	21	3	31	3	222	24.9	6.02	51.32
RCN3	I3LMU6	Reticulocalbin 3 OS=Sus scrofa OX=9823 GN=RCN3 PE=4 SV=3	1.386	0.0309859	17.37	13	3	10	3	335	38.4	4.88	3.34
OLA1	A0A5G2RH83	Obg-like ATPase 1 OS=Sus scrofa OX=9823 GN=OLA1 PE=1 SV=1	0.796	0.637106	17.369	8	2	20	2	413	46.7	8.21	2.07
FARSA	A0A5G2RKP2	Phenylalanyl-tRNA synthetase subunit alpha OS=Sus scrofa OX=9823 GN=FARSA PE=1 SV=1	0.826	0.799936	17.358	13	4	22	4	474	53.7	8.57	7.22
RPS9	I3LEX0	40S ribosomal protein S9 OS=Sus scrofa OX=9823 GN=RPS9 PE=1 SV=3	1.11	0.629228	17.289	22	5	95	5	194	22.6	10.65	116.22
ALDH16A1	A0A4X1VYZ8	Aldehyde dehydrogenase 16 family member A1 OS=Sus scrofa OX=9823 GN=ALDH16A1 PE=4 SV=1	0.907	0.981985	17.192	5	3	23	3	906	96.7	8.12	5.21
PRKACA	F1SD45	cAMP-dependent protein kinase catalytic subunit alpha OS=Sus scrofa OX=9823 GN=PRKACA PE=3 SV=1	0.933	0.991169	17.164	14	3	44	3	351	40.6	8.79	18.05
LOC100525346	K7GR94	Uncharacterized protein OS=Sus scrofa OX=9823 GN=LOC100525346 PE=4 SV=3	0.868	0.961578	17.082	9	2	33	2	423	46.6	8.32	9.41
RPN1	Q9GMB0	Dolichyl-diphosphooligosaccharide--protein glycosyltransferase subunit 1 OS=Sus scrofa OX=9823 GN=RPN1 PE=1 SV=1	0.599	0.00380137	16.991	7	3	9	3	608	68.7	6.55	10.24
KYAT3	A0A287BSQ5	Kynurenine aminotransferase 3 OS=Sus scrofa OX=9823 GN=KYAT3 PE=1 SV=1	0.853	0.88993	16.954	10	3	25	3	421	47.2	7.33	16.67
EIF3H	A0A4X1T741	Eukaryotic translation initiation factor 3 subunit H OS=Sus scrofa OX=9823 GN=EIF3H PE=3 SV=1	1.075	0.709461	16.93	17	4	26	4	317	36.6	6.4	5.53
PRKCD	A0A287BBY6	Protein kinase C OS=Sus scrofa OX=9823 GN=PRKCD PE=3 SV=2	0.978	0.977979	16.891	7	4	39	4	723	82.5	8.44	7.03
NDUFV2	A0A4X1VM03	Uncharacterized protein OS=Sus scrofa OX=9823 GN=NDUFV2 PE=4 SV=1	0.774	0.573769	16.865	19	3	8	3	225	25.1	8.13	5.65
	F1RJ50	Pentaxin OS=Sus scrofa OX=9823 PE=3 SV=1	0.923	0.988209	16.855	14	2	31	2	219	24.4	9.32	31.73
APEX1	B6VAP9	DNA-(apurinic or apyrimidinic site) lyase OS=Sus scrofa OX=9823 GN=APEX1 PE=2 SV=1	0.845	0.83882	16.847	15	3	46	3	318	35.4	7.93	31.29
PDAP1	A0A4X1U8H2	PP28 domain-containing protein OS=Sus scrofa OX=9823 GN=PDAP1 PE=4 SV=1	1.114	0.521949	16.843	22	3	39	3	179	20.3	6.65	102.79
SERBP1	A0A5G2QNW1	SERPINE1 mRNA binding protein 1 OS=Sus scrofa OX=9823 GN=SERBP1 PE=1 SV=1	1.048	0.871186	16.833	6	2	56	2	389	42.9	7.28	41.19
	A0A480X592	Phosphotriesterase-related protein isoform X1 OS=Sus scrofa OX=9823 PE=3 SV=1	1.09	0.686642	16.797	11	3	8	3	349	39.2	6.68	5.75
HKDC1	A0A4X1TKX7	Uncharacterized protein OS=Sus scrofa OX=9823 GN=HKDC1 PE=3 SV=1	0.594	0.00348974	16.786	6	4	13	4	839	93.9	6.58	1.61
RPS19	Q29308	40S ribosomal protein S19 (Fragment) OS=Sus scrofa OX=9823 GN=RPS19 PE=2 SV=3	1.118	0.471819	16.744	21	3	36	3	136	15.1	10.2	44.62
CRKL	A0A4X1UYQ0	Uncharacterized protein OS=Sus scrofa OX=9823 GN=CRKL PE=4 SV=1	0.935	0.991169	16.744	17	3	49	3	303	33.8	6.65	27.2
CCDC58	A0A5G2QWQ4	Coiled-coil domain containing 58 OS=Sus scrofa OX=9823 GN=CCDC58 PE=1 SV=1	1.043	0.840451	16.736	28	3	32	3	130	15.3	8.6	40.54
RPL14	A1XQU3	60S ribosomal protein L14 OS=Sus scrofa OX=9823 GN=RPL14 PE=1 SV=1	1.163	0.404156	16.714	11	2	54	2	213	23.3	10.77	133.57
TIAL1	A0A4X1SW37	Uncharacterized protein OS=Sus scrofa OX=9823 GN=TIAL1 PE=4 SV=1	0.991	0.961578	16.691	11	3	43	3	388	43.1	8.19	28.76
RPL24	A0A287A286	Ribosomal protein L24 OS=Sus scrofa OX=9823 GN=RPL24 PE=1 SV=1	0.955	0.991169	16.639	14	3	55	3	217	24.7	11.5	95.06
ACOX1	H9BYW2	Acyl-coenzyme A oxidase OS=Sus scrofa OX=9823 GN=ACOX1 PE=2 SV=1	0.846	0.902569	16.623	10	3	10	3	661	74.7	7.49	10.51
AK1	A0A286ZQ79	Adenylate kinase isoenzyme 1 OS=Sus scrofa OX=9823 GN=AK1 PE=3 SV=2	0.906	0.968798	16.558	27	5	39	5	268	29.1	8.9	40.17
GLOD5	A0A4X1VJE0	VOC domain-containing protein OS=Sus scrofa OX=9823 GN=GLOD5 PE=4 SV=1	0.878	0.92659	16.551	16	2	33	2	160	18.2	8.02	61.72
TCEA1	A0A4X1T3C5	Uncharacterized protein OS=Sus scrofa OX=9823 GN=TCEA1 PE=4 SV=1	0.954	0.991169	16.549	12	3	14	3	301	33.8	8.38	27.26
ATP6V1G1	A0A287AKZ9	V-type proton ATPase subunit G OS=Sus scrofa OX=9823 GN=ATP6V1G1 PE=3 SV=1	1.047	0.852287	16.517	37	3	12	3	118	13.7	8.43	18.11
CAPNS1	A0A4X1TBJ1	Calpain small subunit 1 OS=Sus scrofa OX=9823 GN=CAPNS1 PE=4 SV=1	0.966	0.98406	16.496	19	4	64	4	264	27.8	5.47	80.27
LOC100154044	A0A4X1SF80	RRM domain-containing protein OS=Sus scrofa OX=9823 GN=LOC100154044 PE=4 SV=1	0.975	0.981985	16.468	9	2	11	2	304	32.5	5.06	41.02
LDHD	A0A4X1SW13	FAD-binding PCMH-type domain-containing protein OS=Sus scrofa OX=9823 GN=LDHD PE=4 SV=1	0.912	0.991109	16.459	6	2	3	2	460	49.7	6.7	5.03
ANXA1	K7GLE1	Annexin OS=Sus scrofa OX=9823 GN=ANXA1 PE=1 SV=2	1.09	0.758524	16.442	11	2	9	2	297	33.2	7.43	9.38
RBKS	A0A5G2RG09	Ribokinase OS=Sus scrofa OX=9823 GN=RBKS PE=1 SV=1	0.969	0.981985	16.35	8	2	31	2	285	30.3	5.12	79.97
BTF3	A0A4X1SNH4	Transcription factor BTF3 OS=Sus scrofa OX=9823 GN=BTF3 PE=3 SV=1	0.861	0.909717	16.34	27	2	32	2	162	17.7	7.5	35.95
SKP1	A0A4X1UVN4	Uncharacterized protein OS=Sus scrofa OX=9823 GN=SKP1 PE=3 SV=1	0.928	0.991109	16.16	16	3	44	3	162	18.6	4.65	70.27
TBCB	A0A4X1TBN3	CAP-Gly domain-containing protein OS=Sus scrofa OX=9823 GN=TBCB PE=4 SV=1	1.008	0.961578	16.152	14	2	25	2	244	27.5	5.33	48.68
DDX6	A0A287A5V9	DEAD-box helicase 6 OS=Sus scrofa OX=9823 GN=DDX6 PE=1 SV=2	0.903	0.972902	16.076	8	3	37	3	473	53.1	8.79	41.03
AIF1	A5D9N3	Allograft inflammatory factor 1 OS=Sus scrofa OX=9823 GN=AIF1 PE=1 SV=1	1.213	0.176362	16.023	19	2	28	2	147	16.7	7.24	31.26
MBF1	A6N8P5	Multiprotein bridging factor 1 OS=Sus scrofa OX=9823 GN=MBF1 PE=4 SV=1	1.015	0.933635	15.949	26	3	46	3	148	16.4	9.99	16.63
SUB1	A0A287AUW4	PC4 domain-containing protein OS=Sus scrofa OX=9823 GN=SUB1 PE=1 SV=1	1.065	0.818108	15.938	24	3	61	3	127	14.4	9.6	100.67
	B6V8C7	40S ribosomal protein S16 isoform 1 OS=Sus scrofa OX=9823 PE=2 SV=1	0.987	0.976564	15.931	34	5	90	5	146	16.4	10.21	80.9
USP14	I3L945	Ubiquitin carboxyl-terminal hydrolase OS=Sus scrofa OX=9823 GN=USP14 PE=1 SV=3	0.951	0.991169	15.931	7	2	20	2	505	57.2	5.5	16.36
	A0A480T0X9	Testin isoform 1 OS=Sus scrofa OX=9823 PE=4 SV=1	1.197	0.175634	15.923	9	3	45	3	421	47.9	7.68	35.16
	A0A480NHK6	Long-chain specific acyl-CoA dehydrogenase, mitochondrial OS=Sus scrofa OX=9823 PE=3 SV=1	0.687	0.0513385	15.904	7	2	16	2	338	37.4	7.58	28.06
TRIM31	F1RYH5	Uncharacterized protein OS=Sus scrofa OX=9823 GN=TRIM31 PE=1 SV=4	0.842	0.790347	15.8	8	3	50	3	569	63.9	7.05	10.12
RPL17-C18orf32	A0A287B386	60S ribosomal protein L17 isoform a OS=Sus scrofa OX=9823 GN=RPL17-C18orf32 PE=1 SV=1	1.213	0.132327	15.724	13	2	51	2	186	21.6	9.96	47.68
	A0A480M0E0	Afadin isoform X16 OS=Sus scrofa OX=9823 PE=4 SV=1	0.91	0.984118	15.711	3	3	25	3	1791	200.5	6.1	3.73
PPA2	A0A5G2QBZ4	Pyrophosphatase (inorganic) 2 OS=Sus scrofa OX=9823 GN=PPA2 PE=1 SV=1	0.692	0.526023	15.706	19	3	13	3	338	38.3	6.98	5.36
FUBP1	A0A287A8D4	Far upstream element binding protein 1 OS=Sus scrofa OX=9823 GN=FUBP1 PE=1 SV=1	1.149	0.301411	15.666	4	2	36	2	554	58.7	8.18	60.89
GPA33	A0A5G2R872	Glycoprotein A33 OS=Sus scrofa OX=9823 GN=GPA33 PE=1 SV=1	1.047	0.83882	15.635	13	3	33	3	293	32.4	4.75	39.2
VPS4B	A0A287BA12	Vacuolar protein sorting 4 homolog B OS=Sus scrofa OX=9823 GN=VPS4B PE=1 SV=1	0.872	0.920261	15.625	10	3	46	3	444	49.4	6.96	27.66
	A0A481C6M6	3-ketoacyl-CoA thiolase, peroxisomal isoform a OS=Sus scrofa OX=9823 PE=3 SV=1	0.769	0.494981	15.603	15	4	15	4	426	44.5	8.21	2.15
IGBP1	A0A4X1VXZ5	Uncharacterized protein OS=Sus scrofa OX=9823 GN=IGBP1 PE=4 SV=1	0.923	0.990138	15.591	8	2	12	2	339	39	5.38	13.39
ADSS	A0A480NVK0	Adenylosuccinate synthetase isozyme 2 OS=Sus scrofa OX=9823 GN=ADSS PE=3 SV=1	0.86	0.909717	15.565	15	4	26	4	455	50.1	6.55	2.21
GORASP2	A0A5G2QDE7	Golgi reassembly stacking protein 2 OS=Sus scrofa OX=9823 GN=GORASP2 PE=1 SV=1	1.012	0.961578	15.56	6	2	33	2	451	46.9	4.78	32.34
LOC100157002	A0A4X1SNR2	Uncharacterized protein OS=Sus scrofa OX=9823 GN=LOC100157002 PE=3 SV=1	0.721	0.101913	15.539	26	4	13	4	215	24.7	8.5	3.55
PLPBP	A0A4X1VUQ0	Pyridoxal phosphate homeostasis protein OS=Sus scrofa OX=9823 GN=PLPBP PE=3 SV=1	1.004	0.961578	15.51	14	3	23	3	223	24.8	6.61	13.52
SLC12A2	A0A4X1UI76	Solute carrier family 12 member 2 OS=Sus scrofa OX=9823 GN=SLC12A2 PE=4 SV=1	1.06	0.83882	15.481	3	2	41	2	1145	125.1	6.83	52.11
	A0SEH3	Complement component C8G OS=Sus scrofa OX=9823 PE=2 SV=1	0.849	0.8697	15.48	15	3	35	3	202	22.3	9.52	46.75
SNX5	A0A4X1UZC2	Sorting nexin OS=Sus scrofa OX=9823 GN=SNX5 PE=3 SV=1	0.919	0.984118	15.478	10	3	24	3	404	46.8	6.76	14.63
PSMD12	A0A4X1SWJ9	PCI domain-containing protein OS=Sus scrofa OX=9823 GN=PSMD12 PE=4 SV=1	1.007	0.961578	15.471	10	3	35	3	436	50.7	7.65	13.24
NADSYN1	A0A4X1SF02	Glutamine-dependent NAD(+) synthetase OS=Sus scrofa OX=9823 GN=NADSYN1 PE=3 SV=1	0.876	0.933635	15.446	4	2	10	2	728	81.5	7.34	13.56
	A0A480W9J0	Protein RCC2 OS=Sus scrofa OX=9823 PE=4 SV=1	1.062	0.76515	15.431	7	3	58	3	554	59.2	8.62	52.26
CORO1C	A0A4X1SPP0	Coronin OS=Sus scrofa OX=9823 GN=CORO1C PE=3 SV=1	1.23	0.115449	15.424	13	4	28	4	434	48.7	6.74	9.09
	A0A4X1SY17	Ribonucloprotein OS=Sus scrofa OX=9823 PE=3 SV=1	0.751	0.425079	15.422	19	2	36	2	128	14.1	8.73	44.45
CES3	I3LEI5	Carboxylic ester hydrolase OS=Sus scrofa OX=9823 GN=CES3 PE=1 SV=3	0.663	0.051276	15.41	6	3	20	3	569	62.4	6.65	6.58
	A0A480JY97	Protein transport protein Sec24D isoform X1 OS=Sus scrofa OX=9823 PE=4 SV=1	1.001	0.961578	15.384	5	4	46	4	1010	110.2	7.33	5.29
RPL27A	A0A287AWS4	60S ribosomal protein L27a OS=Sus scrofa OX=9823 GN=RPL27A PE=3 SV=2	1.036	0.909717	15.338	16	2	50	2	148	16.6	11.12	111.38
PSMD9	A0A4X1UAE8	PDZ domain-containing protein OS=Sus scrofa OX=9823 GN=PSMD9 PE=4 SV=1	1.08	0.746889	15.318	18	3	58	3	223	24.4	6.43	54.92
PSMB8	A0A4X1V3H8	Proteasome subunit beta OS=Sus scrofa OX=9823 GN=PSMB8 PE=3 SV=1	0.935	0.991169	15.275	10	3	53	3	259	28.8	7.27	120.3
GSK3A	A0A286ZZN4	Protein kinase domain-containing protein OS=Sus scrofa OX=9823 GN=GSK3A PE=1 SV=1	0.79	0.6655	15.268	6	2	23	2	522	55.1	8.68	25.46
STX7	A0A4X1V7H9	t-SNARE coiled-coil homology domain-containing protein OS=Sus scrofa OX=9823 GN=STX7 PE=3 SV=1	0.998	0.961578	15.252	17	3	29	3	239	27.4	5.12	25.19
MME	A0A4X1SR38	Neprilysin OS=Sus scrofa OX=9823 GN=MME PE=4 SV=1	0.867	0.902569	15.231	8	4	26	4	646	74.1	5.76	22.37
ATP5F1D	A0A4X1VPE5	ATP synthase subunit delta, mitochondrial OS=Sus scrofa OX=9823 GN=ATP5F1D PE=3 SV=1	0.648	0.00642929	15.184	14	2	33	2	168	17.5	5.25	63.99
SUCLG1	A0A5G2R4W7	Succinate--CoA ligase [ADP/GDP-forming] subunit alpha, mitochondrial OS=Sus scrofa OX=9823 GN=SUCLG1 PE=3 SV=1	0.847	0.859638	15.14	8	2	29	2	335	35.5	9.17	27.85
	A0A4X1V232	Delta-aminolevulinic acid dehydratase OS=Sus scrofa OX=9823 PE=3 SV=1	0.982	0.973609	15.052	8	2	32	2	318	34.7	7.42	20.77
PNLIPRP2	F1S4T6	Triacylglycerol lipase OS=Sus scrofa OX=9823 GN=PNLIPRP2 PE=3 SV=3	1.129	0.607526	15.046	9	3	38	3	480	54.1	6.84	7.49
LOC110258312	A0A287AAW7	C1q domain-containing protein OS=Sus scrofa OX=9823 GN=LOC110258312 PE=4 SV=1	1	0.951767	15.034	10	2	54	2	207	22.3	5.99	59.86
TNXB	K7GRK7	Uncharacterized protein OS=Sus scrofa OX=9823 GN=TNXB PE=1 SV=2	0.738	0.343255	14.992	2	3	14	3	4137	447.2	5.07	2.14
FUS	K7GSY7	FUS RNA binding protein OS=Sus scrofa OX=9823 GN=FUS PE=1 SV=2	1.045	0.883445	14.96	7	3	17	3	518	52.6	9.36	29.85
EIF5B	F1STE8	Eukaryotic translation initiation factor 5B OS=Sus scrofa OX=9823 GN=EIF5B PE=4 SV=4	1.128	0.550486	14.949	4	3	26	3	1152	130.4	5.44	13.37
SNRPG	A0A4X1W3U9	Small nuclear ribonucleoprotein G OS=Sus scrofa OX=9823 GN=SNRPG PE=3 SV=1	0.858	0.909717	14.928	17	2	15	2	76	8.5	8.88	20.24
F9	A0A4X1SHD2	Coagulation factor IX OS=Sus scrofa OX=9823 GN=F9 PE=3 SV=1	1.201	0.3579	14.919	9	3	20	3	462	51.6	5.68	1.64
RAP1B	A0A5G2QA99	RAP1B, member of RAS oncogene family OS=Sus scrofa OX=9823 GN=RAP1B PE=1 SV=1	0.9	0.961578	14.89	17	2	37	2	137	15.3	8.13	44.23
PRPF4B	A0A4X1SME4	Pre-mRNA processing factor 4B OS=Sus scrofa OX=9823 GN=PRPF4B PE=4 SV=1	0.997	0.961578	14.882	3	3	42	3	1050	121.6	10.36	14.94
RPS6	F2Z5Q6	40S ribosomal protein S6 OS=Sus scrofa OX=9823 GN=RPS6 PE=1 SV=4	1.183	0.314427	14.832	10	2	35	2	249	28.7	10.84	74.95
ANKFY1	A0A287B5D6	Ankyrin repeat and FYVE domain containing 1 OS=Sus scrofa OX=9823 GN=ANKFY1 PE=1 SV=2	0.869	0.925836	14.828	4	3	13	3	1182	129.8	5.99	22.94
ARPC1A	A0A5G2QTS1	Actin-related protein 2/3 complex subunit OS=Sus scrofa OX=9823 GN=ARPC1A PE=1 SV=1	0.703	0.101433	14.817	10	2	33	2	364	40.5	8.37	30.19
BASP1	A0A287ALA0	Uncharacterized protein OS=Sus scrofa OX=9823 GN=BASP1 PE=1 SV=1	1.338	0.06	14.749	28	3	38	3	228	23.1	4.6	16.36
RPL13A	A0A4X1VYE4	60S ribosomal protein L13a OS=Sus scrofa OX=9823 GN=RPL13A PE=3 SV=1	0.835	0.751373	14.719	17	3	17	3	204	23.7	11.09	33.16
	A0A480J073	Ena/VASP-like protein OS=Sus scrofa OX=9823 PE=3 SV=1	1.046	0.909717	14.69	8	3	30	2	415	44.2	8.84	38.78
	A0A480F6B6	Collagen alpha-1(XIV) chain OS=Sus scrofa OX=9823 PE=4 SV=1	0.85	0.902569	14.686	2	3	17	3	1796	193.5	5.36	1.97
UAP1	A0A480KKH4	UDP-N-acetylglucosamine pyrophosphorylase 1 OS=Sus scrofa OX=9823 GN=UAP1 PE=1 SV=1	0.961	0.991109	14.647	15	5	47	4	522	58.8	6.23	15.34
PHF5A	A0A4X1W2J3	Uncharacterized protein OS=Sus scrofa OX=9823 GN=PHF5A PE=4 SV=1	1.045	0.909717	14.646	26	2	22	2	110	12.4	8.41	1.67
KCTD12	F1RHE6	Potassium channel tetramerization domain containing 12 OS=Sus scrofa OX=9823 GN=KCTD12 PE=1 SV=2	1.12	0.54462	14.599	14	4	21	4	323	35.3	5.63	6.76
EHD2	A0A4X1W1K9	EH domain containing 2 OS=Sus scrofa OX=9823 GN=EHD2 PE=3 SV=1	1.07	0.747819	14.534	6	3	29	2	542	61.1	6.37	26.14
ANXA7	F1SU59	Annexin OS=Sus scrofa OX=9823 GN=ANXA7 PE=1 SV=4	0.772	0.526023	14.454	5	2	21	2	463	49.8	6.34	8.86
PRKAR1A	A0A4X1SQ46	cAMP-dependent protein kinase type I-alpha regulatory subunit OS=Sus scrofa OX=9823 GN=PRKAR1A PE=4 SV=1	0.948	0.998903	14.408	12	3	22	3	380	42.9	5.35	3.71
	A0A4X1T8C9	Uncharacterized protein OS=Sus scrofa OX=9823 PE=4 SV=1	0.985	0.963712	14.398	8	4	29	4	557	60.7	6.16	3.7
CZIB	F1S765	CXXC motif containing zinc binding protein OS=Sus scrofa OX=9823 GN=CZIB PE=1 SV=2	1.09	0.667797	14.364	18	2	21	2	160	18.1	5.25	47.31
	A0A480W9G4	40S ribosomal protein S13 OS=Sus scrofa OX=9823 PE=3 SV=1	0.855	0.84992	14.295	30	4	68	4	148	16.9	10.45	77.59
RHOG	A0A287B510	Uncharacterized protein OS=Sus scrofa OX=9823 GN=RHOG PE=1 SV=1	0.873	0.938439	14.294	14	4	30	3	394	42.6	10.04	39.27
CANX	A0A4X1VV61	Uncharacterized protein OS=Sus scrofa OX=9823 GN=CANX PE=3 SV=1	1.041	0.860006	14.274	9	4	56	4	593	67.6	4.63	54.15
RAN	A0A4X1UF70	GTP-binding nuclear protein Ran OS=Sus scrofa OX=9823 GN=RAN PE=3 SV=1	0.899	0.961578	14.243	21	4	41	4	216	24.4	7.49	69.11
	C5MLY8	Putative N-acetyltransferase 1 (Fragment) OS=Sus scrofa OX=9823 PE=3 SV=1	0.817	0.757741	14.223	8	2	43	2	287	33.8	5.17	25.2
	A0A481D7K6	4F2 cell-surface antigen heavy chain isoform b OS=Sus scrofa OX=9823 PE=4 SV=1	0.931	0.991169	14.188	5	2	25	2	531	57.8	5.33	16.56
	A0A4X1UCU0	FGGY_N domain-containing protein OS=Sus scrofa OX=9823 PE=4 SV=1	0.8	0.740639	14.14	10	3	3	3	477	50.9	6.73	4.38
SORBS1	A0A4X1US02	Uncharacterized protein OS=Sus scrofa OX=9823 GN=SORBS1 PE=4 SV=1	1.135	0.607532	14.117	4	3	26	3	1098	120.6	8.97	7.57
AAMDC	A0A4X1U924	Uncharacterized protein OS=Sus scrofa OX=9823 GN=AAMDC PE=4 SV=1	1.046	0.843108	14.079	25	2	50	2	129	14.2	8.43	114.49
	A0A075B7I6	Ig-like domain-containing protein OS=Sus scrofa OX=9823 PE=4 SV=3	1.11	0.629228	14.06	23	2	62	2	95	10.3	4.77	68.07
WDR61	F1RKU4	WD repeat domain 61 OS=Sus scrofa OX=9823 GN=WDR61 PE=1 SV=3	0.928	0.991169	14.051	15	3	29	3	305	33.6	5.47	3.44
PPCS	A0A4X1W858	Uncharacterized protein OS=Sus scrofa OX=9823 GN=PPCS PE=4 SV=1	0.837	0.847683	13.981	10	2	15	2	311	33.9	7.08	10.73
	A0A480TNB5	AP-1 complex subunit mu-1 isoform 2 OS=Sus scrofa OX=9823 PE=3 SV=1	0.927	0.991169	13.966	10	4	41	2	423	48.6	7.56	1.62
	A0A4X1VYM5	Uncharacterized protein OS=Sus scrofa OX=9823 PE=3 SV=1	0.846	0.80873	13.947	13	2	47	2	171	19.4	9.99	98.9
BLMH	A0A4X1TVC9	Bleomycin hydrolase OS=Sus scrofa OX=9823 GN=BLMH PE=3 SV=1	0.846	0.859638	13.913	6	2	23	2	421	48.6	7.69	15.49
RBMX	A0A4X1SGD2	RRM domain-containing protein OS=Sus scrofa OX=9823 GN=RBMX PE=4 SV=1	1.152	0.362319	13.849	9	2	28	2	298	32.6	9.91	33.16
	A0A480TJR2	Eukaryotic translation initiation factor 3 subunit E (Fragment) OS=Sus scrofa OX=9823 PE=3 SV=1	0.86	0.892335	13.794	8	3	44	3	415	48.8	6.18	47.46
RPS15A	A0A287A014	Ribosomal protein S15a OS=Sus scrofa OX=9823 GN=RPS15A PE=1 SV=1	0.907	0.963712	13.761	40	4	53	4	100	11.5	10.15	74.71
ZC3H15	F1RYJ5	Zinc finger CCCH-type containing 15 OS=Sus scrofa OX=9823 GN=ZC3H15 PE=1 SV=1	1.279	0.17114	13.755	6	2	11	2	426	48.5	5.24	17
S100A14	F1SFV3	Protein S100-A14 isoform X1 OS=Sus scrofa OX=9823 GN=S100A14 PE=1 SV=1	1.029	0.933635	13.739	38	3	12	3	104	11.4	4.78	3.65
MRPL12	A0A287ARV8	Mitochondrial ribosomal protein L12 OS=Sus scrofa OX=9823 GN=MRPL12 PE=1 SV=1	0.903	0.973609	13.727	18	3	18	3	198	21.2	9.17	20.41
	M4M654	Regenerating islet-derived family member 3 isoform 1 OS=Sus scrofa OX=9823 PE=2 SV=1	0.77	0.501077	13.669	16	2	35	2	176	19.4	5.91	33.37
FAM234A	A0A4X1UL25	Family with sequence similarity 234 member A OS=Sus scrofa OX=9823 GN=FAM234A PE=4 SV=1	1.057	0.909717	13.658	6	3	7	3	550	58.7	6.38	2.23
PAK1	A0A5G2R5X6	P21 (RAC1) activated kinase 1 OS=Sus scrofa OX=9823 GN=PAK1 PE=1 SV=1	1.133	0.655021	13.657	9	3	36	2	454	50.6	5.17	11.53
CCAR1	A0A5G2RGW8	Cell division cycle and apoptosis regulator 1 OS=Sus scrofa OX=9823 GN=CCAR1 PE=1 SV=1	1.13	0.60199	13.508	3	3	19	3	1134	131	6.1	10.23
UBE2V1	A0A4X1UKC2	UBIQUITIN_CONJUGAT_2 domain-containing protein OS=Sus scrofa OX=9823 GN=UBE2V1 PE=4 SV=1	0.922	0.981985	13.466	19	2	31	2	167	18.9	8.15	61.07
SRI	A0A287AR67	Sorcin OS=Sus scrofa OX=9823 GN=SRI PE=1 SV=1	0.969	0.982207	13.424	13	2	55	2	183	20.3	5.34	108.17
	A0A480U2E1	Serpin H1 isoform X1 (Fragment) OS=Sus scrofa OX=9823 PE=3 SV=1	1.108	0.516164	13.405	7	3	18	3	498	54.9	8.97	7.15
	A0A480ZPZ9	Lysophosphatidic acid phosphatase type 6 OS=Sus scrofa OX=9823 PE=3 SV=1	0.917	0.981985	13.329	7	3	28	3	422	47.6	8.38	42.55
ALDH3A2	A0A4X1SZA6	Aldehyde dehydrogenase OS=Sus scrofa OX=9823 GN=ALDH3A2 PE=3 SV=1	0.61	0.0140852	13.248	5	2	22	2	549	60.7	9.42	13.16
UBE2D2	Q06AA9	Ubiquitin-conjugating enzyme E2 D2 OS=Sus scrofa OX=9823 GN=UBE2D2 PE=2 SV=1	0.833	0.732135	13.228	24	2	40	2	147	16.7	7.83	56.53
PTPN6	A0A5G2RJ70	Tyrosine-protein phosphatase non-receptor type OS=Sus scrofa OX=9823 GN=PTPN6 PE=1 SV=1	0.835	0.782383	13.223	9	3	38	3	594	67.2	8.29	7.08
RPL22	A0A5G2QFP8	60S ribosomal protein L22 OS=Sus scrofa OX=9823 GN=RPL22 PE=1 SV=1	0.938	0.991169	13.184	19	2	34	2	125	14.4	9.19	56.94
ADCY3	A0A4X1TXR9	Adenylate cyclase 3 OS=Sus scrofa OX=9823 GN=ADCY3 PE=3 SV=1	1.027	0.898631	13.158	3	3	36	3	1319	148.1	7.69	17.84
LYPLA1	F1RSG9	Acyl-protein thioesterase 1 isoform 1 OS=Sus scrofa OX=9823 GN=LYPLA1 PE=1 SV=3	0.991	0.970222	13.155	14	3	54	3	230	24.8	6.86	61.64
EWSR1	A0A287APW0	EWS RNA binding protein 1 OS=Sus scrofa OX=9823 GN=EWSR1 PE=1 SV=2	0.939	0.991169	13.144	3	2	45	2	737	76.9	9.09	74.55
COX5B	Q5S3G4	Cytochrome c oxidase subunit 5B, mitochondrial OS=Sus scrofa OX=9823 GN=COX5B PE=2 SV=1	0.794	0.467991	13.111	18	2	42	2	129	13.8	8.51	62.64
EML4	F1S4U9	EMAP like 4 OS=Sus scrofa OX=9823 GN=EML4 PE=1 SV=4	1.011	0.933635	13.096	3	3	48	3	979	108.9	6.3	25.63
PPP2R2A	A0A287BPB7	Serine/threonine-protein phosphatase 2A 55 kDa regulatory subunit B OS=Sus scrofa OX=9823 GN=PPP2R2A PE=3 SV=2	1.002	0.961578	13.064	7	2	24	2	441	50.9	6	27.99
PSAP	E3VVJ2	Prosaposin variant 2 OS=Sus scrofa OX=9823 GN=PSAP PE=2 SV=1	1.044	0.852287	13.052	7	3	67	3	524	58	5	32.41
EFEMP1	F1SQL2	EGF containing fibulin extracellular matrix protein 1 OS=Sus scrofa OX=9823 GN=EFEMP1 PE=4 SV=3	1.365	0.0436328	13.031	7	3	24	3	476	52.3	5.05	15.03
ENTPD5	A0A287A7E8	Ectonucleoside triphosphate diphosphohydrolase 5 (inactive) OS=Sus scrofa OX=9823 GN=ENTPD5 PE=1 SV=1	0.781	0.467991	12.994	7	2	11	2	429	47.6	5.24	10.31
ALOX15	A0A2C9F3G7	Arachidonate 15-lipoxygenase OS=Sus scrofa OX=9823 GN=ALOX15 PE=3 SV=2	0.682	0.0845535	12.943	4	2	9	2	749	84.6	6.86	7.02
TBC1D23	A0A4X1UUY6	Uncharacterized protein OS=Sus scrofa OX=9823 GN=TBC1D23 PE=4 SV=1	0.813	0.842594	12.921	5	2	12	2	700	78.3	5.36	2.36
UAP1L1	A0A287AAG0	UDP-N-acetylglucosamine pyrophosphorylase 1 like 1 OS=Sus scrofa OX=9823 GN=UAP1L1 PE=4 SV=1	0.812	0.76515	12.872	10	4	24	3	504	55.9	6.2	15.38
	A0A480TS18	N-acetyl-D-glucosamine kinase isoform 1 OS=Sus scrofa OX=9823 PE=4 SV=1	0.949	0.993321	12.861	10	2	27	2	301	32.4	5.14	27.23
SF3B6	A0A4X1TZT5	RRM domain-containing protein OS=Sus scrofa OX=9823 GN=SF3B6 PE=4 SV=1	0.919	0.982074	12.815	30	3	37	3	125	14.6	9.38	35.13
DTD2	A0A4X1T5K4	Uncharacterized protein OS=Sus scrofa OX=9823 GN=DTD2 PE=4 SV=1	0.922	0.990138	12.806	20	2	23	2	168	18.5	7.84	8.12
EIF5	A0A287A7Q7	Uncharacterized protein OS=Sus scrofa OX=9823 GN=EIF5 PE=4 SV=1	0.974	0.981766	12.725	7	3	28	3	430	49	5.58	38.46
SUPT5H	A0A5G2RNJ4	Transcription elongation factor SPT5 OS=Sus scrofa OX=9823 GN=SUPT5H PE=1 SV=1	0.832	0.898631	12.707	3	2	29	2	1085	120.8	5.06	24.99
OGDH	K9IVI1	2-oxoglutarate dehydrogenase, mitochondrial OS=Sus scrofa OX=9823 GN=OGDH PE=1 SV=1	0.575	0.00467415	12.552	3	2	5	2	1023	115.6	6.9	5.93
PPIH	A0A5K1VU77	Peptidyl-prolyl cis-trans isomerase OS=Sus scrofa OX=9823 GN=PPIH PE=1 SV=1	1.169	0.395022	12.494	28	3	29	3	177	19.2	8.07	5.01
CTSZ	A5GFX7	Cathepsin Z OS=Sus scrofa OX=9823 GN=CTSZ PE=1 SV=1	0.976	0.981985	12.492	12	3	24	3	304	33.8	7.4	2.44
ISOC1	A0A5G2QNV7	Isochorismatase domain containing 1 OS=Sus scrofa OX=9823 GN=ISOC1 PE=1 SV=1	0.842	0.818108	12.467	9	2	27	2	331	36.2	7.66	29.86
DERA	A0A4X1VBE8	Uncharacterized protein OS=Sus scrofa OX=9823 GN=DERA PE=4 SV=1	0.977	0.982207	12.445	8	2	32	2	275	30.5	8.98	49.48
ZNF207	A0A287BAJ4	Zinc finger protein 207 OS=Sus scrofa OX=9823 GN=ZNF207 PE=1 SV=2	0.951	0.991169	12.405	6	2	43	2	465	49.6	9.01	81.97
ZBTB8OS	A0A4X1VY44	Archease domain-containing protein OS=Sus scrofa OX=9823 GN=ZBTB8OS PE=4 SV=1	1.012	0.936554	12.36	20	2	13	2	110	12.8	4.55	8.69
RPS17	Q6QAP7	40S ribosomal protein S17 OS=Sus scrofa OX=9823 GN=RPS17 PE=1 SV=3	0.82	0.696787	12.35	24	2	8	2	135	15.5	9.85	6.09
HECA	A0A4X1VMG5	Costars domain-containing protein OS=Sus scrofa OX=9823 GN=HECA PE=4 SV=1	0.726	0.215273	12.347	6	2	37	2	520	59	8.48	13.61
	A0A480PTM7	COP9 signalosome complex subunit 3 isoform 1 OS=Sus scrofa OX=9823 PE=4 SV=1	0.845	0.883445	12.301	8	2	30	2	423	47.5	6.6	2.08
ADSL	F6QAM9	Adenylosuccinate lyase OS=Sus scrofa OX=9823 GN=ADSL PE=3 SV=2	0.907	0.980209	12.278	8	3	29	3	501	56.7	7.77	3.35
FIS1	A0A4X1UIB2	Mitochondrial fission 1 protein OS=Sus scrofa OX=9823 GN=FIS1 PE=3 SV=1	0.891	0.961578	12.234	16	2	50	2	152	16.8	8.5	1.73
LMO7	A0A4X1VCH8	LIM domain 7 OS=Sus scrofa OX=9823 GN=LMO7 PE=4 SV=1	1.337	0.0749286	12.227	2	2	18	2	1277	144.5	6.42	5.23
FAM98A	A0A4X1T705	Uncharacterized protein OS=Sus scrofa OX=9823 GN=FAM98A PE=4 SV=1	0.966	0.991109	12.185	9	2	27	2	312	34.5	8.19	27
RGN	A0A5G2R4X2	Regucalcin OS=Sus scrofa OX=9823 GN=RGN PE=1 SV=1	0.965	0.991109	12.181	14	2	34	2	227	24.9	7.78	20.42
UBAP2L	A0A286ZKU8	Ubiquitin associated protein 2 like OS=Sus scrofa OX=9823 GN=UBAP2L PE=1 SV=2	0.928	0.991169	12.085	3	2	8	2	1080	114.2	6.6	5.07
ETFB	A0A5G2R0H0	Electron transfer flavoprotein subunit beta OS=Sus scrofa OX=9823 GN=ETFB PE=1 SV=1	0.851	0.819184	12.036	13	3	41	3	234	25.4	9.22	40.15
	A0A287BHE7	40S ribosomal protein S14 OS=Sus scrofa OX=9823 PE=3 SV=1	1.005	0.940699	12	15	2	29	2	151	16.3	10.05	57.34
AIMP2	A0A4X1TXF7	Uncharacterized protein OS=Sus scrofa OX=9823 GN=AIMP2 PE=4 SV=1	1.021	0.946438	11.968	12	2	8	2	319	35.1	7.25	4.63
U2AF1	A0A287AGI3	Splicing factor U2AF 35 kDa subunit OS=Sus scrofa OX=9823 GN=U2AF1 PE=4 SV=1	1.202	0.435603	11.899	6	2	18	2	239	27.8	8.68	25.66
APRT	A0A4X1TEA2	Pribosyltran domain-containing protein OS=Sus scrofa OX=9823 GN=APRT PE=3 SV=1	1.364	0.0120499	11.849	12	2	21	2	180	19.6	7.25	25.66
PPM1A	F1SSI1	Protein phosphatase, Mg2+/Mn2+ dependent 1A OS=Sus scrofa OX=9823 GN=PPM1A PE=1 SV=4	0.919	0.984118	11.814	8	3	13	2	490	55	8.24	5.41
CNP	A0A287A9L8	2',3'-cyclic-nucleotide 3'-phosphodiesterase OS=Sus scrofa OX=9823 GN=CNP PE=1 SV=2	0.949	0.998214	11.786	11	3	20	3	420	47.2	8.95	5.5
CSNK2A1	A0A4X1SPM6	Protein kinase domain-containing protein OS=Sus scrofa OX=9823 GN=CSNK2A1 PE=4 SV=1	1.037	0.909717	11.765	8	2	26	2	363	41.8	7.69	7.01
GK	A0A4X1VI16	Uncharacterized protein OS=Sus scrofa OX=9823 GN=GK PE=3 SV=1	0.805	0.585133	11.754	7	3	5	3	569	62.2	5.8	2.03
POLR2H	A0A5G2QSP8	RNA polymerase II subunit H OS=Sus scrofa OX=9823 GN=POLR2H PE=1 SV=1	0.684	0.0867221	11.722	16	2	30	2	122	13.8	4.68	47.43
CTBP1	A0A4X1T213	Uncharacterized protein OS=Sus scrofa OX=9823 GN=CTBP1 PE=3 SV=1	0.828	0.80873	11.722	11	3	6	3	444	47.8	6.77	4.24
MYO1D	F1RKW9	Myosin ID OS=Sus scrofa OX=9823 GN=MYO1D PE=1 SV=3	0.81	0.584178	11.69	5	5	35	5	975	112.3	9.35	5.18
PLCG2	A0A4X1T1K2	1-phosphatidylinositol 4,5-bisphosphate phosphodiesterase gamma OS=Sus scrofa OX=9823 GN=PLCG2 PE=4 SV=1	0.864	0.933635	11.637	4	3	11	3	1226	143.3	6.84	3.72
CD47	A0A5G2QX00	Leukocyte surface antigen CD47 OS=Sus scrofa OX=9823 GN=CD47 PE=1 SV=1	0.947	0.998214	11.571	14	3	22	3	330	36.1	7.85	5.21
TNS1	A0A4X1UM50	Tensin 1 OS=Sus scrofa OX=9823 GN=TNS1 PE=4 SV=1	1.086	0.711919	11.54	3	4	17	4	1780	190.4	8.09	1.75
IPO7	A0A4X1SUW9	Importin N-terminal domain-containing protein OS=Sus scrofa OX=9823 GN=IPO7 PE=4 SV=1	0.754	0.472207	11.486	3	2	21	2	1008	115.9	4.82	8.7
LOC100513868	A0A4X1SWB2	Uncharacterized protein OS=Sus scrofa OX=9823 GN=LOC100513868 PE=4 SV=1	0.981	0.981985	11.475	4	2	36	2	495	55.6	5.49	72.07
DPP9	I3LUL8	Dipeptidyl peptidase 9 OS=Sus scrofa OX=9823 GN=DPP9 PE=3 SV=3	0.815	0.843108	11.375	6	3	12	3	868	98.4	6.34	1.69
	A0A481D4W8	Poly(ADP-ribose) glycohydrolase ARH3 (Fragment) OS=Sus scrofa OX=9823 PE=4 SV=1	0.948	0.99914	11.373	9	2	11	2	352	38.1	4.88	13.02
MIEN1	A0A4X1UGL0	Migration and invasion enhancer 1 OS=Sus scrofa OX=9823 GN=MIEN1 PE=4 SV=1	0.958	0.991169	11.263	13	2	35	2	164	17.7	9.38	23.94
LIN7C	A0A287AKE5	Protein lin-7 homolog OS=Sus scrofa OX=9823 GN=LIN7C PE=1 SV=2	0.948	0.998214	11.256	14	2	15	2	199	22	7.85	13.84
UCHL1	A0A4X1UWB5	Ubiquitin carboxyl-terminal hydrolase OS=Sus scrofa OX=9823 GN=UCHL1 PE=3 SV=1	1.139	0.499371	11.239	13	2	11	2	239	26.6	6.43	15.08
	A0A4X1SDY6	UBIQUITIN_CONJUGAT_2 domain-containing protein OS=Sus scrofa OX=9823 PE=3 SV=1	1.14	0.406367	11.214	22	3	53	2	114	13.2	8.91	67.87
	A0A4X1U9T5	Ig-like domain-containing protein OS=Sus scrofa OX=9823 PE=3 SV=1	0.943	0.99914	11.145	8	2	39	2	319	35.7	6.13	29.02
SUPT16H	F1S8K5	FACT complex subunit SPT16 OS=Sus scrofa OX=9823 GN=SUPT16H PE=1 SV=2	0.777	0.562449	11.122	4	3	23	3	1083	123.6	5.78	6.94
VBP1	K7GNY9	Prefoldin subunit 3 OS=Sus scrofa OX=9823 GN=VBP1 PE=1 SV=2	0.8	0.665087	11.108	10	2	15	2	234	26.5	8.66	3.45
FKBP2	A0A287AA25	Peptidylprolyl isomerase OS=Sus scrofa OX=9823 GN=FKBP2 PE=1 SV=1	0.884	0.933635	11.093	29	2	32	2	140	15.4	8.88	43.34
	A0A480KRM3	Protein TFG isoform X1 OS=Sus scrofa OX=9823 PE=4 SV=1	0.985	0.961578	10.984	14	2	26	2	259	28.4	4.91	50.3
STAU1	A0A287A9K4	Staufen double-stranded RNA binding protein 1 OS=Sus scrofa OX=9823 GN=STAU1 PE=1 SV=1	0.963	0.991169	10.971	5	2	25	2	496	55.1	9.54	17.61
TBL1XR1	A0A4X1V5G1	WD_REPEATS_REGION domain-containing protein OS=Sus scrofa OX=9823 GN=TBL1XR1 PE=4 SV=1	1.173	0.435603	10.898	10	3	20	3	507	54.8	5.88	1.64
	A0A480UKG5	ATP-dependent 6-phosphofructokinase OS=Sus scrofa OX=9823 PE=3 SV=1	0.893	0.961578	10.856	6	3	20	3	780	85.1	7.34	8.67
UBE2M	A0A4X1W9F5	UBIQUITIN_CONJUGAT_2 domain-containing protein OS=Sus scrofa OX=9823 GN=UBE2M PE=3 SV=1	0.967	0.982207	10.795	17	3	37	3	183	20.9	7.69	19.76
PPP1R12B	F1S5B0	Protein phosphatase 1 regulatory subunit OS=Sus scrofa OX=9823 GN=PPP1R12B PE=1 SV=3	1.151	0.585133	10.769	2	2	25	2	984	108.9	6.1	36.37
IFI30	A0A5G2R214	Gamma-interferon-inducible-lysosomal thiol reductase OS=Sus scrofa OX=9823 GN=IFI30 PE=4 SV=1	1.054	0.843872	10.741	4	2	24	2	446	48.4	9.25	24.11
PAFAH1B2	A0A4X1SWN4	SGNH_hydro domain-containing protein OS=Sus scrofa OX=9823 GN=PAFAH1B2 PE=4 SV=1	0.952	0.991169	10.716	18	3	23	3	229	25.6	5.92	20.69
TTLL12	A0A4X1W3Y7	Tubulin tyrosine ligase like 12 OS=Sus scrofa OX=9823 GN=TTLL12 PE=4 SV=1	0.853	0.88993	10.709	5	3	19	3	652	75.1	5.34	2.01
MOV10	A0A287AA16	Mov10 RISC complex RNA helicase OS=Sus scrofa OX=9823 GN=MOV10 PE=1 SV=1	0.982	0.981985	10.668	3	2	19	2	964	107.7	8.18	6.05
	A0A480LN40	Protein FAM98B OS=Sus scrofa OX=9823 PE=4 SV=1	0.879	0.977979	10.597	10	2	9	2	257	28.7	5.22	3.68
SNRPA1	A0A5G2R0B7	Small nuclear ribonucleoprotein polypeptide A' OS=Sus scrofa OX=9823 GN=SNRPA1 PE=1 SV=1	1.008	0.958591	10.581	23	4	14	4	268	30.1	9.52	14.14
	A0A4X1SY47	Uncharacterized protein OS=Sus scrofa OX=9823 PE=4 SV=1	1.331	0.0161777	10.579	14	2	25	2	196	22.3	9.26	34.09
RPS27	A0A4X1W2B6	40S ribosomal protein S27 OS=Sus scrofa OX=9823 GN=RPS27 PE=3 SV=1	0.928	0.991109	10.457	29	2	33	2	84	9.5	9.45	9.47
RNF114	Q6J1I8	E3 ubiquitin-protein ligase RNF114 OS=Sus scrofa OX=9823 GN=RNF114 PE=1 SV=1	0.945	0.998214	10.444	17	3	9	3	228	25.6	6.61	6.11
SRRM2	A0A4X1VUE7	CTD domain-containing protein OS=Sus scrofa OX=9823 GN=SRRM2 PE=4 SV=1	1.003	0.961578	10.441	2	3	7	3	2741	297.4	12.04	1.85
	A0A480Z4C2	CAD protein isoform 1 OS=Sus scrofa OX=9823 PE=3 SV=1	0.989	0.963712	10.373	1	2	29	2	1920	208.9	6.49	38.85
NMT1	A0A287AI66	Glycylpeptide N-tetradecanoyltransferase OS=Sus scrofa OX=9823 GN=NMT1 PE=1 SV=1	0.9	0.981985	10.369	5	2	11	2	467	53.6	9.06	20.88
DDAH2	A0A287A5S7	Dimethylarginine dimethylaminohydrolase 2 OS=Sus scrofa OX=9823 GN=DDAH2 PE=4 SV=1	1.144	0.548977	10.363	11	2	26	2	285	29.7	6.01	13.66
HSD17B12	I3LJY8	Hydroxysteroid 17-beta dehydrogenase 12 OS=Sus scrofa OX=9823 GN=HSD17B12 PE=1 SV=2	0.633	0.016424	10.362	8	2	23	2	312	34.5	9.26	8.83
	A0A480YSS4	Isocitrate dehydrogenase [NAD] subunit, mitochondrial OS=Sus scrofa OX=9823 PE=3 SV=1	0.7	0.127567	10.284	11	3	9	3	366	39.6	7.15	8.2
Eci1	M9TGS8	Mitochondrial delta3,delta2-dienoyl-CoA isomerase OS=Sus scrofa OX=9823 GN=Eci1 PE=2 SV=1	0.822	0.871186	10.225	11	2	18	2	302	33.1	9.22	8.15
VAT1	A0A4X1TWX8	PKS_ER domain-containing protein OS=Sus scrofa OX=9823 GN=VAT1 PE=4 SV=1	0.788	0.488692	10.216	9	3	31	3	399	42.6	6.19	52.67
SNRPN	I3LBT8	Small nuclear ribonucleoprotein-associated protein OS=Sus scrofa OX=9823 GN=SNRPN PE=3 SV=3	0.96	0.990745	10.17	9	2	42	2	250	26.1	10.7	5.07
	A0A480W5L0	Secernin-2 isoform X1 OS=Sus scrofa OX=9823 PE=4 SV=1	0.953	0.993321	10.158	7	2	10	2	439	48.1	5.81	2.13
	A0A481CTX2	Serine protease HTRA2, mitochondrial isoform 4 preproprotein OS=Sus scrofa OX=9823 PE=4 SV=1	0.799	0.791825	10.147	13	2	13	2	306	32.2	10.04	10.31
TOM1	A0A4X1TB33	Target of myb1 membrane trafficking protein OS=Sus scrofa OX=9823 GN=TOM1 PE=3 SV=1	0.888	0.961578	10.048	7	2	17	2	449	48.9	4.77	1.62
FTH1	A0A287AL10	Ferritin OS=Sus scrofa OX=9823 GN=FTH1 PE=1 SV=2	0.889	0.961578	9.97	10	2	32	2	181	21.2	5.85	2.12
CHMP4B	A0A4X1T3F8	Uncharacterized protein OS=Sus scrofa OX=9823 GN=CHMP4B PE=4 SV=1	0.993	0.970222	9.97	11	2	24	2	224	25	4.82	1.63
	F2Z5M4	Protein S100 OS=Sus scrofa OX=9823 PE=3 SV=1	1.111	0.699635	9.951	22	2	12	2	103	11.8	8.94	1.67
	A0A4X1W207	ETHE1 persulfide dioxygenase OS=Sus scrofa OX=9823 PE=4 SV=1	0.805	0.686642	9.869	12	3	7	3	306	33	7.71	1.77
CAVIN2	A0A4X1SGA2	Uncharacterized protein OS=Sus scrofa OX=9823 GN=CAVIN2 PE=4 SV=1	1.712	0.00190715	9.804	8	2	19	2	424	46.8	5.2	4.43
CALML4	A0A4X1T7L6	Uncharacterized protein OS=Sus scrofa OX=9823 GN=CALML4 PE=4 SV=1	1.178	0.333921	9.804	20	3	27	3	153	17.8	7.49	5.42
C1H15orf48	A0A4X1SDB3	Uncharacterized protein OS=Sus scrofa OX=9823 GN=C1H15orf48 PE=4 SV=1	0.506	3.06542e-05	9.8	28	2	19	2	83	9.6	9.99	17.31
NSF	A0A4X1TCT0	Uncharacterized protein OS=Sus scrofa OX=9823 GN=NSF PE=4 SV=1	0.933	0.991169	9.765	3	2	17	2	747	83	6.81	10.79
HP1BP3	A0A4X1VZ89	Uncharacterized protein OS=Sus scrofa OX=9823 GN=HP1BP3 PE=4 SV=1	0.968	0.990138	9.726	5	2	35	2	553	61.1	9.72	5.2
PAFAH1B3	A0A4X1SJ01	SGNH_hydro domain-containing protein OS=Sus scrofa OX=9823 GN=PAFAH1B3 PE=4 SV=1	0.942	0.999176	9.711	22	4	19	4	232	26	7.01	1.63
EEF1E1	A0A286ZWJ2	Eukaryotic translation elongation factor 1 epsilon-1 isoform 1 OS=Sus scrofa OX=9823 GN=EEF1E1 PE=1 SV=1	0.605	0.00572809	9.706	13	2	11	2	174	19.7	8.87	1.68
IFI35	I3LGI4	Interferon induced protein 35 OS=Sus scrofa OX=9823 GN=IFI35 PE=4 SV=2	0.851	0.905956	9.7	13	3	21	3	284	31.4	6.95	3.35
DENR	A0A4X1UG52	Density-regulated protein OS=Sus scrofa OX=9823 GN=DENR PE=3 SV=1	1.099	0.679353	9.503	19	3	27	3	198	22.1	5.43	18.98
RAP1GDS1	A0A4X1UGN0	Uncharacterized protein OS=Sus scrofa OX=9823 GN=RAP1GDS1 PE=4 SV=1	0.979	0.981985	9.472	5	3	12	3	607	66.2	5.3	1.77
GPHN	A0A4X1U9G4	Uncharacterized protein OS=Sus scrofa OX=9823 GN=GPHN PE=4 SV=1	0.871	0.933635	9.469	3	2	15	2	795	86	5.58	8.67
ENPP3	A0A4X1UZ02	Ectonucleotide pyrophosphatase/phosphodiesterase 3 OS=Sus scrofa OX=9823 GN=ENPP3 PE=4 SV=1	1.013	0.94485	9.444	3	2	12	2	873	99.6	5.64	16.42
STOM	A0A287AE47	Stomatin OS=Sus scrofa OX=9823 GN=STOM PE=1 SV=1	1.034	0.906394	9.441	8	2	18	2	266	29.2	8.13	11.18
	A0A480TRD1	Metastasis-associated protein MTA2 isoform X1 OS=Sus scrofa OX=9823 PE=4 SV=1	0.98	0.981985	9.223	4	2	20	2	620	69.8	9.55	12.21
BCAM	A0A5G2QRV6	Basal cell adhesion molecule (Lutheran blood group) OS=Sus scrofa OX=9823 GN=BCAM PE=1 SV=1	1.512	0.00596498	9.181	5	2	10	2	622	67.2	5.66	1.65
NPC1L1	A0A5G2R8N3	NPC1 like intracellular cholesterol transporter 1 OS=Sus scrofa OX=9823 GN=NPC1L1 PE=1 SV=1	1.254	0.302453	9.177	2	2	9	2	1292	141.7	6.58	2.11
DLGAP4	A0A5G2QMT6	DLG associated protein 4 OS=Sus scrofa OX=9823 GN=DLGAP4 PE=1 SV=1	0.91	0.980879	9.112	9	2	28	2	244	26.9	4.88	10.29
CCDC6	A0A4X1U3T9	Uncharacterized protein OS=Sus scrofa OX=9823 GN=CCDC6 PE=4 SV=1	0.926	0.998214	9.085	6	2	20	2	480	53.7	7.81	3.56
RRAGC	F2Z5W0	Ras related GTP binding C OS=Sus scrofa OX=9823 GN=RRAGC PE=4 SV=3	0.92	0.984118	9.053	25	2	39	2	116	12.9	6.8	31.14
DNAJC8	A0A5G2QXX9	DnaJ heat shock protein family (Hsp40) member C8 OS=Sus scrofa OX=9823 GN=DNAJC8 PE=1 SV=1	1.001	0.961578	9.04	14	3	34	3	237	28.3	9.42	21.17
RMDN1	A0A286ZK35	Regulator of microtubule dynamics 1 OS=Sus scrofa OX=9823 GN=RMDN1 PE=4 SV=2	0.946	0.999176	9.018	6	2	8	2	338	38.5	8.18	8.03
DEK	F1RUH5	DEK proto-oncogene OS=Sus scrofa OX=9823 GN=DEK PE=1 SV=3	1.308	0.167258	9.017	6	2	25	2	375	42.6	8.37	13.42
	A0A480QC93	F-actin-uncapping protein LRRC16A isoform 1 OS=Sus scrofa OX=9823 PE=4 SV=1	1.039	0.909717	8.997	2	2	5	2	1370	151	7.77	1.86
	A0A480JX12	Integrin beta OS=Sus scrofa OX=9823 PE=3 SV=1	1.109	0.68007	8.926	5	3	22	3	765	84.7	5.3	5.11
	A0A480XWP1	Putative ATP-dependent RNA helicase DDX23 (Fragment) OS=Sus scrofa OX=9823 PE=4 SV=1	1.114	0.696787	8.886	3	2	32	2	811	94.6	9.57	20.46
SNX9	A0A4X1VV25	Sorting nexin OS=Sus scrofa OX=9823 GN=SNX9 PE=3 SV=1	0.888	0.976564	8.779	8	2	14	2	545	61	5.72	3.57
PFDN1	A0A4X1SDR8	Uncharacterized protein OS=Sus scrofa OX=9823 GN=PFDN1 PE=4 SV=1	0.918	0.981985	8.77	17	3	25	3	122	14.2	6.81	21.62
CNN2	Q08094	Calponin-2 (Fragment) OS=Sus scrofa OX=9823 GN=CNN2 PE=2 SV=1	0.827	0.765788	8.746	9	2	30	2	296	32	8.32	45.57
	A0A481CFJ1	Protein unc-45 homolog A isoform 3 OS=Sus scrofa OX=9823 PE=4 SV=1	0.917	0.981985	8.623	3	2	14	2	929	101.7	6.47	10.93
	A0A480ZD86	Focal adhesion kinase 1 isoform X11 OS=Sus scrofa OX=9823 PE=3 SV=1	0.955	0.991169	8.584	3	2	19	2	1060	120	6.77	21.98
	A0A4X1V6D7	Heme binding protein 1 OS=Sus scrofa OX=9823 PE=4 SV=1	0.978	0.981985	8.507	13	2	12	2	211	23.5	5.82	2.1
PKP2	A0A5G2R2I1	Plakophilin 2 OS=Sus scrofa OX=9823 GN=PKP2 PE=4 SV=1	0.91	0.981985	8.488	3	2	27	2	837	92.8	9.14	16.07
SNRPE	A0A4X1V3M7	Small nuclear ribonucleoprotein E OS=Sus scrofa OX=9823 GN=SNRPE PE=3 SV=1	0.983	0.972758	8.445	40	2	9	2	92	10.8	9.44	13.19
COL3A1	A0A4X1TSD0	Uncharacterized protein OS=Sus scrofa OX=9823 GN=COL3A1 PE=4 SV=1	0.981	0.976564	8.405	2	2	21	2	1439	135.9	6.83	40.37
	A0A480TW29	Serine/arginine-rich splicing factor 2 isoform X1 (Fragment) OS=Sus scrofa OX=9823 PE=4 SV=1	1.152	0.354187	8.268	12	2	25	2	211	24.4	11.97	48.51
	A0A4X1TU60	Eukaryotic translation initiation factor 4 gamma 2 OS=Sus scrofa OX=9823 PE=4 SV=1	0.926	0.990138	8.247	2	2	29	2	869	98.1	6.99	19.73
H3-3A	Q71LE2	Histone H3.3 OS=Sus scrofa OX=9823 GN=H3-3A PE=2 SV=3	1.194	0.270111	8.233	16	3	120	3	136	15.3	11.27	33.66
GABARAPL2	A0A4X1SXE8	GABA type A receptor associated protein like 2 OS=Sus scrofa OX=9823 GN=GABARAPL2 PE=3 SV=1	1.026	0.933635	8.197	13	2	29	2	147	16.4	9.23	1.83
RANBP1	A0A4X1ULB9	RanBD1 domain-containing protein OS=Sus scrofa OX=9823 GN=RANBP1 PE=4 SV=1	1.152	0.433402	8.185	23	3	44	3	206	23.7	5.14	68.86
ATP6V1E1	A0A287AIQ8	ATPase H+ transporting V1 subunit E1 OS=Sus scrofa OX=9823 GN=ATP6V1E1 PE=3 SV=2	0.999	0.961578	8.176	11	2	36	2	224	25.9	8	5.52
STAT2	A0A4X1W8B3	Signal transducer and activator of transcription OS=Sus scrofa OX=9823 GN=STAT2 PE=3 SV=1	0.924	0.991109	8.13	4	2	13	2	913	103.7	6.01	3.38
SLC6A19	A0A5G2QRJ4	Solute carrier family 6 member 19 OS=Sus scrofa OX=9823 GN=SLC6A19 PE=1 SV=1	1.059	0.782383	8.058	4	2	26	2	673	75.4	5.63	38.54
MOBKL3	A0A4X1VGH2	Uncharacterized protein OS=Sus scrofa OX=9823 GN=MOBKL3 PE=4 SV=1	1.067	0.848538	8.022	14	2	20	2	225	26	5.78	5.15
REEP5	F1RLG5	Receptor expression-enhancing protein OS=Sus scrofa OX=9823 GN=REEP5 PE=1 SV=1	0.957	0.991169	7.997	10	2	41	2	189	21.4	7.83	28.51
Reg 4	X5IBY9	Regenerating islet-derived 4 OS=Sus scrofa OX=9823 GN=Reg 4 PE=2 SV=1	1.135	0.516602	7.945	13	2	12	2	158	18.4	9.26	3.49
GPX1	A0A287AG70	Glutathione peroxidase OS=Sus scrofa OX=9823 GN=GPX1 PE=3 SV=2	1.091	0.75182	7.936	10	2	19	2	205	22.5	6.55	23.75
PBDC1	A0A287A992	Polysaccharide biosynthesis domain containing 1 OS=Sus scrofa OX=9823 GN=PBDC1 PE=1 SV=1	0.974	0.982207	7.87	11	2	15	2	204	22.8	4.81	1.94
PDHB	A0A5G2QSU5	Pyruvate dehydrogenase E1 component subunit beta OS=Sus scrofa OX=9823 GN=PDHB PE=1 SV=1	0.719	0.213523	7.834	9	3	31	3	361	39.6	7.47	1.74
	P35479	Leukocyte cysteine proteinase inhibitor 1 OS=Sus scrofa OX=9823 PE=1 SV=1	1.028	0.909717	7.825	18	2	18	2	103	11.8	5.48	16.04
REXO2	A0A4X1T1G5	Exonuclease domain-containing protein OS=Sus scrofa OX=9823 GN=REXO2 PE=3 SV=1	1.123	0.621006	7.797	12	2	16	2	237	26.9	7.43	5.31
	A0A481BAZ8	UDP-glucuronosyltransferase OS=Sus scrofa OX=9823 PE=3 SV=1	0.53	0.000223123	7.767	4	2	24	2	473	53.6	7.96	17.86
HAGH	F1RG31	Hydroxyacylglutathione hydrolase, mitochondrial isoform 1 OS=Sus scrofa OX=9823 GN=HAGH PE=1 SV=4	1.093	0.662771	7.728	6	2	45	2	354	39	7.8	52.26
PARP3	A0A4X1SEZ3	Poly [ADP-ribose] polymerase OS=Sus scrofa OX=9823 GN=PARP3 PE=4 SV=1	0.952	0.998214	7.529	8	3	32	3	502	56.2	8.78	14.28
ABCG2	Q8MIB3	Broad substrate specificity ATP-binding cassette transporter ABCG2 OS=Sus scrofa OX=9823 GN=ABCG2 PE=2 SV=1	0.988	0.961578	7.524	3	2	22	2	656	72.3	8.9	14.82
	A0A480YT79	Leucine-rich repeat-containing protein 47 OS=Sus scrofa OX=9823 PE=4 SV=1	1.031	0.932879	7.52	5	2	14	2	583	63.9	8.28	3.31
UFM1	A0A5G2RJK5	Ubiquitin fold modifier 1 OS=Sus scrofa OX=9823 GN=UFM1 PE=1 SV=1	1.094	0.584178	7.498	28	2	29	2	81	8.9	8.18	4.95
GNPDA2	A0A4X1UI84	Glucosamine-6-phosphate isomerase OS=Sus scrofa OX=9823 GN=GNPDA2 PE=3 SV=1	0.836	0.87096	7.483	11	2	9	2	276	31.2	6.9	1.63
CIAO1	F1SU35	Probable cytosolic iron-sulfur protein assembly protein CIAO1 OS=Sus scrofa OX=9823 GN=CIAO1 PE=3 SV=3	1.026	0.933635	7.439	7	2	26	2	339	37.7	4.89	12.53
RAB27B	A0A4X1UFY8	Uncharacterized protein OS=Sus scrofa OX=9823 GN=RAB27B PE=4 SV=1	0.961	0.982207	7.402	10	2	15	2	218	24.6	5.78	3.79
FNTA	A0A4X1UDY6	Uncharacterized protein OS=Sus scrofa OX=9823 GN=FNTA PE=4 SV=1	0.931	0.991169	7.373	8	2	8	2	364	42.7	4.92	4.09
RPL28	A0A287AJT7	Ribosomal protein L28 OS=Sus scrofa OX=9823 GN=RPL28 PE=4 SV=1	1.23	0.122357	7.326	14	2	18	2	137	15.7	11.97	15.47
	A0A480VYA5	ADP-ribose pyrophosphatase, mitochondrial isoform a OS=Sus scrofa OX=9823 PE=4 SV=1	0.94	0.995774	7.255	6	2	23	2	350	39	7.74	3.38
LXN	I3LN84	Latexin OS=Sus scrofa OX=9823 GN=LXN PE=1 SV=1	1.015	0.909717	7.148	12	2	26	2	222	25.6	6	40.75
TDP2	F1RUE1	Uncharacterized protein OS=Sus scrofa OX=9823 GN=TDP2 PE=4 SV=3	0.923	0.984118	7.101	11	2	8	2	180	20.4	8.19	3.73
FAH	F1RIF3	Fumarylacetoacetase OS=Sus scrofa OX=9823 GN=FAH PE=1 SV=3	0.944	0.999176	7.077	5	2	6	2	445	49.4	8.16	3.69
ATP6V1C1	F1S0R4	V-type proton ATPase subunit C OS=Sus scrofa OX=9823 GN=ATP6V1C1 PE=1 SV=3	0.957	0.991169	7.038	7	2	9	2	397	45.9	7.83	1.67
TSTA3	A0A287B110	Tissue specific transplantation antigen P35B OS=Sus scrofa OX=9823 GN=TSTA3 PE=3 SV=2	0.882	0.933635	7.011	5	2	38	2	401	44	9.42	23.34
TMOD3	A0A4X1T3A7	Uncharacterized protein OS=Sus scrofa OX=9823 GN=TMOD3 PE=4 SV=1	0.979	0.982207	6.889	8	2	17	2	347	38.8	4.98	25
TSFM	A0A5G2QFS9	Elongation factor Ts, mitochondrial OS=Sus scrofa OX=9823 GN=TSFM PE=1 SV=1	0.824	0.796485	6.835	5	2	10	2	383	41.8	8.82	1.7
NDUFS3	A0A4X1VSA0	Complex1_30kDa domain-containing protein OS=Sus scrofa OX=9823 GN=NDUFS3 PE=3 SV=1	0.738	0.379153	6.75	10	2	7	2	264	30.2	7.49	1.78
	A0A480M8G4	Cell division cycle 5-like protein OS=Sus scrofa OX=9823 PE=4 SV=1	0.914	0.982207	6.733	4	2	18	2	736	84.1	6.99	5.51
GSKIP	A0A481B832	GSK3-beta interaction protein OS=Sus scrofa OX=9823 GN=GSKIP PE=4 SV=1	0.79	0.490529	6.684	22	2	10	2	139	15.6	4.35	21.1
	A0A480VYS5	Dehydrogenase/reductase SDR family member 4 isoform 1 OS=Sus scrofa OX=9823 PE=4 SV=1	0.904	0.976564	6.606	6	2	15	2	279	29.9	9.23	4.05
THBS1	A0A4X1UR29	Uncharacterized protein OS=Sus scrofa OX=9823 GN=THBS1 PE=4 SV=1	0.823	0.75182	6.581	2	2	10	2	1111	123.1	4.86	11.34
ECM1	A0A4X1SFT0	Uncharacterized protein OS=Sus scrofa OX=9823 GN=ECM1 PE=4 SV=1	1.029	0.909717	6.57	5	2	16	2	559	62.7	7.18	1.63
BTD	A0A286ZTX3	Biotinidase OS=Sus scrofa OX=9823 GN=BTD PE=1 SV=1	0.948	0.998214	6.57	4	2	11	2	534	59.3	5.87	1.78
TRNT1	F1SFL7	tRNA nucleotidyl transferase 1 OS=Sus scrofa OX=9823 GN=TRNT1 PE=3 SV=1	0.808	0.709461	6.534	4	2	26	2	434	49.9	7.97	1.65
	A0A481DHP5	40S ribosomal protein S25 (Fragment) OS=Sus scrofa OX=9823 PE=3 SV=1	0.917	0.980879	6.417	14	2	26	2	138	14.9	10.11	52.54
SDHB	I3LDC1	Succinate dehydrogenase [ubiquinone] iron-sulfur subunit, mitochondrial OS=Sus scrofa OX=9823 GN=SDHB PE=1 SV=1	0.54	0.000141612	6.127	7	2	8	2	280	31.6	8.47	10.97
	A0A481A077	X-ray repair cross-complementing protein 6 isoform 1 OS=Sus scrofa OX=9823 PE=4 SV=1	0.902	0.977979	6.042	5	2	10	2	535	61.6	6.19	1.6
	A0A481BJL5	Solute carrier family 13 member 2 isoform b OS=Sus scrofa OX=9823 PE=4 SV=1	0.745	0.530114	5.854	6	2	7	2	562	62	7.3	1.82
ATP5MG	A0A4X1SSJ6	ATP synthase subunit OS=Sus scrofa OX=9823 GN=ATP5MG PE=3 SV=1	0.756	0.675417	5.779	31	2	5	2	98	10.8	8.46	1.69
ELOB	A0A4X1VUF2	Elongin B OS=Sus scrofa OX=9823 GN=ELOB PE=4 SV=1	1.021	0.909717	5.757	7	2	24	2	228	24.3	9.74	13.78
TRAPPC3L	A0A287B380	Trafficking protein particle complex subunit OS=Sus scrofa OX=9823 GN=TRAPPC3L PE=3 SV=1	0.931	0.991169	5.605	14	2	24	2	180	20.6	8.29	1.79
SEPHS2	A1YIZ1	Selenide, water dikinase 2 OS=Sus scrofa OX=9823 GN=SEPHS2 PE=2 SV=2	0.902	0.97556	5.55	5	2	24	2	451	47.8	5.88	1.67
RPL34	Q29223	60S ribosomal protein L34 OS=Sus scrofa OX=9823 GN=RPL34 PE=1 SV=3	0.965	0.984118	5.488	13	2	39	2	117	13.3	11.47	36.38
SERPINA7	F1RXM6	Thyroxine-binding globulin OS=Sus scrofa OX=9823 GN=SERPINA7 PE=3 SV=3	0.999	0.961578	5.326	5	2	19	2	420	47.2	5.72	1.61
PPP3R1	A0A5G2RDF7	Uncharacterized protein OS=Sus scrofa OX=9823 GN=PPP3R1 PE=1 SV=1	0.995	0.961578	5.286	15	2	7	2	176	19.9	5.03	1.71
STAMBP	A0A480ENI7	STAM binding protein OS=Sus scrofa OX=9823 GN=STAMBP PE=1 SV=1	0.957	0.991169	4.957	4	2	14	2	494	55.3	6.39	7.27
USP47	A0A4X1TNL7	USP domain-containing protein OS=Sus scrofa OX=9823 GN=USP47 PE=3 SV=1	0.881	0.966135	4.945	2	2	10	2	1375	157.4	5.1	1.68
	A0A480W9F9	Plasma protease C1 inhibitor OS=Sus scrofa OX=9823 PE=3 SV=1	0.991	0.961578	4.876	4	2	11	2	472	52.1	7.03	6.82
	A0A481B8E5	Acetyl-coenzyme A synthetase OS=Sus scrofa OX=9823 PE=3 SV=1	0.799	0.787017	4.845	3	2	6	2	672	73.4	7.43	2.04
CPSF7	F1RKQ8	Cleavage and polyadenylation specific factor 7 OS=Sus scrofa OX=9823 GN=CPSF7 PE=1 SV=3	1.026	0.929998	4.473	5	2	15	2	471	52.1	8	3.29
DLST	Q9N0F1	Dihydrolipoyllysine-residue succinyltransferase component of 2-oxoglutarate dehydrogenase complex, mitochondrial OS=Sus scrofa OX=9823 GN=DLST PE=1 SV=1	0.624	0.00834035	4.426	5	2	28	2	455	48.9	8.82	32.87
